# Supplementary material for: Crystal structure of di­aqua­tris­(1-ethyl-1H-imidazole-κN 3)(sulfato-κO)nickel(II)
Source: Acta Crystallogr E Crystallogr Commun. 2016 Feb 20;72(Pt 3):374–7. doi: 10.1107/S2056989016002863 (PMC4778827; doi:10.1107/S2056989016002863)
Supplement: Supplementary file 1 [file e-72-00374-sup1.cif]

##############################################################################
#                                                                            #
# This CIF contains the data in a paper accepted for publication in          #
# Acta Crystallographica Section E. It conforms to the requirements of       #
# Notes for Authors for Acta Crystallographica Section E, and has been       #
# peer reviewed under the auspices of the IUCr Commission on Journals.       #
#                                                                            #
# Full details of the Crystallographic Information File format               #
# are given in the paper "The Crystallographic Information File (CIF):       #
# a New Standard Archive File for Crystallography" by S. R. Hall, F. H.      #
# Allen and I. D. Brown [Acta Cryst. (1991), A47, 655-685].                  #
#                                                                            #
# The current version of the core CIF dictionary is obtainable from          #
# ftp://ftp.iucr.org/pub/cif_core.dic.                                       #
#                                                                            #
# Software is freely available for graphical display of the structure(s)     #
# in this CIF. For information consult the CIF software page                 #
# http://www.iucr.org/resources/cif/software.                                #
#                                                                            #
# This file may be used for bona fide research purposes within the           #
# scientific community so long as proper attribution is given to the journal # 
# article from which it was obtained.                                        #
#                                                                            #
##############################################################################
data_I
_audit_creation_method     'SHELXL-2014/7'
_journal_date_recd_electronic     2016-01-04
_journal_date_accepted     2016-02-17
_journal_name_full     'Acta Crystallographica, Section E'
_journal_year     2016
_journal_volume     72
_journal_issue      3
_journal_page_first     374
_journal_page_last     377
_journal_paper_category     GM
_journal_paper_doi     10.1107/S2056989016002863
_journal_coeditor_code     LH5802
_publ_contact_author_name     'Tamas Holczbauer'
_publ_contact_author_address
;
Chemical Crystallography Research Group
Institute of Organic Chemistry
Hungarian Academy of Sciences
Magyar Tudosok Korutja 2
Budapest H-1117
Hungary
;
_publ_contact_author_email     'holczbauer.tamas@ttk.mta.hu'
_publ_contact_author_fax     ?
_publ_contact_author_phone     '+3613826523'
_publ_section_title
;\
Crystal structure of
diaquatris(1-ethyl-1<i>H</i>-imidazole-\k<i>N</i>^3^)(sulfato-\k<i>O</i>)\
nickel(II)
;
loop_
    _publ_author_name
    _publ_author_footnote
    _publ_author_address
    'Holczbauer, Tamas' .
;
Chemical Crystallography Research Group
Institute of Organic Chemistry
Hungarian Academy of Sciences
Magyar Tudosok Korutja 2
Budapest H-1117
Hungary
;
    'Domjan, Attila' .
;
NMR Research Group
Institute of Organic Chemistry
Hungarian Academy of Sciences
Magyar Tudosok Korutja 2
Budapest H-1117
Hungary
;
    'Fodor, Csaba' .
;
Polymer Chemistry Research Group
Institute of Materials and Environmental Chemistry
Research Centre for Natural Sciences
Hungarian Academy of Sciences
Magyar Tudosok Korutja 2
Budapest H-1117
Hungary
;
_publ_section_synopsis
;
The Ni^II^ ion atom is octahedrally coordinated in
diaquatris(1-ethyl-1<i>H</i>-imidazole)sulfatonickel(II). There are three
organic ligands, two water and the sulfate anion coordinated around the Ni^II^
centre. Two complex molecules form an inversion dimer <i>via</i> two pairs of
O---H...O hydrogen bonds between the coordinating sulfate anion and a water
molecule in the unit cell.
;
_chemical_name_systematic
;\
Diaquatris(1-ethyl-1<i>H</i>-imidazole-\k<i>N</i>^3^)(sulfato-\
\k<i>O</i>)nickel(II)
;
_chemical_name_common     ?
_chemical_formula_moiety     'C15 H28 N6 Ni O6 S'
_chemical_formula_sum     'C15 H28 N6 Ni O6 S'
_chemical_formula_iupac     '[Ni (S O4) (C5 H8 N2)3 (H2 O)2]'
_chemical_formula_weight     478.97
_chemical_melting_point     ?
_shelx_space_group_comment
;
The symmetry employed for this shelxl refinement is uniquely defined
by the following loop, which should always be used as a source of
symmetry information in preference to the above space-group names.
They are only intended as comments.
;
_space_group_crystal_system     monoclinic
_space_group_name_H-M_alt     'P 21/c'
_space_group_name_Hall     '-P 2ybc'
loop_
    _space_group_symop_operation_xyz
    'x, y, z'
    '-x, y+1/2, -z+1/2'
    '-x, -y, -z'
    'x, -y-1/2, z-1/2'
_cell_length_a     12.0252(13)
_cell_length_b     14.3481(15)
_cell_length_c     15.3502(11)
_cell_angle_alpha     90
_cell_angle_beta     128.980(5)
_cell_angle_gamma     90
_cell_volume     2058.9(4)
_cell_formula_units_Z     4
_cell_measurement_reflns_used     24228
_cell_measurement_theta_min     3.01
_cell_measurement_theta_max     29.15
_cell_measurement_temperature     131(2)
_exptl_crystal_description     Prism
_exptl_crystal_colour     blue--green
_exptl_crystal_size_max     0.400
_exptl_crystal_size_mid     0.250
_exptl_crystal_size_min     0.150
_exptl_crystal_density_diffrn     1.545
_exptl_crystal_density_meas     ?
_exptl_crystal_density_method     'not measured'
_exptl_crystal_F_000     1008
_exptl_absorpt_coefficient_mu     1.089
_exptl_absorpt_correction_type     numerical
_exptl_absorpt_process_details
;
(NUMABS; Higashi, 1999)
;
_shelx_estimated_absorpt_T_min     0.670
_shelx_estimated_absorpt_T_max     0.854
_exptl_absorpt_correction_T_min     0.7051
_exptl_absorpt_correction_T_max     1.0000
_diffrn_ambient_temperature     131(2)
_diffrn_radiation_type     MoK\a
_diffrn_radiation_wavelength     0.71075
_diffrn_radiation_monochromator     graphite
_diffrn_measurement_device_type     'Rigaku R-AXIS RAPID-S'
_diffrn_measurement_method     dtprofit.ref
_diffrn_detector_area_resol_mean     10.0000
_diffrn_reflns_number     28931
_diffrn_reflns_av_R_equivalents     0.0297
_diffrn_reflns_theta_min     3.010
_diffrn_reflns_theta_max     27.492
_diffrn_reflns_theta_full     25.242
_diffrn_measured_fraction_theta_max     0.998
_diffrn_measured_fraction_theta_full     0.998
_diffrn_reflns_limit_h_min     -15
_diffrn_reflns_limit_h_max     15
_diffrn_reflns_limit_k_min     -18
_diffrn_reflns_limit_k_max     18
_diffrn_reflns_limit_l_min     -19
_diffrn_reflns_limit_l_max     19
_refine_special_details     ?
_reflns_number_total     4723
_reflns_number_gt     4284
_reflns_threshold_expression     'I > 2\s(I)'
_refine_ls_structure_factor_coef     Fsqd
_refine_ls_matrix_type     full
_refine_ls_R_factor_all     0.0372
_refine_ls_R_factor_gt     0.0327
_refine_ls_wR_factor_gt     0.0788
_refine_ls_wR_factor_ref     0.0848
_refine_ls_goodness_of_fit_ref     1.073
_refine_ls_restrained_S_all     1.103
_refine_ls_number_reflns     4723
_refine_ls_number_parameters     290
_refine_ls_number_restraints     2
_refine_ls_hydrogen_treatment     mixed
_refine_ls_weighting_scheme     calc
_refine_ls_weighting_details
              'w=1/[\s^2^(Fo^2^)+(0.0358P)^2^+2.7059P] where P=(Fo^2^+2Fc^2^)/3'
_atom_sites_solution_hydrogens     mixed
_atom_sites_solution_primary     direct
_atom_sites_solution_secondary     direct
_refine_ls_shift/su_max     0.001
_refine_ls_shift/su_mean     0.000
_refine_diff_density_max     1.036
_refine_diff_density_min     -1.122
_refine_ls_extinction_method     none
_refine_ls_extinction_coef     .
loop_
    _atom_type_symbol
    _atom_type_description
    _atom_type_scat_dispersion_real
    _atom_type_scat_dispersion_imag
    _atom_type_scat_source
    'C' 'C' 0.0030 0.0020
                         'International Tables Vol C Tables 4.2.6.8 and 6.1.1.4'
    'H' 'H' 0.0000 0.0000
                         'International Tables Vol C Tables 4.2.6.8 and 6.1.1.4'
    'N' 'N' 0.0060 0.0030
                         'International Tables Vol C Tables 4.2.6.8 and 6.1.1.4'
    'Ni' 'Ni' 0.3390 1.1120
                         'International Tables Vol C Tables 4.2.6.8 and 6.1.1.4'
    'O' 'O' 0.0110 0.0060
                         'International Tables Vol C Tables 4.2.6.8 and 6.1.1.4'
    'S' 'S' 0.1250 0.1230
                         'International Tables Vol C Tables 4.2.6.8 and 6.1.1.4'
_computing_data_collection
;
CrystalClear (Rigaku, 2008)
;
_computing_cell_refinement
;
CrystalClear (Rigaku, 2008)
;
_computing_data_reduction
;
CrystalClear (Rigaku, 2008)
;
_computing_structure_solution
;
SHELXS97 (Sheldrick, 2008)
;
_computing_structure_refinement
;
SHELXL2014 (Sheldrick, 2015)
;
_computing_molecular_graphics
;
Mercury (Macrae <i>et al.</i>,  2008)
;
_computing_publication_material
;
PLATON (Spek, 2009)
;
loop_
    _atom_site_type_symbol
    _atom_site_label
    _atom_site_fract_x
    _atom_site_fract_y
    _atom_site_fract_z
    _atom_site_U_iso_or_equiv
    _atom_site_adp_type
    _atom_site_calc_flag
    _atom_site_occupancy
    _atom_site_disorder_assembly
    _atom_site_disorder_group
    Ni Ni1 0.32786(2) 0.06839(2) 0.17394(2) 0.01465(8) Uani d 1 . .
    S S1 0.19425(5) -0.13289(3) 0.04041(4) 0.01533(11) Uani d 1 . .
    O O1 0.17269(16) 0.02378(11) 0.19192(12) 0.0184(3) Uani d 1 . .
    O O2 0.16244(15) 0.09393(11) 0.00106(12) 0.0194(3) Uani d 1 . .
    O O3 0.31939(14) -0.07108(9) 0.11877(12) 0.0181(3) Uani d 1 . .
    O O4 0.10655(15) -0.13787(10) 0.07794(12) 0.0203(3) Uani d 1 . .
    O O5 0.10552(15) -0.09040(10) -0.07368(12) 0.0205(3) Uani d 1 . .
    O O6 0.24281(15) -0.22575(10) 0.03973(12) 0.0226(3) Uani d 1 . .
    N N11 0.48566(17) 0.02439(12) 0.33618(13) 0.0171(3) Uani d 1 . .
    N N12 0.30580(17) 0.20374(12) 0.21002(14) 0.0186(3) Uani d 1 . .
    N N13 0.47676(17) 0.10307(12) 0.15321(14) 0.0183(3) Uani d 1 . .
    N N31 0.61057(18) -0.07752(12) 0.47365(15) 0.0205(3) Uani d 1 . .
    N N32 0.1943(2) 0.33190(13) 0.19606(18) 0.0293(4) Uani d 1 . .
    N N33 0.67307(18) 0.15163(12) 0.18436(15) 0.0203(3) Uani d 1 . .
    C C21 0.5071(2) -0.06505(14) 0.36263(17) 0.0182(4) Uani d 1 . .
    H H21 0.4561 -0.1143 0.3101 0.022 Uiso calc 1 . .
    C C22 0.1814(2) 0.24081(14) 0.17007(19) 0.0235(4) Uani d 1 . .
    H H22 0.0937 0.2074 0.1282 0.028 Uiso calc 1 . .
    C C23 0.6062(2) 0.13902(14) 0.22810(17) 0.0200(4) Uani d 1 . .
    H H23 0.6465 0.1540 0.3030 0.024 Uiso calc 1 . .
    C C41 0.6587(2) 0.00910(15) 0.52137(17) 0.0215(4) Uani d 1 . .
    H H41 0.7313 0.0229 0.5985 0.026 Uiso calc 1 . .
    C C42 0.3367(2) 0.35474(15) 0.2570(2) 0.0280(5) Uani d 1 . .
    H H42 0.3790 0.4141 0.2871 0.034 Uiso calc 1 . .
    C C43 0.5818(2) 0.12208(15) 0.07504(18) 0.0239(4) Uani d 1 . .
    H H43 0.5989 0.1225 0.0225 0.029 Uiso calc 1 . .
    C C51 0.5813(2) 0.07121(14) 0.43575(17) 0.0211(4) Uani d 1 . .
    H H51 0.5916 0.1370 0.4434 0.025 Uiso calc 1 . .
    C C52 0.4042(2) 0.27554(14) 0.26545(18) 0.0215(4) Uani d 1 . .
    H H52 0.5038 0.2701 0.3036 0.026 Uiso calc 1 . .
    C C53 0.4619(2) 0.09216(15) 0.05751(17) 0.0209(4) Uani d 1 . .
    H H53 0.3798 0.0673 -0.0110 0.025 Uiso calc 1 . .
    C C61 0.6605(3) -0.16783(16) 0.5309(2) 0.0306(5) Uani d 1 . .
    H H61A 0.5983 -0.2177 0.4768 0.037 Uiso calc 1 . .
    H H61B 0.6524 -0.1688 0.5912 0.037 Uiso calc 1 . .
    C C62 0.0740(3) 0.39212(18) 0.1578(3) 0.0462(7) Uani d 1 . .
    H H62A -0.0128 0.3533 0.1216 0.055 Uiso calc 0.586(7) A 1
    H H62B 0.0576 0.4354 0.1005 0.055 Uiso calc 0.586(7) A 1
    H H62C 0.0944 0.4235 0.2239 0.055 Uiso calc 0.414(7) A 2
    H H62D -0.0116 0.3526 0.1243 0.055 Uiso calc 0.414(7) A 2
    C C63 0.8153(2) 0.19343(16) 0.24232(19) 0.0254(4) Uani d 1 . .
    H H63A 0.8754 0.1508 0.2368 0.030 Uiso calc 1 . .
    H H63B 0.8617 0.2014 0.3227 0.030 Uiso calc 1 . .
    C C71 0.8118(3) -0.18738(19) 0.5804(3) 0.0461(7) Uani d 1 . .
    H H71A 0.8749 -0.1414 0.6389 0.069 Uiso calc 1 . .
    H H71B 0.8215 -0.1836 0.5217 0.069 Uiso calc 1 . .
    H H71C 0.8384 -0.2500 0.6131 0.069 Uiso calc 1 . .
    C C72A 0.0951(4) 0.4480(3) 0.2497(3) 0.0344(11) Uani d 0.586(7) A 1
    H H72A 0.0106 0.4869 0.2184 0.052 Uiso calc 0.586(7) A 1
    H H72B 0.1796 0.4878 0.2850 0.052 Uiso calc 0.586(7) A 1
    H H72C 0.1088 0.4057 0.3059 0.052 Uiso calc 0.586(7) A 1
    C C72B 0.0385(8) 0.4659(5) 0.0733(6) 0.061(3) Uani d 0.414(7) A 2
    H H72D 0.1231 0.5044 0.1042 0.092 Uiso calc 0.414(7) A 2
    H H72E -0.0394 0.5052 0.0568 0.092 Uiso calc 0.414(7) A 2
    H H72F 0.0086 0.4358 0.0042 0.092 Uiso calc 0.414(7) A 2
    C C73 0.8063(3) 0.28677(17) 0.1928(2) 0.0286(5) Uani d 1 . .
    H H73A 0.7374 0.3265 0.1894 0.043 Uiso calc 1 . .
    H H73B 0.7752 0.2778 0.1171 0.043 Uiso calc 1 . .
    H H73C 0.9006 0.3166 0.2399 0.043 Uiso calc 1 . .
    H H2A 0.145(3) 0.044(2) -0.030(2) 0.030(7) Uiso d 1 . .
    H H2B 0.083(3) 0.112(2) -0.017(2) 0.038(8) Uiso d 1 . .
    H H1A 0.152(3) -0.029(2) 0.163(3) 0.041(8) Uiso d 1 . .
    H H1B 0.098(3) 0.046(2) 0.159(3) 0.035(8) Uiso d 1 . .
loop_
    _atom_site_aniso_label
    _atom_site_aniso_U_11
    _atom_site_aniso_U_22
    _atom_site_aniso_U_33
    _atom_site_aniso_U_12
    _atom_site_aniso_U_13
    _atom_site_aniso_U_23
    Ni1 0.01215(12) 0.01505(13) 0.01544(13) -0.00015(8) 0.00804(10) -0.00036(9)
    S1 0.0129(2) 0.0156(2) 0.0155(2) 0.00119(16) 0.00791(19) -0.00091(16)
    O1 0.0150(7) 0.0182(7) 0.0209(7) -0.0005(6) 0.0107(6) -0.0016(6)
    O2 0.0156(7) 0.0192(7) 0.0201(7) 0.0002(6) 0.0096(6) -0.0001(6)
    O3 0.0135(6) 0.0186(7) 0.0189(7) -0.0002(5) 0.0085(6) -0.0026(5)
    O4 0.0185(7) 0.0215(7) 0.0232(7) -0.0017(5) 0.0143(6) -0.0020(6)
    O5 0.0187(7) 0.0231(7) 0.0160(7) 0.0020(6) 0.0091(6) 0.0005(6)
    O6 0.0208(7) 0.0179(7) 0.0244(7) 0.0034(6) 0.0120(6) -0.0023(6)
    N11 0.0137(7) 0.0195(8) 0.0167(8) 0.0010(6) 0.0089(7) 0.0004(6)
    N12 0.0166(8) 0.0181(8) 0.0206(8) -0.0013(6) 0.0114(7) -0.0012(6)
    N13 0.0173(8) 0.0185(8) 0.0205(8) -0.0001(6) 0.0126(7) -0.0002(6)
    N31 0.0182(8) 0.0211(8) 0.0199(8) 0.0007(6) 0.0109(7) 0.0025(7)
    N32 0.0258(9) 0.0194(9) 0.0452(12) 0.0010(7) 0.0236(9) -0.0013(8)
    N33 0.0173(8) 0.0216(8) 0.0237(9) -0.0012(7) 0.0136(7) -0.0013(7)
    C21 0.0145(9) 0.0201(9) 0.0180(9) -0.0002(7) 0.0093(8) 0.0003(7)
    C22 0.0187(9) 0.0184(9) 0.0306(11) -0.0013(8) 0.0142(9) -0.0021(8)
    C23 0.0178(9) 0.0227(10) 0.0206(9) -0.0014(8) 0.0126(8) -0.0018(8)
    C41 0.0172(9) 0.0252(10) 0.0172(9) -0.0006(8) 0.0084(8) -0.0021(8)
    C42 0.0281(11) 0.0196(10) 0.0389(13) -0.0056(8) 0.0224(10) -0.0052(9)
    C43 0.0219(10) 0.0301(11) 0.0227(10) -0.0027(8) 0.0155(9) -0.0035(8)
    C51 0.0202(10) 0.0200(10) 0.0196(10) -0.0003(7) 0.0109(8) -0.0025(8)
    C52 0.0184(9) 0.0194(9) 0.0264(10) -0.0033(8) 0.0140(9) -0.0017(8)
    C53 0.0182(9) 0.0237(10) 0.0203(9) -0.0014(8) 0.0119(8) -0.0036(8)
    C61 0.0302(12) 0.0242(11) 0.0319(12) 0.0048(9) 0.0169(10) 0.0112(9)
    C62 0.0368(14) 0.0281(13) 0.078(2) 0.0115(11) 0.0379(15) 0.0054(13)
    C63 0.0149(9) 0.0286(11) 0.0298(11) -0.0039(8) 0.0127(9) -0.0026(9)
    C71 0.0353(14) 0.0302(13) 0.0618(18) 0.0143(11) 0.0252(14) 0.0112(12)
    C72A 0.025 0.027(2) 0.048(3) 0.0004(15) 0.0218(14) -0.0071(18)
    C72B 0.025 0.075(6) 0.063(5) 0.022(3) 0.017(3) 0.005(4)
    C73 0.0295(11) 0.0316(12) 0.0298(11) -0.0081(9) 0.0211(10) -0.0042(9)
_geom_special_details
;
 All esds (except the esd in the dihedral angle between two l.s. planes)
 are estimated using the full covariance matrix.  The cell esds are taken
 into account individually in the estimation of esds in distances, angles
 and torsion angles; correlations between esds in cell parameters are only
 used when they are defined by crystal symmetry.  An approximate (isotropic)
 treatment of cell esds is used for estimating esds involving l.s. planes.
;
loop_
    _geom_bond_atom_site_label_1
    _geom_bond_atom_site_label_2
    _geom_bond_site_symmetry_2
    _geom_bond_distance
    _geom_bond_publ_flag
    Ni1 N11 . 2.0630(16) ?
    Ni1 N13 . 2.0667(16) ?
    Ni1 N12 . 2.0817(17) ?
    Ni1 O2 . 2.1195(15) ?
    Ni1 O1 . 2.1485(15) ?
    Ni1 O3 . 2.1502(14) ?
    S1 O6 . 1.4574(14) ?
    S1 O4 . 1.4878(14) ?
    S1 O3 . 1.4902(14) ?
    S1 O5 . 1.4920(14) ?
    O1 H1A . 0.84(3) ?
    O1 H1B . 0.77(3) ?
    O2 H2A . 0.81(3) ?
    O2 H2B . 0.85(3) ?
    N11 C21 . 1.322(3) ?
    N11 C51 . 1.378(3) ?
    N12 C22 . 1.320(3) ?
    N12 C52 . 1.385(3) ?
    N13 C23 . 1.326(3) ?
    N13 C53 . 1.373(3) ?
    N31 C21 . 1.348(3) ?
    N31 C41 . 1.372(3) ?
    N31 C61 . 1.466(3) ?
    N32 C22 . 1.347(3) ?
    N32 C42 . 1.378(3) ?
    N32 C62 . 1.455(3) ?
    N33 C23 . 1.345(3) ?
    N33 C43 . 1.372(3) ?
    N33 C63 . 1.471(3) ?
    C21 H21 . 0.9500 ?
    C22 H22 . 0.9500 ?
    C23 H23 . 0.9500 ?
    C41 C51 . 1.360(3) ?
    C41 H41 . 0.9500 ?
    C42 C52 . 1.354(3) ?
    C42 H42 . 0.9500 ?
    C43 C53 . 1.359(3) ?
    C43 H43 . 0.9500 ?
    C51 H51 . 0.9500 ?
    C52 H52 . 0.9500 ?
    C53 H53 . 0.9500 ?
    C61 C71 . 1.492(3) ?
    C61 H61A . 0.9900 ?
    C61 H61B . 0.9900 ?
    C62 C72A . 1.499(3) ?
    C62 C72B . 1.512(3) ?
    C62 H62A . 0.9900 ?
    C62 H62B . 0.9900 ?
    C62 H62C . 0.9900 ?
    C62 H62D . 0.9900 ?
    C63 C73 . 1.509(3) ?
    C63 H63A . 0.9900 ?
    C63 H63B . 0.9900 ?
    C71 H71A . 0.9800 ?
    C71 H71B . 0.9800 ?
    C71 H71C . 0.9800 ?
    C72A H72A . 0.9800 ?
    C72A H72B . 0.9800 ?
    C72A H72C . 0.9800 ?
    C72B H72D . 0.9800 ?
    C72B H72E . 0.9800 ?
    C72B H72F . 0.9800 ?
    C73 H73A . 0.9800 ?
    C73 H73B . 0.9800 ?
    C73 H73C . 0.9800 ?
loop_
    _geom_angle_atom_site_label_1
    _geom_angle_atom_site_label_2
    _geom_angle_atom_site_label_3
    _geom_angle_site_symmetry_1
    _geom_angle_site_symmetry_3
    _geom_angle
    _geom_angle_publ_flag
    N11 Ni1 N13 . . 91.81(6) ?
    N11 Ni1 N12 . . 97.97(7) ?
    N13 Ni1 N12 . . 94.83(7) ?
    N11 Ni1 O2 . . 172.09(6) ?
    N13 Ni1 O2 . . 89.27(6) ?
    N12 Ni1 O2 . . 89.74(6) ?
    N11 Ni1 O1 . . 88.13(6) ?
    N13 Ni1 O1 . . 176.45(6) ?
    N12 Ni1 O1 . . 88.70(6) ?
    O2 Ni1 O1 . . 90.31(6) ?
    N11 Ni1 O3 . . 88.30(6) ?
    N13 Ni1 O3 . . 89.68(6) ?
    N12 Ni1 O3 . . 172.14(6) ?
    O2 Ni1 O3 . . 83.87(6) ?
    O1 Ni1 O3 . . 86.76(6) ?
    O6 S1 O4 . . 110.10(9) ?
    O6 S1 O3 . . 110.12(8) ?
    O4 S1 O3 . . 108.54(8) ?
    O6 S1 O5 . . 111.04(9) ?
    O4 S1 O5 . . 108.45(8) ?
    O3 S1 O5 . . 108.52(8) ?
    Ni1 O1 H1A . . 101(2) ?
    Ni1 O1 H1B . . 122(2) ?
    H1A O1 H1B . . 101(3) ?
    Ni1 O2 H2A . . 106(2) ?
    Ni1 O2 H2B . . 116(2) ?
    H2A O2 H2B . . 104(3) ?
    S1 O3 Ni1 . . 130.19(8) ?
    C21 N11 C51 . . 105.50(17) ?
    C21 N11 Ni1 . . 121.44(14) ?
    C51 N11 Ni1 . . 133.00(14) ?
    C22 N12 C52 . . 105.42(17) ?
    C22 N12 Ni1 . . 123.31(14) ?
    C52 N12 Ni1 . . 130.90(13) ?
    C23 N13 C53 . . 105.29(16) ?
    C23 N13 Ni1 . . 128.18(14) ?
    C53 N13 Ni1 . . 126.53(13) ?
    C21 N31 C41 . . 107.37(17) ?
    C21 N31 C61 . . 125.43(18) ?
    C41 N31 C61 . . 127.20(18) ?
    C22 N32 C42 . . 107.12(18) ?
    C22 N32 C62 . . 123.8(2) ?
    C42 N32 C62 . . 128.9(2) ?
    C23 N33 C43 . . 107.43(17) ?
    C23 N33 C63 . . 125.87(18) ?
    C43 N33 C63 . . 126.65(18) ?
    N11 C21 N31 . . 111.34(17) ?
    N11 C21 H21 . . 124.3 ?
    N31 C21 H21 . . 124.3 ?
    N12 C22 N32 . . 111.58(18) ?
    N12 C22 H22 . . 124.2 ?
    N32 C22 H22 . . 124.2 ?
    N13 C23 N33 . . 111.33(18) ?
    N13 C23 H23 . . 124.3 ?
    N33 C23 H23 . . 124.3 ?
    C51 C41 N31 . . 105.98(18) ?
    C51 C41 H41 . . 127.0 ?
    N31 C41 H41 . . 127.0 ?
    C52 C42 N32 . . 106.21(19) ?
    C52 C42 H42 . . 126.9 ?
    N32 C42 H42 . . 126.9 ?
    C53 C43 N33 . . 105.81(18) ?
    C53 C43 H43 . . 127.1 ?
    N33 C43 H43 . . 127.1 ?
    C41 C51 N11 . . 109.81(18) ?
    C41 C51 H51 . . 125.1 ?
    N11 C51 H51 . . 125.1 ?
    C42 C52 N12 . . 109.66(18) ?
    C42 C52 H52 . . 125.2 ?
    N12 C52 H52 . . 125.2 ?
    C43 C53 N13 . . 110.15(18) ?
    C43 C53 H53 . . 124.9 ?
    N13 C53 H53 . . 124.9 ?
    N31 C61 C71 . . 112.3(2) ?
    N31 C61 H61A . . 109.1 ?
    C71 C61 H61A . . 109.1 ?
    N31 C61 H61B . . 109.1 ?
    C71 C61 H61B . . 109.1 ?
    H61A C61 H61B . . 107.9 ?
    N32 C62 C72A . . 113.7(3) ?
    N32 C62 C72B . . 115.8(3) ?
    N32 C62 H62A . . 108.8 ?
    C72A C62 H62A . . 108.8 ?
    N32 C62 H62B . . 108.8 ?
    C72A C62 H62B . . 108.8 ?
    H62A C62 H62B . . 107.7 ?
    N32 C62 H62C . . 108.3 ?
    C72B C62 H62C . . 108.3 ?
    N32 C62 H62D . . 108.3 ?
    C72B C62 H62D . . 108.3 ?
    H62C C62 H62D . . 107.4 ?
    N33 C63 C73 . . 111.69(18) ?
    N33 C63 H63A . . 109.3 ?
    C73 C63 H63A . . 109.3 ?
    N33 C63 H63B . . 109.3 ?
    C73 C63 H63B . . 109.3 ?
    H63A C63 H63B . . 107.9 ?
    C61 C71 H71A . . 109.5 ?
    C61 C71 H71B . . 109.5 ?
    H71A C71 H71B . . 109.5 ?
    C61 C71 H71C . . 109.5 ?
    H71A C71 H71C . . 109.5 ?
    H71B C71 H71C . . 109.5 ?
    C62 C72A H72A . . 109.5 ?
    C62 C72A H72B . . 109.5 ?
    H72A C72A H72B . . 109.5 ?
    C62 C72A H72C . . 109.5 ?
    H72A C72A H72C . . 109.5 ?
    H72B C72A H72C . . 109.5 ?
    C62 C72B H72D . . 109.5 ?
    C62 C72B H72E . . 109.5 ?
    H72D C72B H72E . . 109.5 ?
    C62 C72B H72F . . 109.5 ?
    H72D C72B H72F . . 109.5 ?
    H72E C72B H72F . . 109.5 ?
    C63 C73 H73A . . 109.5 ?
    C63 C73 H73B . . 109.5 ?
    H73A C73 H73B . . 109.5 ?
    C63 C73 H73C . . 109.5 ?
    H73A C73 H73C . . 109.5 ?
    H73B C73 H73C . . 109.5 ?
loop_
    _geom_torsion_atom_site_label_1
    _geom_torsion_atom_site_label_2
    _geom_torsion_atom_site_label_3
    _geom_torsion_atom_site_label_4
    _geom_torsion_site_symmetry_1
    _geom_torsion_site_symmetry_2
    _geom_torsion_site_symmetry_3
    _geom_torsion_site_symmetry_4
    _geom_torsion
    _geom_torsion_publ_flag
    O6 S1 O3 Ni1 . . . . -172.84(10) ?
    O4 S1 O3 Ni1 . . . . -52.25(13) ?
    O5 S1 O3 Ni1 . . . . 65.42(13) ?
    C51 N11 C21 N31 . . . . 0.3(2) ?
    Ni1 N11 C21 N31 . . . . -177.08(12) ?
    C41 N31 C21 N11 . . . . -0.1(2) ?
    C61 N31 C21 N11 . . . . 179.85(19) ?
    C52 N12 C22 N32 . . . . 0.3(3) ?
    Ni1 N12 C22 N32 . . . . -173.42(15) ?
    C42 N32 C22 N12 . . . . -0.1(3) ?
    C62 N32 C22 N12 . . . . 176.4(2) ?
    C53 N13 C23 N33 . . . . 0.3(2) ?
    Ni1 N13 C23 N33 . . . . 179.50(13) ?
    C43 N33 C23 N13 . . . . -0.1(2) ?
    C63 N33 C23 N13 . . . . 177.42(18) ?
    C21 N31 C41 C51 . . . . -0.2(2) ?
    C61 N31 C41 C51 . . . . 179.9(2) ?
    C22 N32 C42 C52 . . . . -0.1(3) ?
    C62 N32 C42 C52 . . . . -176.4(2) ?
    C23 N33 C43 C53 . . . . -0.2(2) ?
    C63 N33 C43 C53 . . . . -177.64(19) ?
    N31 C41 C51 N11 . . . . 0.4(2) ?
    C21 N11 C51 C41 . . . . -0.5(2) ?
    Ni1 N11 C51 C41 . . . . 176.55(14) ?
    N32 C42 C52 N12 . . . . 0.3(3) ?
    C22 N12 C52 C42 . . . . -0.4(2) ?
    Ni1 N12 C52 C42 . . . . 172.68(15) ?
    N33 C43 C53 N13 . . . . 0.4(2) ?
    C23 N13 C53 C43 . . . . -0.4(2) ?
    Ni1 N13 C53 C43 . . . . -179.64(14) ?
    C21 N31 C61 C71 . . . . 114.2(3) ?
    C41 N31 C61 C71 . . . . -65.9(3) ?
    C22 N32 C62 C72A . . . . 130.5(3) ?
    C42 N32 C62 C72A . . . . -53.8(4) ?
    C22 N32 C62 C72B . . . . -110.8(5) ?
    C42 N32 C62 C72B . . . . 64.9(5) ?
    C23 N33 C63 C73 . . . . -111.6(2) ?
    C43 N33 C63 C73 . . . . 65.4(3) ?
loop_
    _geom_hbond_atom_site_label_D
    _geom_hbond_atom_site_label_H
    _geom_hbond_atom_site_label_A
    _geom_hbond_site_symmetry_A
    _geom_hbond_distance_DH
    _geom_hbond_distance_HA
    _geom_hbond_distance_DA
    _geom_hbond_angle_DHA
    O1 H1A O4 . 0.84(3) 1.88(3) 2.706(2) 170(3)
    O1 H1B O5 3 0.77(3) 2.02(3) 2.786(2) 173(3)
    O2 H2B O4 3 0.85(3) 1.88(3) 2.720(2) 171(3)
    O2 H2A O5 . 0.81(3) 2.00(3) 2.791(2) 165(3)
    C22 H22 O5 3_555 0.95 2.60 3.511(3) 162
    C23 H23 O6 2_655 0.95 2.56 3.409(3) 150
    C52 H52 O6 2_655 0.95 2.42 3.315(3) 157
    C73 H73B O6 3_655 0.98 2.40 3.347(3) 163
    C61 H61A Cg1 2_645 0.99 2.80 3.779(3) 169
    C61 H61B Cg2 3_656 0.99 2.97 3.816(3) 144
_shelx_hkl_file
;
   0   0   2   5286.     56.   1
   0   0   3      8.      9.   1
   0   0  -3     25.      9.   1
   0   0   4  12395.    163.   1
   0   0  -4  12142.    161.   1
   0   0   5    -16.     19.   1
   0   0  -5     17.     12.   1
   0   0   6  33883.    536.   1
   0   0  -6  34222.    541.   1
   0   0   7     30.     17.   1
   0   0  -7     23.     26.   1
   0   0   8  47620.    843.   1
   0   0  -8  48056.    856.   1
   0   0   9     32.     21.   1
   0   0  -9      2.     20.   1
   0   0  10   4735.    145.   1
   0   0 -10   4922.    142.   1
   0   0  11      7.     25.   1
   0   0 -11     12.     24.   1
   0   0  12   3480.    104.   1
   0   0 -12   3345.    101.   1
   0   0  13    -77.     32.   1
   0   0 -13     33.     55.   1
   0   0 -13    -19.     30.   1
   0   0  14   7087.    233.   1
   0   0 -14   6973.    217.   1
   0   0 -14   7074.    269.   1
   0   0 -15      6.     91.   1
   0   1   2  34391.    391.   1
   0  -1   2  32128.    439.   1
   0  -1  -2  33369.    375.   1
   0  -1  -2  33008.    443.   1
   0   1  -2  32924.    441.   1
   0  -1   3  32953.    480.   1
   0   1   3  33199.    424.   1
   0  -1  -3  34152.    422.   1
   0   1  -3  33914.    491.   1
   0   1   4 191105.   3933.   1
   0  -1   4 187834.   4150.   1
   0  -1  -4 188609.   3917.   1
   0   1  -4 190328.   4193.   1
   0   1   5  14344.    187.   1
   0  -1   5  14358.    220.   1
   0   1  -5  14451.    220.   1
   0  -1  -5  14143.    183.   1
   0  -1   6    160.     40.   1
   0   1   6    293.     18.   1
   0  -1  -6    217.     17.   1
   0   1  -6    186.     40.   1
   0   1   7   3862.     85.   1
   0  -1   7   3654.     85.   1
   0  -1  -7   3913.     81.   1
   0   1  -7   3832.     84.   1
   0  -1   8    357.     54.   1
   0   1   8    360.     38.   1
   0  -1  -8    400.     24.   1
   0   1  -8    320.     35.   1
   0  -1   9  10089.    205.   1
   0   1   9  10014.    174.   1
   0  -1  -9  10349.    235.   1
   0   1  -9  10164.    200.   1
   0  -1  -9  10768.    200.   1
   0  -1  10   9636.    250.   1
   0   1  10   9489.    173.   1
   0   1 -10   9788.    243.   1
   0  -1 -10   9820.    174.   1
   0  -1 -10  10228.    251.   1
   0  -1  11   4171.    123.   1
   0   1  11   4185.    128.   1
   0   1 -11   4530.    152.   1
   0   1 -11   4279.    118.   1
   0  -1 -11   4237.    227.   1
   0  -1 -11   4056.     93.   1
   0  -1  12    421.     52.   1
   0   1  12    360.     57.   1
   0   1 -12    275.     72.   1
   0   1 -12    370.     49.   1
   0  -1 -12    317.     52.   1
   0   1  13    296.     37.   1
   0  -1  13    181.     74.   1
   0  -1 -13    126.     50.   1
   0   1 -13    240.     73.   1
   0   1  14    241.     39.   1
   0  -1  14    296.     55.   1
   0   1 -14    264.     79.   1
   0   1 -14    276.     83.   1
   0  -1  15   1084.     87.   1
   0   1 -15    970.    129.   1
   0  -1 -15   1160.    133.   1
   0   2   1  27657.    358.   1
   0  -2   1  28453.    355.   1
   0  -2   1  27682.    371.   1
   0   2   1  28432.    326.   1
   0   2  -1  27882.    374.   1
   0  -2  -1  28811.    320.   1
   0  -2  -1  27850.    361.   1
   0   2  -1  29539.    383.   1
   0  -2   2   6590.    105.   1
   0   2   2   6512.     94.   1
   0  -2   2   6572.     96.   1
   0   2   2   6287.     54.   1
   0  -2  -2   6494.     94.   1
   0   2  -2   6422.     96.   1
   0   2  -2   6518.     87.   1
   0  -2  -2   6245.     56.   1
   0   2   3   1562.     19.   1
   0  -2   3   1538.     42.   1
   0  -2   3   1544.     38.   1
   0   2   3   1533.     45.   1
   0  -2  -3   1539.     44.   1
   0   2  -3   1474.     53.   1
   0   2  -3   1703.     62.   1
   0  -2   4  25841.    403.   1
   0   2   4  25874.    312.   1
   0   2  -4  26327.    411.   1
   0  -2  -4  25788.    299.   1
   0   2  -4  25922.    387.   1
   0  -2  -4  25646.    436.   1
   0  -2   5  16659.    301.   1
   0   2   5  16159.    202.   1
   0   2  -5  16541.    258.   1
   0  -2  -5  16065.    189.   1
   0   2  -5  16626.    273.   1
   0  -2  -5  16531.    275.   1
   0   2   6  27814.    395.   1
   0  -2   6  28058.    488.   1
   0  -2  -6  28383.    496.   1
   0  -2  -6  30648.    418.   1
   0   2  -6  28449.    489.   1
   0   2  -6  28412.    517.   1
   0  -2   7   9393.    180.   1
   0   2   7   9402.    142.   1
   0   2  -7   8319.    206.   1
   0  -2  -7   9538.    196.   1
   0   2  -7   9633.    183.   1
   0  -2  -7   9275.    135.   1
   0  -2   8   1282.     88.   1
   0   2   8   1191.     46.   1
   0  -2  -8   1520.     44.   1
   0   2  -8   1277.     65.   1
   0   2  -8   1453.     60.   1
   0  -2  -8   1247.     72.   1
   0   2   9  18318.    302.   1
   0  -2   9  18439.    367.   1
   0   2  -9  18243.    363.   1
   0   2  -9  18990.    434.   1
   0  -2  -9  18735.    392.   1
   0  -2  -9  18148.    273.   1
   0  -2  10     17.     41.   1
   0   2  10      0.     14.   1
   0   2 -10    -27.     41.   1
   0   2 -10     28.     33.   1
   0  -2 -10    -26.     36.   1
   0  -2 -10    -10.     19.   1
   0  -2  11  11631.    263.   1
   0   2  11  11434.    190.   1
   0  -2 -11  11121.    297.   1
   0   2 -11  11074.    257.   1
   0   2 -11  11534.    292.   1
   0  -2 -11  10918.    179.   1
   0   2  12   4572.     97.   1
   0  -2  12   4899.    203.   1
   0   2 -12   4590.    146.   1
   0   2 -12   4765.    180.   1
   0  -2 -12   4732.    112.   1
   0  -2  13   2390.    108.   1
   0   2  13   1945.     60.   1
   0   2 -13   2331.    106.   1
   0  -2 -13   2062.     75.   1
   0  -2  14    395.     66.   1
   0   2 -14    323.     96.   1
   0   2 -14    269.     85.   1
   0  -2  15     72.     71.   1
   0   2 -15     20.     60.   1
   0   2 -15     -7.     43.   1
   0   3   0     65.     16.   1
   0  -3   0     49.     21.   1
   0  -3   0     17.     15.   1
   0  -3   1  32211.    447.   1
   0   3   1  31445.    405.   1
   0   3   1  32248.    460.   1
   0  -3   1  30548.    451.   1
   0  -3  -1  31196.    399.   1
   0   3  -1  32079.    495.   1
   0  -3  -1  30672.    443.   1
   0   3  -1  33120.    483.   1
   0   3   2  68514.    975.   1
   0  -3   2  65761.   1131.   1
   0  -3   2  67802.   1082.   1
   0   3   2  64472.   1063.   1
   0  -3  -2  69738.    957.   1
   0  -3  -2  65586.   1080.   1
   0   3  -2  67085.   1115.   1
   0   3  -2  65826.   1136.   1
   0  -3   3  20078.    285.   1
   0   3   3  19489.    195.   1
   0   3   3  20160.    303.   1
   0   3   3  19792.    207.   1
   0  -3   3  19720.    306.   1
   0   3  -3  19839.    311.   1
   0  -3  -3  19226.    204.   1
   0  -3  -3  19728.    332.   1
   0   3  -3  19969.    285.   1
   0   3   4  13145.    127.   1
   0  -3   4  13895.    229.   1
   0   3   4  13779.    226.   1
   0   3   4  14194.    139.   1
   0  -3   4  14229.    214.   1
   0  -3  -4  13605.    222.   1
   0   3  -4  14208.    233.   1
   0   3  -4  13949.    213.   1
   0   3   5    192.     10.   1
   0   3   5    217.     10.   1
   0  -3   5    211.     31.   1
   0  -3  -5    230.     33.   1
   0   3  -5    223.     47.   1
   0   3  -5    279.     28.   1
   0  -3   6   5679.    121.   1
   0   3   6   5097.     58.   1
   0   3   6   5276.     65.   1
   0   3  -6   5406.    120.   1
   0  -3  -6   5256.     61.   1
   0  -3  -6   5334.    123.   1
   0   3  -6   5257.    110.   1
   0   3   7   1724.     27.   1
   0   3   7   1771.     28.   1
   0  -3   7   1897.     69.   1
   0   3  -7   1817.     69.   1
   0   3  -7   1825.     66.   1
   0  -3  -7   1993.     76.   1
   0  -3  -7   1710.     25.   1
   0   3   8  10013.    129.   1
   0  -3   8   9871.    216.   1
   0  -3  -8  10478.    138.   1
   0  -3  -8   9943.    226.   1
   0   3  -8  10089.    260.   1
   0   3  -8   9715.    209.   1
   0   3   9     28.     11.   1
   0  -3   9     80.     32.   1
   0   3  -9     17.     32.   1
   0  -3  -9     13.     37.   1
   0   3  -9    -31.     32.   1
   0  -3  -9      8.     14.   1
   0  -3  10  12382.    343.   1
   0   3  10  12059.    181.   1
   0   3  10  12438.    177.   1
   0  -3 -10  12291.    185.   1
   0  -3 -10  12885.    308.   1
   0   3 -10  12397.    292.   1
   0   3 -10  12311.    285.   1
   0  -3  11   7450.    203.   1
   0   3  11   6880.    116.   1
   0   3  11   6942.    109.   1
   0  -3 -11   6903.    104.   1
   0  -3 -11   7396.    225.   1
   0   3 -11   7085.    254.   1
   0   3 -11   7335.    211.   1
   0   3  12    139.     28.   1
   0   3  12     92.     18.   1
   0  -3  12    135.     79.   1
   0   3 -12    147.     59.   1
   0  -3 -12    118.     24.   1
   0   3 -12    213.     50.   1
   0  -3  13    656.     80.   1
   0   3  13    610.     30.   1
   0   3  13    652.     45.   1
   0   3 -13   1098.    146.   1
   0   3 -13    737.     77.   1
   0  -3  14   3330.    149.   1
   0   3 -14   2951.    170.   1
   0   3 -14   2914.    145.   1
   0  -3  15    617.    132.   1
   0   3 -15    380.    130.   1
   0   3 -15    626.    105.   1
   0   4   0 101353.   1850.   1
   0   4   0 101037.   1838.   1
   0  -4   0 100871.   1829.   1
   0  -4   0 101439.   1849.   1
   0  -4   1  22901.    333.   1
   0   4   1  24036.    381.   1
   0   4   1  22491.    300.   1
   0  -4   1  22347.    337.   1
   0  -4  -1  22138.    333.   1
   0   4  -1  22779.    333.   1
   0  -4  -1  22704.    302.   1
   0   4  -1  22461.    371.   1
   0  -4   2  28915.    428.   1
   0   4   2  28840.    368.   1
   0  -4   2  27722.    447.   1
   0   4   2  28959.    448.   1
   0  -4  -2  28399.    440.   1
   0   4  -2  28626.    460.   1
   0  -4  -2  29267.    369.   1
   0   4  -2  28878.    433.   1
   0  -4   3     62.     20.   1
   0  -4   3     61.     24.   1
   0   4   3     51.      6.   1
   0   4   3     67.     24.   1
   0  -4  -3      9.     23.   1
   0   4  -3     56.     20.   1
   0   4  -3     19.     23.   1
   0  -4  -3     55.     10.   1
   0  -4   4    227.     42.   1
   0   4   4    250.      6.   1
   0   4   4    250.      8.   1
   0  -4   4    226.     34.   1
   0   4   4    263.     34.   1
   0   4  -4    241.     28.   1
   0  -4  -4    277.     33.   1
   0   4  -4    298.     33.   1
   0  -4   5   6904.    145.   1
   0   4   5   7052.    146.   1
   0  -4   5   7146.    134.   1
   0   4   5   6910.     60.   1
   0   4  -5   6894.    130.   1
   0   4  -5   7061.    145.   1
   0  -4  -5   6873.    144.   1
   0  -4   6   2940.     90.   1
   0   4   6   2969.     28.   1
   0   4   6   2907.     28.   1
   0   4  -6   3295.     84.   1
   0  -4  -6   3207.     92.   1
   0   4  -6   3184.     92.   1
   0   4   7  43386.    545.   1
   0   4   7  41272.    510.   1
   0  -4   7  43935.    860.   1
   0   4  -7  36979.    830.   1
   0  -4  -7  44651.    838.   1
   0   4  -7  45081.    884.   1
   0  -4   8   1999.     88.   1
   0   4   8   2125.     31.   1
   0   4   8   2048.     29.   1
   0  -4  -8   2280.     96.   1
   0   4  -8   2132.     88.   1
   0   4  -8   2094.     83.   1
   0  -4   9  11425.    263.   1
   0   4   9  10446.    129.   1
   0   4   9  11463.    136.   1
   0   4  -9  11063.    260.   1
   0  -4  -9  11842.    274.   1
   0   4  -9  10965.    258.   1
   0  -4  10   3338.    123.   1
   0   4  10   2832.     47.   1
   0   4  10   2763.     37.   1
   0  -4 -10   3235.    135.   1
   0   4 -10   2834.    117.   1
   0   4 -10   3187.    169.   1
   0   4  11   9120.    120.   1
   0   4  11   9065.    118.   1
   0  -4  11  10531.    272.   1
   0  -4 -11  10588.    287.   1
   0   4 -11  10409.    274.   1
   0   4 -11  10352.    271.   1
   0   4  12      3.      6.   1
   0  -4  12    -17.     39.   1
   0   4  12     -5.     10.   1
   0   4 -12    -27.     39.   1
   0   4 -12     48.     36.   1
   0  -4  13   2968.    150.   1
   0   4 -13   3149.    208.   1
   0   4 -13   3040.    159.   1
   0  -4  14     27.     54.   1
   0   4 -14      4.    100.   1
   0   4 -14     54.     54.   1
   0  -4  15   2251.    150.   1
   0   4 -15   2086.    143.   1
   0   4 -15   2248.    169.   1
   0  -5   0      2.     15.   1
   0   5   0     -4.     15.   1
   0   5   0      8.     18.   1
   0  -5   0    -28.     18.   1
   0  -5   1  92402.   1698.   1
   0   5   1  92396.   1653.   1
   0  -5   1  89489.   1705.   1
   0   5   1  91753.   1704.   1
   0   5  -1  92498.   1752.   1
   0  -5  -1  88887.   1664.   1
   0   5  -1  94173.   1735.   1
   0  -5  -1  91287.   1630.   1
   0  -5   2  32731.    520.   1
   0   5   2  32312.    531.   1
   0  -5   2  31820.    539.   1
   0   5   2  32102.    451.   1
   0   5  -2  32234.    544.   1
   0  -5  -2  31865.    524.   1
   0   5  -2  33034.    563.   1
   0  -5  -2  32785.    456.   1
   0   5   3    283.     18.   1
   0   5   3    327.     35.   1
   0  -5   3    286.     34.   1
   0  -5   3    265.     29.   1
   0  -5  -3    244.     35.   1
   0   5  -3    255.     34.   1
   0   5  -3    313.     31.   1
   0  -5  -3    285.     19.   1
   0  -5   4     39.     42.   1
   0   5   4     97.     28.   1
   0   5   4     41.      9.   1
   0  -5   4     60.     24.   1
   0   5  -4     68.     23.   1
   0   5  -4     34.     43.   1
   0  -5  -4     66.     28.   1
   0  -5  -4     48.     10.   1
   0  -5   5    317.     34.   1
   0  -5   5    273.     60.   1
   0   5   5    240.     40.   1
   0   5   5    243.      7.   1
   0   5  -5    305.     39.   1
   0   5  -5    178.     32.   1
   0  -5  -5    229.     39.   1
   0  -5   6   8348.    191.   1
   0  -5  -6   8684.    188.   1
   0   5  -6   8893.    214.   1
   0   5  -6   8405.    190.   1
   0  -5   7    642.     61.   1
   0   5  -7    717.     54.   1
   0   5  -7    736.     61.   1
   0  -5  -7    641.     62.   1
   0  -5   8  14695.    332.   1
   0   5  -8  14674.    360.   1
   0  -5  -8  14940.    328.   1
   0   5  -8  14877.    331.   1
   0  -5   9   6920.    261.   1
   0   5  -9   7178.    192.   1
   0  -5  -9   7233.    205.   1
   0   5  -9   7170.    262.   1
   0  -5  10   4945.    175.   1
   0  -5 -10   5055.    184.   1
   0   5 -10   4933.    172.   1
   0   5 -10   5315.    163.   1
   0  -5  11   3871.    163.   1
   0   5 -11   4133.    158.   1
   0   5 -11   4091.    160.   1
   0  -5 -11   4138.    176.   1
   0  -5  12   2729.    143.   1
   0   5 -12   2406.    140.   1
   0   5 -12   2596.    139.   1
   0  -5  13    298.     76.   1
   0   5 -13    260.     75.   1
   0   5 -13    214.     77.   1
   0  -5  14    252.     82.   1
   0   5 -14    242.    132.   1
   0   5 -14    294.     80.   1
   0   6   0  50971.    896.   1
   0  -6   0  51248.    899.   1
   0   6   0  52360.    933.   1
   0  -6   0  50394.    913.   1
   0  -6   1  10508.    185.   1
   0   6   1  10833.    191.   1
   0   6   1  10734.    165.   1
   0  -6   1  10892.    189.   1
   0  -6  -1  10271.    161.   1
   0   6  -1  10775.    191.   1
   0   6  -1  10784.    188.   1
   0  -6  -1  10623.    189.   1
   0   6   2   4065.     97.   1
   0  -6   2   3733.     88.   1
   0   6   2   3791.     65.   1
   0  -6   2   3935.     94.   1
   0  -6  -2   3829.     81.   1
   0   6  -2   4094.    121.   1
   0   6  -2   4249.    130.   1
   0  -6  -2   3806.     94.   1
   0  -6   3    130.     34.   1
   0  -6   3    206.     46.   1
   0   6   3    131.     35.   1
   0   6   3    161.     14.   1
   0   6  -3    241.     34.   1
   0   6  -3    151.     31.   1
   0  -6  -3    183.     22.   1
   0  -6  -3    149.     33.   1
   0  -6   4  13750.    268.   1
   0   6   4  13826.    166.   1
   0   6   4  13957.    262.   1
   0  -6   4  13412.    242.   1
   0  -6  -4  13589.    254.   1
   0   6  -4  13646.    246.   1
   0   6  -4  11970.    295.   1
   0  -6   5    733.     57.   1
   0   6   5    715.     17.   1
   0  -6   5    715.     49.   1
   0   6   5    762.     16.   1
   0   6   5    884.     86.   1
   0   6  -5    734.     48.   1
   0   6  -5    760.     57.   1
   0  -6  -5    825.     84.   1
   0  -6   6  14286.    319.   1
   0  -6   6  13794.    300.   1
   0   6   6  14494.    301.   1
   0   6  -6  14410.    280.   1
   0  -6  -6  14028.    293.   1
   0   6  -6  15681.    376.   1
   0  -6   7  16536.    362.   1
   0   6  -7  16023.    332.   1
   0  -6  -7  16875.    423.   1
   0   6  -7  16407.    362.   1
   0  -6   8   1148.    131.   1
   0   6  -8   1294.     89.   1
   0  -6  -8   1386.     91.   1
   0   6  -8   1480.     79.   1
   0  -6   9    777.     82.   1
   0   6  -9    859.    104.   1
   0   6  -9    709.     81.   1
   0  -6  -9    752.     84.   1
   0  -6  10   1135.     96.   1
   0   6 -10   1105.     88.   1
   0  -6 -10   1245.    100.   1
   0   6 -10   1124.     97.   1
   0  -6  11    730.    139.   1
   0   6 -11    664.     81.   1
   0   6 -11    581.     88.   1
   0  -6  12   4609.    202.   1
   0   6 -12   4835.    201.   1
   0   6 -12   4974.    195.   1
   0  -6  13   1283.    130.   1
   0   6 -13   1636.    128.   1
   0   6 -13   1149.    125.   1
   0  -6  14    140.     70.   1
   0   6 -14     -8.     73.   1
   0   6 -14    101.     69.   1
   0   7   0      6.     19.   1
   0   7   0    -12.     34.   1
   0  -7   0     87.     35.   1
   0  -7   0    -18.     19.   1
   0   7   1   2270.     72.   1
   0  -7   1   1927.     66.   1
   0  -7   1   1938.     69.   1
   0   7   1   2048.     78.   1
   0   7  -1   2100.     69.   1
   0  -7  -1   1857.     71.   1
   0   7  -1   1992.     69.   1
   0  -7  -1   2140.     56.   1
   0   7   2   1618.     61.   1
   0   7   2   1675.     69.   1
   0  -7   2   1675.     66.   1
   0  -7   2   1599.     65.   1
   0   7  -2   1675.     66.   1
   0   7  -2   1685.     64.   1
   0  -7  -2   1638.     97.   1
   0  -7  -2   1591.     60.   1
   0   7   3  32721.    604.   1
   0   7   3  32829.    516.   1
   0  -7   3  34068.    685.   1
   0  -7   3  32459.    575.   1
   0   7  -3  32386.    610.   1
   0   7  -3  32159.    581.   1
   0  -7  -3  31958.    478.   1
   0  -7  -3  31804.    589.   1
   0  -7   4   4256.    111.   1
   0   7   4   4426.     75.   1
   0  -7   4   4170.    124.   1
   0   7   4   4486.    125.   1
   0   7  -4   4345.    110.   1
   0   7  -4   4695.    168.   1
   0  -7  -4   4294.     62.   1
   0  -7  -4   4390.    121.   1
   0  -7   5   8531.    185.   1
   0   7   5   8840.    201.   1
   0   7   5   9274.    115.   1
   0  -7   5   8354.    201.   1
   0   7  -5   8932.    209.   1
   0  -7  -5   8909.    203.   1
   0  -7  -5   8530.    110.   1
   0   7  -5   8780.    189.   1
   0   7   6   4317.    139.   1
   0  -7   6   4770.    125.   1
   0  -7   6   4177.    138.   1
   0   7   6   4236.     43.   1
   0   7  -6   4492.    125.   1
   0   7  -6   3712.    188.   1
   0  -7  -6   4392.    136.   1
   0  -7   7   6219.    252.   1
   0   7   7   6726.    187.   1
   0  -7   7   6562.    167.   1
   0   7  -7   6336.    168.   1
   0  -7  -7   6377.    184.   1
   0   7  -7   6599.    191.   1
   0  -7   8    747.     80.   1
   0  -7  -8    588.     80.   1
   0   7  -8    909.     69.   1
   0  -7   9   1454.    104.   1
   0   7  -9   1278.    103.   1
   0  -7  -9   1501.    104.   1
   0   7  -9   1520.    132.   1
   0  -7  10   1355.    111.   1
   0   7 -10   1333.     96.   1
   0  -7 -10   1224.    170.   1
   0   7 -10   1378.    111.   1
   0  -7  11   8405.    359.   1
   0  -7 -11   8729.    370.   1
   0   7 -11   7752.    267.   1
   0   7 -11   7534.    246.   1
   0  -7  12   1317.    130.   1
   0   7 -12   1488.    119.   1
   0   7 -12   1520.    134.   1
   0  -7 -12   1730.    207.   1
   0  -7  13    512.     97.   1
   0   7 -13    345.    152.   1
   0  -7 -13    459.    163.   1
   0   7 -13    344.     91.   1
   0  -7  14    832.    129.   1
   0  -7 -14    926.    142.   1
   0   7 -14   1148.    132.   1
   0   7 -14    877.    125.   1
   0   8   0  10667.    201.   1
   0  -8   0  10499.    198.   1
   0  -8   0  10562.    216.   1
   0   8   0  10658.    215.   1
   0   8   1    149.     36.   1
   0  -8   1    171.     33.   1
   0  -8   1    129.     35.   1
   0   8   1    133.     27.   1
   0   8  -1     93.     36.   1
   0  -8  -1    113.     27.   1
   0   8  -1     -3.     51.   1
   0  -8  -1    193.     36.   1
   0  -8   2  17097.    338.   1
   0  -8   2  17618.    331.   1
   0   8   2  18199.    346.   1
   0   8   2  17518.    289.   1
   0   8  -2  17886.    344.   1
   0   8  -2  17719.    336.   1
   0  -8  -2  18354.    349.   1
   0  -8  -2  17591.    314.   1
   0   8   3   3578.    115.   1
   0  -8   3   3623.    111.   1
   0  -8   3   3492.    103.   1
   0   8   3   3560.     70.   1
   0  -8  -3   3461.     87.   1
   0   8  -3   3715.    106.   1
   0   8  -3   3552.    113.   1
   0  -8  -3   3448.    112.   1
   0   8   4   5808.    155.   1
   0   8   4   5878.    105.   1
   0  -8   4   5842.    153.   1
   0  -8   4   5564.    142.   1
   0   8  -4   5405.    141.   1
   0  -8  -4   5802.    152.   1
   0   8  -4   5446.    156.   1
   0  -8  -4   5657.     87.   1
   0   8   5   1590.    119.   1
   0  -8   5   1042.     72.   1
   0  -8   5   1055.     81.   1
   0   8   5   1313.     27.   1
   0   8  -5   1252.     71.   1
   0   8  -5   1166.     81.   1
   0  -8  -5   1456.     80.   1
   0  -8  -5   1239.     36.   1
   0   8   6   6724.     77.   1
   0  -8   6   6711.    195.   1
   0   8   6   6785.    193.   1
   0  -8   6   6980.    171.   1
   0   8   6   6954.     77.   1
   0  -8  -6   7108.    192.   1
   0   8  -6   7171.    266.   1
   0   8  -6   7004.    178.   1
   0  -8   7      1.     45.   1
   0   8   7     10.     47.   1
   0  -8   7     41.     58.   1
   0  -8  -7     65.     45.   1
   0   8  -7     94.     46.   1
   0   8  -7      4.     59.   1
   0  -8   8    756.     78.   1
   0  -8  -8    463.     80.   1
   0   8  -8    529.     67.   1
   0   8  -8    365.    122.   1
   0  -8   9    571.     88.   1
   0  -8  -9    860.    133.   1
   0   8  -9    673.     89.   1
   0   8  -9    751.    116.   1
   0  -8 -10   1196.    123.   1
   0   8 -10   1703.    107.   1
   0  -8  11   3313.    183.   1
   0  -8 -11   3536.    189.   1
   0   8 -11   3565.    161.   1
   0   8 -11   3563.    184.   1
   0  -8  12   3526.    193.   1
   0   8 -12   3819.    198.   1
   0   8 -12   3243.    178.   1
   0  -8 -12   3560.    200.   1
   0   8 -13     36.     59.   1
   0   8 -13     -5.     65.   1
   0  -8 -13     17.     69.   1
   0   9   0     16.     36.   1
   0   9   0    -11.     27.   1
   0  -9   0    -34.     27.   1
   0  -9   0     31.     23.   1
   0   9   1   7763.    236.   1
   0  -9   1   7709.    232.   1
   0  -9   1   7692.    172.   1
   0   9   1   7939.    194.   1
   0   9  -1   7864.    176.   1
   0  -9  -1   7378.    188.   1
   0   9  -1   7766.    181.   1
   0  -9  -1   7432.    182.   1
   0  -9   2  17527.    415.   1
   0  -9   2  17445.    347.   1
   0   9   2  17590.    359.   1
   0   9   2  17791.    346.   1
   0   9  -2  17941.    359.   1
   0   9  -2  17603.    361.   1
   0  -9  -2  17166.    356.   1
   0  -9  -2  17237.    302.   1
   0   9   3  22804.    404.   1
   0   9   3  22523.    461.   1
   0  -9   3  22400.    501.   1
   0  -9   3  22231.    465.   1
   0   9  -3  22956.    513.   1
   0  -9  -3  21805.    362.   1
   0  -9  -3  22659.    462.   1
   0   9  -3  22872.    467.   1
   0  -9   4    144.     43.   1
   0   9   4    173.     49.   1
   0   9   4    166.     21.   1
   0  -9   4    145.     49.   1
   0  -9  -4    121.     49.   1
   0  -9  -4    195.     32.   1
   0   9  -4    207.     67.   1
   0   9  -4    141.     50.   1
   0  -9   5   1313.     79.   1
   0  -9   5   1160.     89.   1
   0   9   5   1229.     46.   1
   0   9   5   1494.     91.   1
   0   9  -5   1181.     89.   1
   0   9  -5   1301.     81.   1
   0  -9  -5   1576.     46.   1
   0  -9  -5   1307.     89.   1
   0   9   6   8597.    117.   1
   0   9   6   8718.    237.   1
   0   9   6   8371.    106.   1
   0  -9   6   8694.    212.   1
   0  -9   6   8400.    238.   1
   0   9  -6   8416.    218.   1
   0  -9  -6   8771.    305.   1
   0   9  -6   8965.    316.   1
   0  -9  -6   8002.    104.   1
   0   9   7   3573.    150.   1
   0  -9   7   3007.    147.   1
   0  -9   7   3263.    128.   1
   0   9  -7   3338.    149.   1
   0  -9  -7   3102.    141.   1
   0   9  -7   3162.    131.   1
   0   9   8  11004.    308.   1
   0  -9   8  10942.    274.   1
   0  -9   8  10505.    306.   1
   0  -9  -8  10785.    380.   1
   0   9  -8  10448.    276.   1
   0   9  -8   8025.    377.   1
   0  -9  -9   1045.    112.   1
   0   9  -9   1149.    114.   1
   0   9  -9   1200.    143.   1
   0  -9  10    905.    114.   1
   0   9 -10    975.    100.   1
   0  -9 -10    868.    114.   1
   0  -9  11   7146.    282.   1
   0   9 -11   7369.    259.   1
   0  -9 -11   7436.    288.   1
   0   9 -11   7347.    291.   1
   0  -9  12     17.     63.   1
   0  -9 -12    -22.     64.   1
   0   9 -12     21.     54.   1
   0  -9 -13    329.    106.   1
   0   9 -13    181.    102.   1
   0   9 -13    231.     88.   1
   0  10   0   2357.     87.   1
   0 -10   0   2272.    146.   1
   0  10   0   2360.    147.   1
   0 -10   0   2275.     88.   1
   0  10   1   6624.    148.   1
   0  10   1   6959.    185.   1
   0 -10   1   6144.    174.   1
   0 -10   1   6126.    216.   1
   0 -10  -1   6293.    151.   1
   0  10  -1   6957.    172.   1
   0  10  -1   6614.    178.   1
   0 -10  -1   7060.    183.   1
   0 -10   2   3553.    121.   1
   0  10   2   3655.    130.   1
   0 -10   2   3805.    125.   1
   0  10   2   3665.     94.   1
   0 -10  -2   3541.     95.   1
   0  10  -2   3828.    126.   1
   0 -10  -2   3519.    129.   1
   0  10  -2   3482.    127.   1
   0 -10   3   4276.    143.   1
   0  10   3   4459.    149.   1
   0  10   3   4493.     98.   1
   0 -10   3   4223.    136.   1
   0  10  -3   4460.    141.   1
   0  10  -3   4438.    146.   1
   0 -10  -3   4238.    143.   1
   0 -10  -3   4187.     95.   1
   0 -10   4    470.     64.   1
   0  10   4    722.     72.   1
   0 -10   4    651.    107.   1
   0  10   4    544.     49.   1
   0  10  -4    587.     65.   1
   0  10  -4    693.     73.   1
   0 -10  -4    517.     33.   1
   0 -10  -4    614.    109.   1
   0 -10   5   5778.    257.   1
   0 -10   5   5759.    171.   1
   0  10   5   5853.     99.   1
   0  10   5   6029.    193.   1
   0 -10  -5   5630.    185.   1
   0  10  -5   5906.    189.   1
   0  10  -5   5743.    233.   1
   0 -10  -5   5624.     94.   1
   0  10   6    234.     65.   1
   0  10   6    164.     23.   1
   0 -10   6    241.     56.   1
   0  10  -6    219.     57.   1
   0 -10  -6    114.     63.   1
   0 -10  -6    253.     24.   1
   0  10  -6    199.     65.   1
   0 -10   7  17410.    536.   1
   0  10   7  16545.    422.   1
   0  10   7  15817.    192.   1
   0 -10   7  16470.    458.   1
   0  10  -7  16623.    435.   1
   0 -10  -7  16530.    416.   1
   0  10  -7  15839.    389.   1
   0 -10   8   1535.    106.   1
   0 -10   8   1760.    125.   1
   0  10   8   1588.    129.   1
   0  10  -8   1294.    111.   1
   0 -10  -8   1695.    126.   1
   0 -10   9     43.     55.   1
   0  10  -9     33.     57.   1
   0  10  -9    -30.     46.   1
   0 -10  -9     21.     54.   1
   0 -10  10    730.    116.   1
   0  10 -10    668.     99.   1
   0 -10 -10    920.    113.   1
   0 -10  11   2109.    176.   1
   0  10 -11   2249.    151.   1
   0  10 -11   2627.    178.   1
   0 -10 -11   2036.    175.   1
   0  10 -12    -37.     63.   1
   0 -10 -12     24.    111.   1
   0 -10  13   2193.    199.   1
   0  10 -13   2416.    208.   1
   0  10 -13   2651.    179.   1
   0 -10 -13   2388.    300.   1
   0  11   0     -7.     30.   1
   0 -11   0     52.     31.   1
   0  11   0     24.     37.   1
   0 -11   0    -54.     36.   1
   0  11   1   7950.    184.   1
   0  11   1   7997.    221.   1
   0 -11   1   7637.    214.   1
   0 -11   1   7569.    202.   1
   0 -11  -1   8177.    220.   1
   0 -11  -1   7767.    183.   1
   0  11  -1   7896.    216.   1
   0  11  -1   8174.    263.   1
   0 -11   2   4112.    144.   1
   0 -11   2   4258.    148.   1
   0  11   2   4588.    156.   1
   0  11   2   4247.    115.   1
   0  11  -2   4755.    154.   1
   0 -11  -2   4418.    116.   1
   0 -11  -2   4066.    152.   1
   0  11  -2   4360.    147.   1
   0 -11   3   1512.    100.   1
   0 -11   3   1793.    104.   1
   0  11   3   1896.     93.   1
   0  11   3   1799.    108.   1
   0 -11  -3   1874.     94.   1
   0 -11  -3   1613.    107.   1
   0  11  -3   1945.    107.   1
   0  11  -3   1772.    103.   1
   0  11   4  12793.    230.   1
   0 -11   4  12850.    332.   1
   0  11   4  13735.    341.   1
   0 -11   4  13373.    388.   1
   0  11  -4  12736.    318.   1
   0 -11  -4  12181.    324.   1
   0  11  -4  12930.    334.   1
   0 -11  -4  13006.    232.   1
   0 -11   5   1895.    114.   1
   0  11   5   1682.     70.   1
   0  11   5   1747.    120.   1
   0 -11   5   1859.    102.   1
   0 -11  -5   1852.    113.   1
   0 -11  -5   1649.     68.   1
   0  11  -5   1567.    105.   1
   0  11  -5    676.    171.   1
   0  11   6    456.     25.   1
   0 -11   6    466.     83.   1
   0 -11   6    427.     71.   1
   0  11   6    545.     85.   1
   0  11  -6    502.     85.   1
   0 -11  -6    323.     82.   1
   0 -11  -6    508.     33.   1
   0  11  -6    383.     74.   1
   0 -11   7   1985.    118.   1
   0  11   7   2143.     45.   1
   0  11   7   2011.    145.   1
   0  11   7   1906.     33.   1
   0 -11   7   2182.    140.   1
   0  11  -7   2133.    139.   1
   0  11  -7   2090.    124.   1
   0 -11  -7   1973.    139.   1
   0 -11   8   9568.    276.   1
   0  11   8   9444.    319.   1
   0 -11   8   9232.    318.   1
   0 -11  -8   9268.    310.   1
   0  11  -8   9904.    379.   1
   0 -11   9    978.    122.   1
   0 -11   9    874.    101.   1
   0  11  -9    936.    122.   1
   0  11  -9    744.    104.   1
   0 -11  -9   1046.    122.   1
   0 -11  10   6272.    275.   1
   0 -11 -10   6546.    381.   1
   0  11 -10   6395.    248.   1
   0  11 -11   2417.    186.   1
   0 -11 -11   2113.    185.   1
   0  11 -11   2224.    162.   1
   0 -11  12   1254.    160.   1
   0  11 -12   1144.    203.   1
   0 -11 -12   1196.    160.   1
   0  12   0   1923.     95.   1
   0 -12   0   1835.    110.   1
   0  12   0   1893.    111.   1
   0 -12   0   1851.     95.   1
   0  12   1     44.     57.   1
   0 -12   1    105.     54.   1
   0 -12   1    116.     49.   1
   0  12   1     85.     41.   1
   0  12  -1    147.     49.   1
   0  12  -1    132.     54.   1
   0 -12  -1     90.     54.   1
   0 -12  -1    149.     64.   1
   0  12   2     96.     33.   1
   0 -12   2     58.     48.   1
   0 -12   2     32.     46.   1
   0  12   2     28.     50.   1
   0 -12  -2    -30.     52.   1
   0  12  -2     26.     48.   1
   0 -12  -2     85.     50.   1
   0  12  -2     -7.     49.   1
   0 -12   3   4034.    232.   1
   0  12   3   4567.    173.   1
   0  12   3   4344.    117.   1
   0 -12   3   4211.    162.   1
   0  12  -3   4044.    168.   1
   0 -12  -3   3820.    153.   1
   0 -12  -3   4201.    168.   1
   0  12  -3   4186.    165.   1
   0 -12   4   1451.    156.   1
   0  12   4   1277.    116.   1
   0 -12   4   1304.    112.   1
   0  12   4   1477.     86.   1
   0  12  -4   1396.    114.   1
   0  12  -4   1353.    107.   1
   0 -12  -4   1416.     61.   1
   0 -12  -4   1472.    113.   1
   0  12   5  15762.    275.   1
   0 -12   5  15062.    413.   1
   0  12   5  15918.    420.   1
   0 -12   5  15112.    382.   1
   0 -12  -5  15326.    412.   1
   0 -12  -5  14857.    260.   1
   0  12  -5  15263.    416.   1
   0  12  -5  15098.    392.   1
   0  12   6   5175.     96.   1
   0 -12   6   5127.    188.   1
   0  12   6   5445.    213.   1
   0 -12   6   5376.    214.   1
   0  12  -6   4797.    188.   1
   0 -12  -6   4708.     90.   1
   0  12  -6   5276.    218.   1
   0 -12  -6   5420.    291.   1
   0 -12   7   4808.    210.   1
   0  12   7   4498.    217.   1
   0 -12   7   4820.    190.   1
   0  12   7   4445.     70.   1
   0  12   7   4708.     74.   1
   0  12  -7   5044.    218.   1
   0 -12  -7   4564.    210.   1
   0  12  -7   4760.    195.   1
   0 -12   8    117.     70.   1
   0 -12   8    -18.     59.   1
   0  12   8     26.    109.   1
   0  12  -8    110.     61.   1
   0 -12  -8     83.     68.   1
   0  12  -8     10.     71.   1
   0  12   9   4435.    231.   1
   0 -12   9   4488.    202.   1
   0  12  -9   4423.    235.   1
   0 -12  -9   4688.    235.   1
   0  12  -9   4292.    206.   1
   0  12 -10    403.    102.   1
   0 -12 -10    540.    117.   1
   0 -12 -11    361.    118.   1
   0  12 -11    446.    154.   1
   0  12 -11    420.    125.   1
   0 -13   0     27.     43.   1
   0 -13   0    -24.     51.   1
   0  13   0     57.     44.   1
   0  13   0     57.     51.   1
   0  13   1   1501.     92.   1
   0 -13   1   1454.    115.   1
   0 -13   1   1679.    152.   1
   0  13   1   1992.    122.   1
   0 -13  -1   1436.    169.   1
   0 -13  -1   1389.     90.   1
   0  13  -1   1411.    104.   1
   0  13  -1   1992.    167.   1
   0  13   2    273.     70.   1
   0  13   2    254.     48.   1
   0 -13   2    152.     65.   1
   0 -13   2    198.     68.   1
   0 -13  -2    143.    108.   1
   0 -13  -2    186.     49.   1
   0  13  -2    208.     65.   1
   0  13  -2    225.     67.   1
   0 -13   3  10752.    318.   1
   0  13   3  11027.    326.   1
   0 -13   3  11020.    304.   1
   0  13   3  10505.    294.   1
   0 -13  -3  10981.    244.   1
   0  13  -3  10526.    311.   1
   0  13  -3  11138.    320.   1
   0 -13  -3  10627.    320.   1
   0 -13   4  16023.    508.   1
   0  13   4  15547.    428.   1
   0  13   4  15807.    314.   1
   0 -13   4  15566.    427.   1
   0  13  -4  15155.    410.   1
   0 -13  -4  15218.    303.   1
   0 -13  -4  14374.    415.   1
   0  13  -4  15636.    435.   1
   0 -13   5    961.    152.   1
   0  13   5    529.     70.   1
   0  13   5   1183.    109.   1
   0  13  -5   1015.    113.   1
   0 -13  -5   1097.    164.   1
   0 -13  -5    924.     48.   1
   0  13  -5    876.    153.   1
   0 -13   6   1992.    132.   1
   0  13   6   2049.    152.   1
   0 -13  -6   1953.    147.   1
   0 -13  -6   2053.     78.   1
   0  13  -6   2015.    137.   1
   0  13  -6   1962.    151.   1
   0 -13   7      9.     60.   1
   0  13   7     42.     16.   1
   0  13   7     52.     24.   1
   0  13   7     17.    107.   1
   0  13  -7     98.     95.   1
   0 -13  -7     46.     14.   1
   0 -13  -7    111.     67.   1
   0 -13   8    -65.     75.   1
   0  13   8    205.     91.   1
   0  13  -8    290.     86.   1
   0  13  -8    228.     78.   1
   0 -13  -8    192.     89.   1
   0  13   9   1978.    179.   1
   0 -13   9   1945.    152.   1
   0 -13  -9   2189.    176.   1
   0  13  -9   1993.    155.   1
   0  13  -9   1876.    180.   1
   0 -13  10   1223.    160.   1
   0  13 -10   1197.    208.   1
   0 -13 -10   1328.    159.   1
   0 -13  11   2426.    211.   1
   0 -13 -11   2376.    310.   1
   0  13 -11   2358.    211.   1
   0  13 -11   2129.    188.   1
   0 -14   0  26771.    731.   1
   0 -14   0  26118.    654.   1
   0  14   0  27537.    735.   1
   0  14   0  27045.    690.   1
   0 -14   1    -93.     50.   1
   0 -14   1    -66.     84.   1
   0  14   1    166.     65.   1
   0  14   1     10.     85.   1
   0  14  -1     -2.     57.   1
   0 -14  -1     43.     55.   1
   0 -14  -1     31.     42.   1
   0  14  -1    117.     79.   1
   0 -14   2    616.    135.   1
   0  14   2    384.     91.   1
   0  14   2    422.     95.   1
   0 -14   2    471.    130.   1
   0  14  -2    593.    133.   1
   0  14  -2    436.     87.   1
   0 -14  -2    504.     89.   1
   0 -14  -2    379.     63.   1
   0 -14   3   3199.    234.   1
   0 -14   3   3100.    165.   1
   0  14   3   3048.    174.   1
   0  14   3   3046.    115.   1
   0 -14  -3   2886.    168.   1
   0 -14  -3   3008.    115.   1
   0  14  -3   3411.    243.   1
   0  14  -3   2977.    168.   1
   0  14   4     90.     40.   1
   0  14   4    133.     77.   1
   0 -14   4    167.     75.   1
   0 -14   4    207.    108.   1
   0 -14  -4    180.     61.   1
   0 -14  -4    226.     74.   1
   0  14  -4    119.     76.   1
   0  14  -4    221.     74.   1
   0 -14   5    -20.     65.   1
   0  14   5     31.     68.   1
   0 -14   5      3.     93.   1
   0  14   5     74.     30.   1
   0  14  -5    123.     62.   1
   0 -14  -5    -41.     65.   1
   0  14  -5     41.     67.   1
   0 -14  -5     34.     29.   1
   0 -14   6    592.    159.   1
   0  14   6    697.     43.   1
   0 -14   6    823.    117.   1
   0  14   6    849.    121.   1
   0 -14  -6    832.     61.   1
   0 -14  -6    626.    114.   1
   0  14  -6    593.    167.   1
   0 -14   7     57.    177.   1
   0 -14   7   1037.    132.   1
   0  14   7   1181.    204.   1
   0  14  -7   1116.    133.   1
   0  14  -7   1108.    121.   1
   0 -14  -7    989.    132.   1
   0 -14   8   2126.    186.   1
   0  14   8   2264.    192.   1
   0 -14  -8   2318.    188.   1
   0  14  -8   2132.    190.   1
   0  14  -8   2553.    170.   1
   0  14   9    -98.     71.   1
   0 -14   9     36.     91.   1
   0 -14   9     50.     71.   1
   0 -14  -9     38.    109.   1
   0  14  -9     26.     61.   1
   0 -14  10    501.    128.   1
   0 -14  10     71.    104.   1
   0  14 -10    599.    129.   1
   0 -14 -10    486.    126.   1
   0  14 -10    421.    112.   1
   0  15   0    -12.     56.   1
   0  15   0    -31.     45.   1
   0 -15   0     55.     54.   1
   0 -15   0    -15.     45.   1
   0 -15   1   2371.    147.   1
   0  15   1   2548.    132.   1
   0  15   1   2538.    168.   1
   0 -15   1   2527.    157.   1
   0  15  -1   2439.    150.   1
   0  15  -1   2885.    164.   1
   0 -15  -1   2265.    190.   1
   0 -15  -1   2404.    159.   1
   0 -15   2     87.     67.   1
   0  15   2    113.     52.   1
   0  15   2     23.    111.   1
   0 -15   2    110.     69.   1
   0  15  -2     83.     66.   1
   0  15  -2     48.    108.   1
   0 -15  -2     97.     52.   1
   0 -15  -2    -29.    110.   1
   0 -15   3   5597.    234.   1
   0  15   3   5140.    243.   1
   0 -15   3   5574.    228.   1
   0  15   3   5382.    172.   1
   0 -15  -3   5330.    169.   1
   0 -15  -3   5398.    240.   1
   0  15  -3   5272.    237.   1
   0  15  -3   5462.    241.   1
   0  15   4    112.     45.   1
   0  15   4    222.     79.   1
   0 -15   4    131.    116.   1
   0 -15  -4    154.     77.   1
   0  15  -4     65.     77.   1
   0 -15  -4     71.     67.   1
   0  15  -4    143.     80.   1
   0  15   5   2410.    185.   1
   0  15   5   2439.     94.   1
   0 -15   5   2623.    247.   1
   0 -15  -5   2819.    178.   1
   0 -15  -5   2479.     91.   1
   0  15  -5   2532.    172.   1
   0 -15   6   1015.    198.   1
   0  15   6   1503.    148.   1
   0  15   6   1160.     57.   1
   0  15  -6   1013.    133.   1
   0 -15  -6   1184.    141.   1
   0 -15   7     -7.    142.   1
   0  15   7    417.    165.   1
   0  15  -7    335.    109.   1
   0  15  -7    359.     99.   1
   0 -15  -7    258.    106.   1
   0 -15   8     25.    107.   1
   0  15   8    148.     83.   1
   0  15  -8     30.     81.   1
   0 -15  -8    -14.     80.   1
   0  15  -8    -11.     72.   1
   0  15   9   2631.    219.   1
   0  15  -9   2051.    188.   1
   0 -15  -9   2255.    211.   1
   0  16   0   2417.    183.   1
   0 -16   0   2193.    178.   1
   0 -16   0   2741.    156.   1
   0  16   0   2840.    154.   1
   0  16   1   3425.    161.   1
   0 -16   1   3095.    172.   1
   0  16   1   3217.    198.   1
   0 -16   1   2884.    189.   1
   0  16  -1   3178.    178.   1
   0  16  -1   2917.    193.   1
   0 -16  -1   3142.    277.   1
   0 -16  -1   3159.    156.   1
   0  16   2    -68.     69.   1
   0  16   2     58.     74.   1
   0 -16   2     19.     65.   1
   0  16  -2     -6.     66.   1
   0 -16  -2    -25.     47.   1
   0  16  -2    -18.     62.   1
   0 -16  -2   -119.     66.   1
   0  16   3   4345.    338.   1
   0  16   3   4127.    163.   1
   0 -16   3   3930.    219.   1
   0 -16   3   3961.    219.   1
   0  16  -3   4520.    225.   1
   0  16  -3   4590.    226.   1
   0 -16  -3   4240.    220.   1
   0 -16  -3   4078.    228.   1
   0  16   4    873.     77.   1
   0  16   4    713.    131.   1
   0 -16   4   1031.    125.   1
   0 -16   4    694.    124.   1
   0  16  -4    740.    127.   1
   0 -16  -4    741.    128.   1
   0 -16  -4    768.     76.   1
   0  16   5   1676.    160.   1
   0  16   5   1427.     82.   1
   0 -16   5   1448.    151.   1
   0 -16  -5   1448.     79.   1
   0  16  -5   1464.    152.   1
   0 -16  -5   1296.    159.   1
   0  16   6    415.    109.   1
   0 -16   6      7.    149.   1
   0  16  -6    401.    111.   1
   0  16  -6     60.    103.   1
   0 -16  -6    390.    107.   1
   0 -16   7    -29.    146.   1
   0  16   7    442.    169.   1
   0  16  -7    241.    108.   1
   0 -16  -7    316.    108.   1
   0  16  -7    174.    100.   1
   0  17   0     49.     81.   1
   0 -17   0     -1.    121.   1
   0 -17   0     92.     65.   1
   0  17   1    156.     96.   1
   0 -17   1    270.     92.   1
   0  17   1     23.    117.   1
   0 -17   1    118.     82.   1
   0 -17  -1    207.     72.   1
   0  17  -1    117.     98.   1
   0 -17  -1    325.     93.   1
   0  17   2     32.     57.   1
   0 -17   2    174.     71.   1
   0  17   2    -24.     81.   1
   0 -17   2     42.     75.   1
   0 -17  -2     25.     55.   1
   0  17  -2     86.     77.   1
   0 -17  -2    -52.     77.   1
   0 -17   3   1049.    145.   1
   0  17   3    977.    102.   1
   0  17   3   1226.    154.   1
   0  17  -3   1296.    149.   1
   0 -17  -3    975.    144.   1
   0 -17  -3   1036.    100.   1
   0  17   4   5456.    255.   1
   0 -17   4   5780.    275.   1
   0  17   4   5794.    292.   1
   0  17  -4   5632.    296.   1
   0 -17  -4   5961.    290.   1
   0 -17  -4   5547.    190.   1
   0  17  -4   5700.    281.   1
   0 -17   5     18.     82.   1
   0 -17   5    -73.     76.   1
   0  17   5    -81.     83.   1
   0  17   5     61.     40.   1
   0  17  -5     33.     78.   1
   0 -17  -5     18.    123.   1
   0  17  -5    153.     83.   1
   0 -17   6    124.     89.   1
   0  17   6     55.     94.   1
   0 -17   6    -12.    127.   1
   0  17  -6     78.     93.   1
   0 -17  -6     43.     87.   1
   0  17  -6     20.     85.   1
   0 -18   0   2007.    184.   1
   0  18   0   1942.    161.   1
   0 -18   0   1902.    160.   1
   0  18   0   2006.    192.   1
   0  18   1   1577.    139.   1
   0 -18   1   1515.    168.   1
   0 -18  -1   1374.    173.   1
   0  18  -1   1452.    177.   1
   0 -18  -1   1382.    139.   1
   0  18   2    464.     90.   1
   0  18   2    532.    125.   1
   0 -18   2    580.    109.   1
   0 -18   2    396.    117.   1
   0  18  -2     20.    109.   1
   0 -18  -2    254.    122.   1
   0  18  -2    403.    124.   1
   0 -18   3   1324.    158.   1
   0  18   3    859.    169.   1
   0 -18   3   1346.    155.   1
   0  18   3   1401.    169.   1
   0 -18  -3    897.    113.   1
   0 -18  -3   1348.    167.   1
   0  18  -3   1103.    160.   1
   0  18   4    171.    181.   1
   0 -18   4    240.    106.   1
   0  18   4    204.     66.   1
   0  18  -4    223.    110.   1
   0  18  -4    188.    111.   1
   0 -18  -4    157.    169.   1
   1   0 -15   1507.    200.   1
   1   0 -14     -7.     52.   1
   1   0 -14    -37.     44.   1
  -1   0  14    -18.     31.   1
   1   0 -13   5693.    200.   1
   1   0 -13   5676.    172.   1
  -1   0  13   5570.    179.   1
   1   0 -12      3.     41.   1
   1   0 -12     15.     71.   1
  -1   0  12     52.     28.   1
   1   0 -11  11381.    273.   1
   1   0 -11  10796.    245.   1
  -1   0  11  11228.    214.   1
   1   0 -10      1.     20.   1
  -1   0  10     36.     32.   1
   1   0  -9  19965.    342.   1
  -1   0   9  20089.    337.   1
   1   0  -8     13.     16.   1
  -1   0   8      9.     17.   1
   1   0  -7  49929.    849.   1
  -1   0   7  50915.    888.   1
   1   0  -6     17.     13.   1
  -1   0   6    -11.     20.   1
   1   0  -5  23067.    348.   1
  -1   0   5  24681.    363.   1
   1   0  -4      9.     10.   1
  -1   0   4     36.     11.   1
   1   0  -3  44662.    647.   1
  -1   0   3  46501.    642.   1
   1   0  -2     12.      7.   1
  -1   0   2     38.      7.   1
   1   0   2    250.     20.   1
  -1   0  -2      8.     12.   1
   1   0   3  14974.    218.   1
  -1   0  -3  14753.    198.   1
   1   0   4      8.     14.   1
  -1   0  -4     25.     13.   1
   1   0   5     66.     18.   1
  -1   0  -5     54.     17.   1
   1   0   6     45.     20.   1
  -1   0  -6     82.     29.   1
   1   0   7  36518.    636.   1
  -1   0  -7  37867.    649.   1
   1   0   8     35.     21.   1
  -1   0  -8     -1.     20.   1
   1   0   9    201.     34.   1
  -1   0  -9    330.     51.   1
   1   0  10    -72.     28.   1
  -1   0 -10     -6.     27.   1
   1   0  11   1639.    105.   1
  -1   0 -11   1653.     98.   1
   1   0  12    -85.     52.   1
  -1   0 -12    -24.     32.   1
   1   0  13     19.     38.   1
  -1   0 -13     27.     65.   1
  -1   0 -13    116.     36.   1
   1   0  14    -33.     37.   1
  -1   0 -14     12.     60.   1
  -1   0 -14    -25.     50.   1
  -1   0 -15   4123.    327.   1
   1  -1 -15     26.     63.   1
   1   1 -15     64.     97.   1
  -1  -1  15     42.     42.   1
   1   1 -14   2717.    103.   1
   1   1 -14   2783.    148.   1
  -1  -1  14   2723.    152.   1
  -1   1  14   2399.     78.   1
   1  -1 -13   3290.     84.   1
   1   1 -13   4801.    230.   1
   1   1 -13   3271.    112.   1
  -1   1  13   3293.     88.   1
  -1  -1  13   3486.    115.   1
   1   1 -12   1390.    102.   1
   1  -1 -12   1293.     99.   1
   1  -1 -12   1230.     49.   1
   1   1 -12   1296.     98.   1
  -1   1  12   1361.     75.   1
  -1  -1  12   1408.     73.   1
   1   1 -11   3608.    134.   1
   1   1 -11   3755.    143.   1
   1  -1 -11   3516.    139.   1
   1  -1 -11   3434.     79.   1
  -1   1  11   3415.     80.   1
  -1  -1  11   3599.    110.   1
   1   1 -10   1015.     55.   1
   1  -1 -10   1044.     38.   1
   1  -1 -10   1199.     74.   1
  -1   1  10   1045.     40.   1
  -1  -1  10   1031.     57.   1
   1   1  -9    573.     40.   1
   1  -1  -9    591.     42.   1
   1  -1  -9    713.     83.   1
  -1  -1   9    639.     43.   1
  -1   1   9    580.     30.   1
   1   1  -8  26034.    453.   1
   1  -1  -8  26575.    423.   1
   1  -1  -8  25886.    470.   1
  -1   1   8  25951.    421.   1
  -1  -1   8  24946.    483.   1
   1  -1  -7   7109.    115.   1
   1  -1  -7   6521.    136.   1
   1   1  -7   6470.    123.   1
  -1  -1   7   6308.    119.   1
  -1   1   7   6534.     96.   1
   1  -1  -6  10106.    173.   1
   1   1  -6  10283.    166.   1
   1  -1  -6  10072.    132.   1
  -1   1   6  10214.    133.   1
  -1  -1   6  10109.    164.   1
   1   1  -5   1386.     40.   1
   1  -1  -5   1423.     26.   1
   1  -1  -5   1410.     44.   1
  -1   1   5   1276.     34.   1
  -1  -1   5   1373.     40.   1
   1   1  -4   6578.     98.   1
   1  -1  -4   6472.     72.   1
   1  -1  -4   6439.     99.   1
  -1   1   4   6666.     80.   1
  -1  -1   4   6679.    118.   1
   1  -1  -3  50413.    737.   1
   1  -1  -3  53604.    713.   1
   1   1  -3  50851.    805.   1
   1   1  -3  50213.    709.   1
  -1  -1   3  50422.    772.   1
  -1   1   3  51282.    658.   1
   1   1  -2   5872.     64.   1
   1   1  -2   5894.     75.   1
   1  -1  -2   5512.     46.   1
   1  -1  -2   6063.     79.   1
  -1  -1   2   5850.     90.   1
  -1   1   2   5415.     46.   1
  -1   1   2   5368.     63.   1
   1  -1   1   7756.     95.   1
   1  -1   1   7853.     92.   1
   1   1   1   7726.     84.   1
   1   1   1   7904.     93.   1
  -1   1  -1   7672.     94.   1
  -1   1  -1   7785.     90.   1
  -1  -1  -1   7553.     82.   1
  -1  -1  -1   7899.     85.   1
   1   1   2 136225.   2456.   1
   1  -1   2 121816.   2345.   1
  -1   1  -2 126499.   2307.   1
  -1  -1  -2 128955.   2352.   1
  -1   1  -2 126733.   2463.   1
   1  -1   3   1798.     60.   1
   1   1   3   1758.     31.   1
  -1  -1  -3   1688.     31.   1
  -1   1  -3   1787.     43.   1
   1  -1   4  21766.    335.   1
   1   1   4  22422.    325.   1
  -1   1  -4  21902.    363.   1
  -1  -1  -4  21987.    301.   1
   1  -1   5  26127.    423.   1
   1   1   5  26020.    382.   1
  -1   1  -5  25765.    418.   1
  -1  -1  -5  26074.    380.   1
   1  -1   6  41603.    733.   1
   1   1   6  38786.    669.   1
  -1   1  -6  41456.    725.   1
  -1  -1  -6  42998.    709.   1
   1   1   7   3829.     76.   1
   1  -1   7   3542.     91.   1
  -1  -1  -7   3774.     93.   1
  -1   1  -7   3771.    116.   1
   1  -1   8     39.     40.   1
   1   1   8     69.     20.   1
  -1   1  -8     45.     26.   1
  -1  -1  -8     41.     19.   1
   1   1   9    791.     41.   1
   1  -1   9    893.     52.   1
  -1   1  -9    782.     53.   1
  -1  -1  -9    818.     40.   1
   1  -1  10    246.     39.   1
   1   1  10    141.     30.   1
  -1  -1 -10    145.     42.   1
  -1   1 -10    109.     37.   1
  -1  -1 -10    122.     55.   1
   1  -1  11   5596.    203.   1
   1   1  11   5674.    165.   1
  -1  -1 -11   5537.    125.   1
  -1   1 -11   5583.    197.   1
  -1  -1 -11   5651.    196.   1
  -1   1 -11   5592.    195.   1
   1   1  12   3175.    133.   1
   1  -1  12   3803.    121.   1
  -1   1 -12   3636.    162.   1
  -1   1 -12   3403.    121.   1
  -1  -1 -12   3278.     95.   1
   1   1  13    146.     61.   1
   1  -1  13    334.     53.   1
  -1  -1 -13    169.     56.   1
  -1   1 -13    188.     51.   1
   1   1  14    457.     85.   1
   1  -1  14    749.     73.   1
  -1   1 -14    689.    106.   1
  -1   1 -14    800.    107.   1
   1  -1  15     28.     93.   1
  -1  -1 -15   -129.     90.   1
   1   2 -15    280.     83.   1
   1   2 -15    273.     60.   1
  -1  -2  15    196.     64.   1
   1   2 -14    694.    100.   1
   1   2 -14    992.     77.   1
  -1  -2  14    731.     80.   1
   1   2 -13   2269.    140.   1
   1  -2 -13   1783.     63.   1
  -1  -2  13   1963.    143.   1
  -1   2  13   1833.     52.   1
   1   2 -12  20802.    484.   1
   1   2 -12  19980.    504.   1
   1  -2 -12  20269.    338.   1
  -1   2  12  19719.    339.   1
  -1  -2  12  20577.    444.   1
   1   2 -11   7967.    211.   1
   1  -2 -11   8871.    149.   1
   1  -2 -11   7783.    219.   1
   1   2 -11   7473.    188.   1
  -1   2  11   7664.    126.   1
  -1  -2  11   7523.    241.   1
   1   2 -10    420.     51.   1
   1  -2 -10    384.     58.   1
   1   2 -10    389.     45.   1
   1  -2 -10    301.     29.   1
  -1   2  10    356.     22.   1
  -1  -2  10    362.     47.   1
   1   2  -9    772.     55.   1
   1  -2  -9    723.     23.   1
   1   2  -9    629.     50.   1
   1  -2  -9    882.     60.   1
  -1  -2   9    790.     52.   1
   1   2  -8   1402.     88.   1
   1  -2  -8   1558.    101.   1
   1  -2  -8   1503.     29.   1
   1   2  -8   1514.     62.   1
  -1  -2   8   1692.     88.   1
  -1   2   8   1617.     42.   1
   1   2  -7   7329.    141.   1
   1  -2  -7   7113.    146.   1
   1   2  -7   7076.    164.   1
   1  -2  -7   6946.     94.   1
  -1  -2   7   7143.    140.   1
  -1   2   7   7356.    102.   1
   1   2  -6  15908.    251.   1
   1  -2  -6  15536.    187.   1
   1  -2  -6  15430.    263.   1
   1   2  -6  15560.    297.   1
  -1  -2   6  15746.    263.   1
  -1   2   6  15897.    192.   1
   1  -2  -5  57680.    998.   1
   1   2  -5  61698.   1032.   1
   1  -2  -5  61873.    880.   1
   1   2  -5  61646.   1099.   1
  -1   2   5  62440.    864.   1
  -1  -2   5  61775.   1094.   1
   1   2  -4  55014.    938.   1
   1  -2  -4  54428.    878.   1
   1   2  -4  55136.    862.   1
   1  -2  -4  57246.    735.   1
  -1  -2   4  53275.    909.   1
  -1   2   4  58400.    715.   1
   1   2  -3  30770.    411.   1
   1  -2  -3  30754.    439.   1
   1   2  -3  30337.    458.   1
   1  -2  -3  30532.    296.   1
  -1  -2   3  30241.    454.   1
  -1  -2   3  31099.    424.   1
  -1   2   3  30197.    432.   1
   1   2  -2 189070.   3979.   1
   1  -2  -2 181932.   3679.   1
   1   2  -2 192641.   3770.   1
  -1   2   2 192172.   3833.   1
  -1  -2   2 188785.   3644.   1
  -1   2   2 184843.   3483.   1
  -1  -2   2 186229.   3915.   1
   1   2  -1  23575.    299.   1
   1  -2  -1  26023.    309.   1
   1  -2  -1  24983.    337.   1
   1   2  -1  25668.    339.   1
  -1  -2   1  26160.    321.   1
  -1   2   1  26561.    333.   1
  -1   2   1  26301.    312.   1
  -1  -2   1  25846.    359.   1
   1  -2   0    276.     25.   1
   1   2   0    305.     15.   1
   1   2   0    255.     15.   1
   1  -2   0    288.     15.   1
  -1  -2   0    254.     15.   1
  -1   2   0    372.     17.   1
  -1  -2   0    332.     15.   1
  -1   2   0    297.     23.   1
   1   2   1  13926.    180.   1
   1  -2   1  14833.    189.   1
   1   2   1  14256.    174.   1
   1  -2   1  13987.    190.   1
  -1   2  -1  14278.    193.   1
  -1   2  -1  14840.    186.   1
  -1  -2  -1  15677.    217.   1
  -1  -2  -1  14326.    163.   1
   1   2   2   9246.    107.   1
   1   2   2   9443.    120.   1
   1  -2   2   9415.    136.   1
   1   2   2   9760.    141.   1
   1  -2   2   9439.    142.   1
  -1  -2  -2   9817.    144.   1
  -1  -2  -2   9405.    109.   1
  -1   2  -2   9713.    137.   1
  -1   2  -2   9357.    141.   1
   1   2   3   1963.     32.   1
   1  -2   3   2103.     52.   1
   1   2   3   2007.     40.   1
  -1  -2  -3   1962.     55.   1
  -1  -2  -3   2055.     31.   1
  -1   2  -3   2015.     52.   1
  -1   2  -3   1929.     50.   1
   1   2   4  22954.    302.   1
   1   2   4  23759.    317.   1
   1  -2   4  22988.    406.   1
  -1   2  -4  23258.    364.   1
  -1  -2  -4  24000.    383.   1
  -1   2  -4  23605.    378.   1
  -1  -2  -4  23300.    306.   1
   1   2   5  19124.    273.   1
   1  -2   5  18195.    309.   1
  -1  -2  -5  18571.    322.   1
  -1   2  -5  18324.    344.   1
  -1  -2  -5  18486.    250.   1
  -1   2  -5  18785.    350.   1
   1  -2   6  57369.   1095.   1
   1   2   6  57953.    995.   1
  -1  -2  -6  57599.    968.   1
  -1   2  -6  59854.   1125.   1
  -1  -2  -6  58378.   1104.   1
  -1   2  -6  58698.   1091.   1
   1  -2   7   1429.     61.   1
   1   2   7   1349.     37.   1
  -1   2  -7   1424.     87.   1
  -1  -2  -7   1493.     72.   1
  -1  -2  -7   1384.     35.   1
  -1   2  -7   1616.     66.   1
   1   2   8   3486.     88.   1
   1  -2   8   3578.    103.   1
  -1   2  -8   3722.    112.   1
  -1   2  -8   3697.    101.   1
  -1  -2  -8   3550.     67.   1
  -1  -2  -8   3723.    121.   1
   1  -2   9   1204.     99.   1
   1   2   9   1285.     60.   1
  -1  -2  -9   1315.     87.   1
  -1  -2  -9   1196.     40.   1
  -1   2  -9   1349.     77.   1
  -1   2  -9   1337.     97.   1
   1  -2  10   3366.    112.   1
   1   2  10   3117.     73.   1
  -1  -2 -10   3049.    196.   1
  -1  -2 -10   2970.     92.   1
  -1   2 -10   3176.    109.   1
   1  -2  11    113.     44.   1
   1   2  11     37.     25.   1
  -1   2 -11    154.     65.   1
  -1  -2 -11    124.     23.   1
  -1   2 -11     89.     56.   1
  -1  -2 -11     78.     60.   1
   1   2  12   3669.     93.   1
   1  -2  12   3984.    141.   1
  -1   2 -12   3896.    135.   1
  -1  -2 -12   3691.    115.   1
  -1   2 -12   3662.    170.   1
   1  -2  13    555.     79.   1
   1   2  13    739.     46.   1
  -1   2 -13    671.     78.   1
  -1  -2 -13    781.     42.   1
   1  -2  14     56.     49.   1
  -1   2 -14     48.     64.   1
  -1   2 -14     16.     72.   1
   1  -2  15    933.    157.   1
  -1   2 -15   1204.     99.   1
  -1   2 -15   1012.    139.   1
   1   3 -15   4389.    210.   1
   1   3 -15   4343.    246.   1
  -1  -3  15   4609.    249.   1
   1   3 -14    481.    117.   1
   1   3 -14    387.     84.   1
  -1  -3  14    414.     75.   1
   1   3 -13   4607.    156.   1
   1   3 -13   4063.    170.   1
  -1   3  13   3752.     76.   1
  -1  -3  13   4479.    159.   1
   1   3 -12    408.     59.   1
  -1   3  12    340.     27.   1
  -1   3  12    266.     19.   1
  -1  -3  12    327.     61.   1
   1   3 -11    550.     67.   1
   1  -3 -11    723.     75.   1
   1   3 -11    655.     64.   1
   1  -3 -11    572.     23.   1
  -1  -3  11    667.     98.   1
  -1   3  11    608.     29.   1
   1  -3 -10   2423.     42.   1
   1  -3 -10   2616.    113.   1
   1   3 -10   2694.    140.   1
   1   3 -10   2520.     99.   1
  -1  -3  10   2708.    102.   1
  -1   3  10   2446.     38.   1
   1   3  -9  12918.    266.   1
   1   3  -9  13102.    322.   1
   1  -3  -9  13560.    285.   1
   1  -3  -9  12971.    158.   1
  -1   3   9  12779.    153.   1
  -1  -3   9  13010.    278.   1
   1   3  -8    523.     44.   1
   1  -3  -8    562.     54.   1
   1   3  -8    614.     50.   1
   1  -3  -8    596.     14.   1
  -1   3   8    621.     18.   1
  -1  -3   8    622.     73.   1
   1  -3  -7  24849.    446.   1
   1   3  -7  24839.    458.   1
   1   3  -7  24934.    465.   1
   1  -3  -7  24977.    271.   1
  -1   3   7  24750.    278.   1
  -1  -3   7  24820.    456.   1
   1   3  -6  31457.    569.   1
   1   3  -6  31144.    520.   1
   1  -3  -6  32162.    596.   1
  -1   3   6  33290.    339.   1
  -1  -3   6  31529.    564.   1
   1   3  -5  19008.    322.   1
   1   3  -5  19036.    290.   1
   1  -3  -5  18901.    308.   1
  -1  -3   5  18688.    318.   1
   1  -3  -4   4521.     87.   1
   1   3  -4   4420.     74.   1
   1   3  -4   4548.     91.   1
  -1  -3   4   4505.     92.   1
  -1  -3   4   4754.     96.   1
  -1   3   4   4513.     90.   1
   1  -3  -3  48006.    532.   1
   1  -3  -3  45994.    500.   1
   1   3  -3  48219.    801.   1
   1  -3  -3  49019.    806.   1
   1   3  -3  48363.    726.   1
  -1  -3   3  48166.    799.   1
  -1  -3   3  48549.    717.   1
  -1   3   3  49342.    803.   1
   1   3  -2  17389.    257.   1
   1   3  -2  17114.    223.   1
   1  -3  -2  16641.    237.   1
   1  -3  -2  16752.    182.   1
  -1  -3   2  16909.    279.   1
  -1   3   2  17136.    268.   1
  -1   3   2  16824.    188.   1
  -1  -3   2  17031.    219.   1
   1   3  -1  15529.    219.   1
   1  -3  -1  15785.    216.   1
   1  -3  -1  15385.    187.   1
   1   3  -1  15705.    203.   1
  -1   3   1  15766.    210.   1
  -1  -3   1  15540.    218.   1
  -1  -3   1  15794.    202.   1
  -1   3   1  15355.    212.   1
   1   3   0  36585.    523.   1
   1   3   0  36207.    516.   1
   1  -3   0  35897.    527.   1
   1  -3   0  38884.    587.   1
  -1  -3   0  36943.    524.   1
  -1   3   0  36665.    540.   1
  -1  -3   0  36849.    525.   1
  -1   3   0  38165.    547.   1
   1  -3   1    229.     21.   1
   1   3   1    105.     21.   1
   1   3   1    152.     14.   1
   1  -3   1    108.     20.   1
  -1  -3  -1    146.     21.   1
  -1   3  -1    101.     20.   1
  -1  -3  -1    111.     15.   1
  -1   3  -1     67.     21.   1
   1   3   2 167529.   3438.   1
   1   3   2 173619.   3296.   1
   1  -3   2 173415.   3543.   1
   1  -3   2 171369.   3712.   1
  -1   3  -2 173773.   3569.   1
  -1  -3  -2 164289.   3382.   1
  -1   3  -2 170107.   3705.   1
  -1  -3  -2 170387.   3278.   1
   1  -3   3    403.     31.   1
   1   3   3    448.     34.   1
   1  -3   3    446.     32.   1
   1   3   3    493.     22.   1
   1   3   3    404.     15.   1
  -1  -3  -3    524.     33.   1
  -1   3  -3    470.     31.   1
  -1   3  -3    413.     32.   1
  -1  -3  -3    402.     15.   1
   1  -3   4   2133.     62.   1
   1   3   4   2116.     32.   1
   1   3   4   2126.     43.   1
  -1   3  -4   2295.     61.   1
  -1  -3  -4   2302.     67.   1
  -1   3  -4   2126.     64.   1
   1   3   5  91928.   1612.   1
   1   3   5  96114.   1666.   1
   1  -3   5  93455.   1899.   1
  -1   3  -5  93250.   1821.   1
  -1  -3  -5  91251.   1553.   1
  -1   3  -5  95607.   1938.   1
  -1  -3  -5  91200.   1802.   1
   1  -3   6    155.     34.   1
   1   3   6    158.     22.   1
   1   3   6    164.     20.   1
  -1  -3  -6    178.     39.   1
  -1  -3  -6    143.     13.   1
  -1   3  -6    136.     33.   1
  -1   3  -6    246.     34.   1
   1   3   7   2231.     44.   1
   1  -3   7   2509.     86.   1
   1   3   7   2248.     54.   1
  -1  -3  -7   2234.     52.   1
  -1  -3  -7   2465.     91.   1
  -1   3  -7   2254.     81.   1
  -1   3  -7   2088.     85.   1
   1   3   8   1570.     54.   1
   1   3   8   1577.     37.   1
   1  -3   8   1721.     78.   1
  -1   3  -8   1727.     76.   1
  -1   3  -8   1833.    114.   1
  -1  -3  -8   1697.     88.   1
  -1  -3  -8   1646.     36.   1
   1   3   9     26.     25.   1
   1   3   9     32.     23.   1
   1  -3   9     48.     36.   1
  -1  -3  -9     58.     44.   1
  -1  -3  -9     31.     14.   1
  -1   3  -9    129.     39.   1
  -1   3  -9     23.     36.   1
   1   3  10    917.     34.   1
   1  -3  10    916.     74.   1
   1   3  10    893.     51.   1
  -1  -3 -10    758.    134.   1
  -1   3 -10    960.     80.   1
  -1   3 -10   1117.     71.   1
  -1  -3 -10    836.     32.   1
   1   3  11   9334.    160.   1
   1   3  11   9386.    167.   1
   1  -3  11   9771.    257.   1
  -1   3 -11   9401.    245.   1
  -1  -3 -11   9477.    174.   1
  -1   3 -11  10011.    276.   1
  -1  -3 -11   9847.    285.   1
   1   3  12   4121.     91.   1
   1   3  12   4147.    110.   1
   1  -3  12   4570.    221.   1
  -1   3 -12   4412.    215.   1
  -1   3 -12   4504.    184.   1
  -1  -3 -12   4119.     82.   1
   1   3  13    820.     57.   1
   1   3  13    775.     40.   1
   1  -3  13    835.     88.   1
  -1   3 -13    956.     88.   1
  -1   3 -13    715.    107.   1
   1  -3  14    130.     56.   1
  -1   3 -14   -167.    110.   1
  -1   3 -14     34.     54.   1
   1  -3  15     39.     92.   1
  -1   3 -15     60.     75.   1
  -1   3 -15     68.     92.   1
   1   4 -15     28.     60.   1
   1   4 -15    -88.     53.   1
  -1  -4  15      9.     55.   1
   1   4 -14   1766.    124.   1
   1   4 -14   1925.    132.   1
  -1  -4  14   1835.    127.   1
   1   4 -13    168.     57.   1
   1   4 -13     91.     60.   1
  -1  -4  13     85.     57.   1
   1   4 -12  20813.    580.   1
   1   4 -12  21255.    587.   1
  -1  -4  12  20660.    502.   1
   1  -4 -11    520.     82.   1
   1   4 -11    691.     73.   1
   1   4 -11    690.    104.   1
  -1  -4  11    775.    111.   1
   1  -4 -10  10116.    258.   1
   1   4 -10  10045.    291.   1
   1   4 -10   9879.    249.   1
  -1  -4  10  10274.    250.   1
   1   4  -9   1757.    111.   1
   1  -4  -9   1658.     92.   1
   1   4  -9   1669.     87.   1
  -1  -4   9   1731.     85.   1
   1  -4  -8    576.     60.   1
   1   4  -8    684.     87.   1
   1   4  -8    860.     51.   1
  -1  -4   8    655.     86.   1
   1   4  -7    405.     38.   1
   1  -4  -7    453.     47.   1
   1   4  -7    405.     47.   1
  -1  -4   7    504.     46.   1
   1   4  -6  38567.    665.   1
   1   4  -6  39550.    740.   1
   1  -4  -6  39639.    708.   1
  -1  -4   6  38590.    728.   1
   1  -4  -5   3813.    125.   1
   1   4  -5   3862.     79.   1
   1   4  -5   3860.     98.   1
  -1  -4   5   4012.     97.   1
  -1   4   5   4027.     96.   1
  -1  -4   5   3887.     81.   1
   1   4  -4    260.     25.   1
   1  -4  -4    129.     48.   1
   1   4  -4    303.     34.   1
  -1  -4   4    316.     33.   1
  -1  -4   4    301.     25.   1
  -1   4   4    437.     49.   1
   1   4  -3   4084.     71.   1
   1   4  -3   3870.     85.   1
   1  -4  -3   3824.     80.   1
   1  -4  -3   3855.     41.   1
  -1  -4   3   4055.     86.   1
  -1   4   3   4242.     84.   1
  -1   4   3   4025.     41.   1
  -1  -4   3   3921.     69.   1
   1  -4  -2   8221.     96.   1
   1  -4  -2   8314.    136.   1
   1   4  -2   8892.    149.   1
   1   4  -2   8481.    142.   1
  -1   4   2   8576.    102.   1
  -1  -4   2   8011.    137.   1
  -1  -4   2   8626.    124.   1
  -1   4   2   8131.    136.   1
   1  -4  -1    660.     34.   1
   1   4  -1    751.     44.   1
   1  -4  -1    646.     33.   1
   1   4  -1    697.     33.   1
  -1  -4   1    627.     44.   1
  -1  -4   1    573.     33.   1
  -1   4   1    642.     24.   1
  -1   4   1    699.     34.   1
   1  -4   0  85111.   1515.   1
   1  -4   0  85114.   1500.   1
   1   4   0  83983.   1466.   1
   1   4   0  83986.   1464.   1
  -1  -4   0  84576.   1473.   1
  -1   4   0  86149.   1512.   1
  -1   4   0  85902.   1537.   1
  -1  -4   0  85194.   1482.   1
   1  -4   1  12697.    197.   1
   1   4   1  12640.    191.   1
   1  -4   1  12721.    193.   1
   1   4   1  12965.    197.   1
  -1   4  -1  12558.    195.   1
  -1   4  -1  12879.    191.   1
  -1  -4  -1  12286.    189.   1
  -1  -4  -1  12761.    170.   1
   1   4   2  11491.    188.   1
   1   4   2  11723.    148.   1
   1  -4   2  11635.    183.   1
   1  -4   2  12063.    198.   1
  -1  -4  -2  11926.    191.   1
  -1   4  -2  12132.    188.   1
  -1  -4  -2  12008.    149.   1
  -1   4  -2  12037.    199.   1
   1  -4   3  13241.    227.   1
   1   4   3  13527.    160.   1
   1  -4   3  13484.    249.   1
   1   4   3  13018.    221.   1
  -1   4  -3  13244.    213.   1
  -1  -4  -3  12893.    173.   1
  -1  -4  -3  11957.    246.   1
   1   4   4  18599.    322.   1
   1  -4   4  18681.    329.   1
   1   4   4  18940.    247.   1
   1  -4   4  18712.    312.   1
   1   4   4  18520.    223.   1
  -1   4  -4  18064.    322.   1
  -1   4  -4  18548.    309.   1
  -1  -4  -4  18544.    320.   1
   1   4   5    107.     10.   1
   1  -4   5    105.     31.   1
   1   4   5     74.     10.   1
  -1   4  -5     69.     29.   1
  -1   4  -5     37.     31.   1
  -1  -4  -5     72.     32.   1
   1   4   6   3331.     56.   1
   1  -4   6   3282.    101.   1
   1   4   6   3321.     55.   1
  -1   4  -6   3348.    130.   1
  -1  -4  -6   3499.    106.   1
  -1   4  -6   3442.    101.   1
   1  -4   7   6262.    162.   1
   1   4   7   6577.     98.   1
   1   4   7   6408.     97.   1
  -1  -4  -7   6946.    223.   1
  -1   4  -7   6440.    161.   1
  -1   4  -7   6582.    157.   1
   1  -4   8  21486.    534.   1
   1   4   8  23309.    326.   1
   1   4   8  23132.    328.   1
  -1  -4  -8  24042.    492.   1
  -1   4  -8  23493.    492.   1
  -1   4  -8  23637.    480.   1
   1  -4   9   1056.     78.   1
   1   4   9   1079.     39.   1
   1   4   9   1001.     26.   1
  -1   4  -9   1089.     78.   1
  -1   4  -9   1277.     77.   1
  -1  -4  -9    971.     87.   1
   1   4  10      9.     19.   1
   1   4  10     51.     20.   1
   1  -4  10     95.     65.   1
  -1   4 -10    -19.     42.   1
  -1   4 -10     68.     44.   1
  -1  -4 -10     92.     74.   1
   1  -4  11    196.     54.   1
   1   4  11    128.     16.   1
   1   4  11    103.     17.   1
  -1   4 -11    148.     58.   1
  -1  -4 -11    100.     65.   1
  -1   4 -11     22.     54.   1
   1   4  12   1022.     44.   1
   1  -4  12    979.    139.   1
   1   4  12    853.     45.   1
  -1   4 -12   1015.     93.   1
  -1   4 -12    900.    104.   1
   1  -4  13     -3.     43.   1
  -1   4 -13     33.     47.   1
  -1   4 -13    -45.     64.   1
   1  -4  14   5570.    219.   1
  -1   4 -14   5282.    222.   1
  -1   4 -14   5559.    346.   1
   1   5 -15   3618.    192.   1
  -1  -5  15   3566.    180.   1
   1   5 -14    587.     99.   1
   1   5 -14    754.    102.   1
  -1  -5  14    795.    100.   1
   1   5 -13    199.     66.   1
   1   5 -13    117.     65.   1
  -1  -5  13    164.     66.   1
   1   5 -12    491.     79.   1
   1   5 -12    352.    121.   1
  -1  -5  12    536.     81.   1
   1   5 -11    681.    105.   1
   1   5 -11    584.    112.   1
   1  -5 -11    489.     81.   1
  -1  -5  11    486.    119.   1
   1   5 -10    877.     82.   1
   1   5 -10   1010.     71.   1
   1  -5 -10    975.     87.   1
  -1  -5  10    940.     81.   1
   1   5  -9  26821.    550.   1
   1  -5  -9  27914.    583.   1
   1   5  -9  27886.    600.   1
  -1  -5   9  26330.    580.   1
   1   5  -8   3390.    105.   1
   1   5  -8   3694.    122.   1
   1  -5  -8   3644.    122.   1
  -1  -5   8   3586.    170.   1
   1   5  -7  23106.    428.   1
   1   5  -7  24549.    486.   1
   1  -5  -7  23532.    455.   1
  -1  -5   7  23762.    534.   1
   1  -5  -6   2709.     86.   1
   1   5  -6   2577.     89.   1
   1   5  -6   2422.     72.   1
  -1  -5   6   2500.     72.   1
  -1   5   6   2440.     89.   1
  -1  -5   6   2522.     88.   1
   1   5  -5   6324.    148.   1
   1  -5  -5   6366.    138.   1
   1   5  -5   6610.    147.   1
  -1  -5   5   6508.    152.   1
  -1   5   5   6367.    139.   1
  -1  -5   5   6294.    144.   1
   1  -5  -4  31502.    354.   1
   1  -5  -4  32362.    557.   1
   1   5  -4  32313.    578.   1
   1   5  -4  32673.    533.   1
  -1   5   4  32927.    609.   1
  -1   5   4  34065.    414.   1
  -1  -5   4  32506.    524.   1
  -1  -5   4  30749.    609.   1
   1  -5  -3   1442.     23.   1
   1   5  -3   1522.     65.   1
   1   5  -3   1388.     55.   1
   1  -5  -3   1358.     54.   1
  -1   5   3   1389.     57.   1
  -1  -5   3   1434.     45.   1
  -1   5   3   1490.     25.   1
  -1  -5   3   1531.     57.   1
   1   5  -2    136.     37.   1
   1  -5  -2    141.     28.   1
   1   5  -2    149.     29.   1
   1  -5  -2    163.     14.   1
  -1  -5   2    147.     24.   1
  -1   5   2    156.     14.   1
  -1   5   2    167.     28.   1
  -1  -5   2    158.     43.   1
   1   5  -1  63930.   1131.   1
   1  -5  -1  63261.   1068.   1
   1   5  -1  65031.   1119.   1
   1  -5  -1  64508.   1134.   1
  -1  -5   1  66368.   1164.   1
  -1  -5   1  63930.   1134.   1
  -1   5   1  64382.   1116.   1
  -1   5   1  65503.   1142.   1
   1  -5   0    318.     25.   1
   1   5   0    273.     26.   1
   1  -5   0    266.     30.   1
   1   5   0    311.     29.   1
  -1   5   0    310.     39.   1
  -1   5   0    258.     30.   1
  -1  -5   0    227.     29.   1
  -1  -5   0    347.     40.   1
   1  -5   1  33186.    536.   1
   1  -5   1  32546.    538.   1
   1   5   1  32872.    531.   1
   1   5   1  32401.    487.   1
  -1  -5  -1  33066.    494.   1
  -1   5  -1  34076.    545.   1
  -1  -5  -1  32121.    523.   1
  -1   5  -1  32009.    535.   1
   1   5   2   9480.    168.   1
   1   5   2   9390.    130.   1
   1  -5   2   9444.    162.   1
   1  -5   2   9810.    207.   1
  -1  -5  -2   9106.    127.   1
  -1   5  -2   9520.    164.   1
  -1   5  -2   9478.    172.   1
  -1  -5  -2   9247.    167.   1
   1   5   3   4184.     73.   1
   1  -5   3   3970.     94.   1
   1   5   3   4462.    100.   1
   1  -5   3   3744.    128.   1
  -1   5  -3   4194.    102.   1
  -1  -5  -3   4194.     98.   1
  -1   5  -3   4219.    123.   1
  -1  -5  -3   4016.     59.   1
   1  -5   4  16541.    287.   1
   1   5   4  16646.    218.   1
   1   5   4  16611.    301.   1
   1  -5   4  16140.    300.   1
   1   5   4  15979.    217.   1
  -1   5  -4  16497.    285.   1
  -1  -5  -4  15858.    204.   1
  -1  -5  -4  16920.    302.   1
   1   5   5  11490.    136.   1
   1   5   5  11557.    141.   1
   1  -5   5  11163.    231.   1
   1   5   5  11773.    235.   1
   1  -5   5  11705.    222.   1
  -1   5  -5  12086.    267.   1
  -1   5  -5  11509.    234.   1
  -1  -5  -5  11295.    229.   1
   1  -5   6   4423.    129.   1
   1   5   6   4753.     65.   1
   1   5   6   4445.     55.   1
  -1   5  -6   4514.    119.   1
  -1  -5  -6   4590.    130.   1
  -1   5  -6   4590.    128.   1
   1   5   7   4284.     59.   1
   1   5   7   3787.     48.   1
  -1   5  -7   3765.    120.   1
  -1   5  -7   3747.    127.   1
  -1  -5  -7   3978.    133.   1
   1   5   8   7677.    105.   1
   1  -5   8   7918.    212.   1
   1   5   8   7745.    102.   1
  -1   5  -8   8518.    214.   1
  -1  -5  -8   8593.    288.   1
  -1   5  -8   8215.    205.   1
   1   5   9    496.     22.   1
   1   5   9    486.     15.   1
   1  -5   9    577.     67.   1
  -1  -5  -9    540.     74.   1
  -1   5  -9    505.     66.   1
  -1   5  -9    474.     67.   1
   1  -5  10   2931.    133.   1
   1   5  10   2795.     40.   1
   1   5  10   2666.     48.   1
  -1  -5 -10   3311.    146.   1
  -1   5 -10   3013.    131.   1
  -1   5 -10   2924.    132.   1
   1  -5  11   7202.    239.   1
  -1   5 -11   7385.    238.   1
  -1  -5 -11   8069.    348.   1
  -1   5 -11   7582.    243.   1
   1  -5  12    914.     98.   1
  -1   5 -12    694.    145.   1
  -1   5 -12    804.    103.   1
   1  -5  13   3938.    190.   1
  -1   5 -13   4000.    197.   1
  -1   5 -13   3935.    188.   1
   1  -5  14    293.     87.   1
  -1   5 -14    270.     88.   1
  -1   5 -14    368.     98.   1
   1   6 -14   3191.    188.   1
   1  -6 -14   4185.    292.   1
   1   6 -14   3142.    172.   1
  -1  -6  14   3332.    186.   1
   1   6 -13   1023.    109.   1
   1   6 -13   1058.    119.   1
  -1  -6  13   1415.    117.   1
   1   6 -12    460.    114.   1
   1   6 -12    431.     85.   1
  -1  -6  12    576.     88.   1
   1   6 -11   3543.    161.   1
   1   6 -11   3488.    142.   1
  -1  -6  11   3726.    224.   1
   1   6 -10   1992.    174.   1
   1   6 -10   2031.    100.   1
  -1  -6  10   2230.    120.   1
   1   6  -9   2930.    108.   1
   1   6  -9   3074.    133.   1
   1  -6  -9   3126.    127.   1
  -1  -6   9   2814.    129.   1
   1   6  -8   5075.    178.   1
   1  -6  -8   4919.    153.   1
   1   6  -8   5320.    162.   1
  -1  -6   8   4944.    159.   1
   1  -6  -7   1506.     81.   1
   1   6  -7   1415.     85.   1
   1   6  -7   1499.     66.   1
  -1  -6   7   1546.     84.   1
  -1   6   7   1515.     84.   1
   1  -6  -6  27083.    511.   1
   1   6  -6  26319.    481.   1
   1   6  -6  25999.    527.   1
  -1   6   6  28102.    533.   1
  -1  -6   6  26390.    473.   1
  -1  -6   6  25515.    581.   1
   1  -6  -5  16985.    325.   1
   1   6  -5  17336.    341.   1
   1   6  -5  17154.    304.   1
  -1  -6   5  17556.    342.   1
  -1  -6   5  16767.    331.   1
  -1   6   5  19372.    401.   1
   1  -6  -4   4220.    140.   1
   1   6  -4   3861.    108.   1
   1   6  -4   4017.     90.   1
   1  -6  -4   3974.     46.   1
  -1  -6   4   3951.    121.   1
  -1   6   4   4089.     50.   1
  -1  -6   4   3925.    107.   1
  -1   6   4   4321.    107.   1
   1  -6  -3  20099.    264.   1
   1  -6  -3  19545.    345.   1
   1   6  -3  19807.    354.   1
   1   6  -3  18687.    353.   1
  -1  -6   3  19768.    354.   1
  -1  -6   3  19581.    325.   1
  -1   6   3  19981.    347.   1
  -1   6   3  19423.    276.   1
   1   6  -2  29219.    479.   1
   1   6  -2  28828.    498.   1
   1  -6  -2  28347.    421.   1
   1  -6  -2  28738.    491.   1
  -1  -6   2  28418.    468.   1
  -1   6   2  30400.    553.   1
  -1   6   2  28110.    423.   1
  -1  -6   2  26170.    515.   1
   1   6  -1  15424.    258.   1
   1  -6  -1  14990.    263.   1
   1   6  -1  15947.    298.   1
   1  -6  -1  15334.    235.   1
  -1  -6   1  15273.    259.   1
  -1   6   1  15371.    236.   1
  -1  -6   1  15528.    258.   1
  -1   6   1  15970.    271.   1
   1   6   0   6695.    128.   1
   1  -6   0   6629.    121.   1
   1   6   0   6550.    120.   1
   1  -6   0   6898.    133.   1
  -1  -6   0   6692.    120.   1
  -1   6   0   6873.    132.   1
  -1   6   0   6876.    123.   1
  -1  -6   0   6469.    127.   1
   1   6   1  45680.    800.   1
   1   6   1  45684.    751.   1
   1  -6   1  46761.    811.   1
   1  -6   1  45222.    851.   1
  -1   6  -1  45946.    803.   1
  -1  -6  -1  45293.    749.   1
  -1  -6  -1  45357.    793.   1
  -1   6  -1  46838.    871.   1
   1   6   2  54201.    878.   1
   1  -6   2  54466.    966.   1
   1  -6   2  53652.   1000.   1
   1   6   2  46131.    925.   1
  -1  -6  -2  54895.    977.   1
  -1   6  -2  53501.    998.   1
  -1   6  -2  54369.    973.   1
  -1  -6  -2  53962.    871.   1
   1   6   3    219.     27.   1
   1  -6   3    237.     54.   1
   1   6   3    233.     38.   1
   1  -6   3    190.     37.   1
  -1  -6  -3    321.     28.   1
  -1   6  -3    281.     38.   1
  -1  -6  -3    237.     37.   1
  -1   6  -3    215.     35.   1
   1  -6   4   5166.    134.   1
   1   6   4   5434.    135.   1
   1   6   4   5437.     76.   1
   1  -6   4   5354.    125.   1
  -1  -6  -4   5411.    131.   1
  -1   6  -4   5319.    123.   1
  -1  -6  -4   5387.     77.   1
  -1   6  -4   5437.    136.   1
   1   6   5     23.     13.   1
   1  -6   5     -2.     27.   1
   1   6   5      7.      9.   1
   1   6   5     35.     48.   1
   1  -6   5     22.     45.   1
  -1  -6  -5      9.      9.   1
  -1  -6  -5     -9.     46.   1
  -1   6  -5     39.     26.   1
  -1   6  -5      9.     30.   1
   1  -6   6   3052.    108.   1
   1  -6   6   2894.    100.   1
   1   6   6   2878.     39.   1
   1   6   6   3039.     48.   1
  -1   6  -6   3184.    112.   1
  -1  -6  -6   3033.    109.   1
  -1   6  -6   2959.    100.   1
   1   6   7  24792.    320.   1
   1  -6   7  26420.    562.   1
   1   6   7  26573.    332.   1
  -1  -6  -7  26379.    545.   1
  -1   6  -7  26114.    528.   1
   1  -6   8  15162.    361.   1
   1   6   8  15073.    167.   1
   1   6   8  14431.    168.   1
  -1   6  -8  15051.    356.   1
  -1  -6  -8  14845.    354.   1
  -1   6  -8  14694.    339.   1
   1  -6   9    211.     88.   1
  -1   6  -9    144.     53.   1
  -1  -6  -9    133.     62.   1
  -1   6  -9    235.     88.   1
   1  -6  10    340.     64.   1
  -1   6 -10    145.     63.   1
  -1   6 -10    130.     62.   1
  -1  -6 -10    220.     71.   1
   1  -6  11   2320.    211.   1
  -1   6 -11   2468.    141.   1
  -1   6 -11   2633.    208.   1
   1  -6  12     55.     65.   1
  -1   6 -12     75.     65.   1
  -1   6 -12    108.     63.   1
   1  -6  13   3780.    194.   1
  -1   6 -13   3277.    187.   1
  -1   6 -13   3765.    192.   1
   1  -6  14   1671.    136.   1
  -1   6 -14    900.    139.   1
  -1   6 -14   1349.    145.   1
   1  -7 -14    274.     99.   1
   1   7 -14    372.     94.   1
   1   7 -14    342.     83.   1
  -1  -7  14     29.     93.   1
   1   7 -13    820.    167.   1
   1  -7 -13   1240.    129.   1
  -1  -7  13   1122.    125.   1
   1   7 -12    -20.     54.   1
   1   7 -12     25.     70.   1
   1  -7 -12    -31.     56.   1
  -1  -7  12     81.     55.   1
   1  -7 -11     36.     51.   1
   1   7 -11    -31.     44.   1
   1   7 -11     61.     51.   1
   1  -7 -10  16253.    403.   1
   1   7 -10  15197.    367.   1
  -1  -7  10  16058.    410.   1
   1   7  -9   2200.    102.   1
   1  -7  -9   2352.    171.   1
   1   7  -9   2341.    123.   1
  -1  -7   9   2348.    125.   1
   1  -7  -8   2608.    118.   1
   1   7  -8   2701.    125.   1
   1   7  -8   2605.    103.   1
  -1  -7   8   2716.    122.   1
   1  -7  -7     20.     35.   1
   1   7  -7      5.     27.   1
   1   7  -7     33.     36.   1
  -1   7   7    -13.     54.   1
  -1  -7   7     -8.     27.   1
  -1  -7   7     -2.     36.   1
   1  -7  -6  16722.    343.   1
   1   7  -6  16184.    314.   1
   1   7  -6  16113.    355.   1
  -1  -7   6  16711.    358.   1
  -1  -7   6  16250.    307.   1
  -1   7   6  16468.    345.   1
   1   7  -5    115.     33.   1
   1  -7  -5     64.     61.   1
   1  -7  -5    102.     10.   1
   1   7  -5    149.     66.   1
  -1  -7   5     95.     34.   1
  -1   7   5    192.     42.   1
  -1  -7   5    246.     41.   1
  -1   7   5    142.     12.   1
   1   7  -4  34078.    660.   1
   1   7  -4  33689.    614.   1
   1  -7  -4  34112.    471.   1
   1  -7  -4  32607.    618.   1
  -1   7   4  34869.    710.   1
  -1  -7   4  33202.    655.   1
  -1  -7   4  33188.    592.   1
  -1   7   4  34903.    502.   1
   1  -7  -3   4712.    164.   1
   1  -7  -3   5134.     80.   1
   1   7  -3   5334.    132.   1
   1   7  -3   5416.    118.   1
  -1  -7   3   5001.    116.   1
  -1   7   3   5367.     83.   1
  -1  -7   3   5169.    131.   1
  -1   7   3   5377.    130.   1
   1   7  -2  58337.   1080.   1
   1  -7  -2  58176.   1031.   1
   1   7  -2  56924.   1092.   1
   1  -7  -2  55185.   1054.   1
  -1   7   2  59754.   1174.   1
  -1  -7   2  57884.   1113.   1
  -1  -7   2  57247.   1052.   1
  -1   7   2  59528.   1052.   1
   1  -7  -1  10913.    212.   1
   1   7  -1  11359.    247.   1
   1  -7  -1  11145.    187.   1
   1   7  -1  11282.    208.   1
  -1   7   1  11400.    189.   1
  -1   7   1  11315.    213.   1
  -1  -7   1  10734.    205.   1
  -1  -7   1  10913.    204.   1
   1   7   0  25614.    471.   1
   1  -7   0  25118.    426.   1
   1   7   0  24590.    431.   1
   1  -7   0  24203.    435.   1
  -1   7   0  25331.    431.   1
  -1  -7   0  24621.    432.   1
  -1  -7   0  25112.    426.   1
  -1   7   0  24624.    439.   1
   1   7   1    897.     51.   1
   1   7   1    783.     37.   1
   1  -7   1    674.     48.   1
   1  -7   1    622.     46.   1
  -1  -7  -1    760.     73.   1
  -1   7  -1    747.     47.   1
  -1  -7  -1    567.     55.   1
  -1   7  -1    774.     50.   1
   1   7   2    452.     44.   1
   1  -7   2    517.     45.   1
   1   7   2    453.     47.   1
   1  -7   2    551.     44.   1
  -1  -7  -2    517.     30.   1
  -1   7  -2    386.     45.   1
  -1   7  -2    442.     68.   1
  -1  -7  -2    610.     47.   1
   1   7   3    140.     19.   1
   1   7   3    201.     58.   1
   1  -7   3    175.     37.   1
   1  -7   3    186.     36.   1
  -1   7  -3     97.     37.   1
  -1  -7  -3    179.     29.   1
  -1   7  -3     87.     35.   1
  -1  -7  -3     78.     35.   1
   1   7   4  62983.   1057.   1
   1  -7   4  63924.   1317.   1
   1  -7   4  58828.   1223.   1
   1   7   4  63254.   1257.   1
  -1  -7  -4  62823.   1248.   1
  -1   7  -4  64181.   1261.   1
  -1   7  -4  62307.   1294.   1
  -1  -7  -4  62426.   1038.   1
   1  -7   5   4406.    120.   1
   1   7   5   4421.    132.   1
   1   7   5   4148.     75.   1
   1  -7   5   4212.    130.   1
   1   7   5   4245.     72.   1
  -1  -7  -5   4284.    178.   1
  -1  -7  -5   4127.     62.   1
  -1   7  -5   4070.    120.   1
   1  -7   6   4866.    137.   1
   1   7   6   4850.     69.   1
   1   7   6   4330.    146.   1
   1   7   6   4485.     69.   1
   1  -7   6   4460.    147.   1
  -1   7  -6   4489.    133.   1
  -1   7  -6   4698.    149.   1
  -1  -7  -6   4603.    148.   1
   1   7   7  11527.    127.   1
   1   7   7  10950.    127.   1
   1  -7   7  11628.    287.   1
  -1   7  -7  12000.    293.   1
  -1  -7  -7  12486.    366.   1
  -1   7  -7  11214.    267.   1
   1  -7   8   1083.    132.   1
  -1   7  -8    998.     78.   1
  -1  -7  -8    766.     87.   1
  -1   7  -8    923.     88.   1
   1  -7   9     34.     45.   1
  -1   7  -9    -32.     42.   1
  -1   7  -9     39.     45.   1
  -1  -7  -9     19.     48.   1
   1  -7  10   3111.    166.   1
  -1   7 -10   3274.    162.   1
  -1  -7 -10   3736.    172.   1
  -1   7 -10   3452.    154.   1
   1  -7  11    680.     99.   1
  -1   7 -11    754.     97.   1
  -1   7 -11    690.    104.   1
   1  -7  12   6187.    252.   1
  -1   7 -12   5984.    240.   1
  -1   7 -12   5986.    251.   1
   1  -7  13    187.    146.   1
  -1   7 -13    338.     98.   1
  -1   7 -13    395.     93.   1
   1  -7  14    -16.     57.   1
  -1   7 -14     76.     59.   1
  -1   7 -14    -53.     57.   1
   1   8 -14     65.     91.   1
   1   8 -14    470.    118.   1
   1  -8 -14    190.     93.   1
  -1  -8  14      6.     88.   1
   1  -8 -13    547.    111.   1
   1   8 -13    322.    142.   1
   1   8 -13    638.    108.   1
   1  -8 -12    841.    115.   1
   1   8 -12    852.    114.   1
   1   8 -12    545.    142.   1
  -1  -8  12    871.    113.   1
   1   8 -11   3850.    160.   1
   1  -8 -11   4132.    189.   1
   1   8 -11   3867.    192.   1
  -1  -8  11   3944.    194.   1
   1   8 -10     55.     50.   1
   1  -8 -10    102.     61.   1
   1   8  -9   1994.    125.   1
   1  -8  -9   1995.    122.   1
   1   8  -9   1955.    101.   1
  -1  -8   9   1666.    124.   1
   1   8  -8    574.     81.   1
   1  -8  -8    667.    116.   1
   1   8  -8    695.     65.   1
  -1  -8   8    600.     81.   1
  -1   8   8    593.     79.   1
  -1  -8   8    621.     64.   1
   1   8  -7   2003.     93.   1
   1   8  -7   2230.    115.   1
   1  -8  -7   2081.    107.   1
  -1  -8   7   2206.    112.   1
  -1  -8   7   2024.     89.   1
  -1   8   7   2355.    115.   1
   1   8  -6  16707.    346.   1
   1  -8  -6  16516.    437.   1
   1   8  -6  16917.    382.   1
  -1  -8   6  16997.    332.   1
  -1  -8   6  16659.    384.   1
  -1   8   6  16999.    368.   1
   1  -8  -5  44828.    626.   1
   1   8  -5  45083.    895.   1
   1  -8  -5  45488.    918.   1
   1   8  -5  44864.    935.   1
  -1   8   5  47352.    932.   1
  -1   8   5  42791.    665.   1
  -1  -8   5  46324.    967.   1
  -1  -8   5  45088.    858.   1
   1  -8  -4   1575.     83.   1
   1  -8  -4   1610.     36.   1
   1   8  -4   1698.     73.   1
   1   8  -4   1766.     86.   1
  -1   8   4   1641.     84.   1
  -1  -8   4   1666.     83.   1
  -1  -8   4   1611.     71.   1
  -1   8   4   1748.     39.   1
   1  -8  -3  12790.    266.   1
   1  -8  -3  12615.    218.   1
   1   8  -3  12909.    253.   1
   1   8  -3  13149.    329.   1
  -1   8   3  13261.    205.   1
  -1   8   3  13101.    271.   1
  -1  -8   3  13454.    327.   1
  -1  -8   3  12784.    248.   1
   1  -8  -2   4847.     95.   1
   1   8  -2   5154.    128.   1
   1  -8  -2   4842.    126.   1
   1   8  -2   5372.    125.   1
  -1  -8   2   4948.    128.   1
  -1   8   2   5239.    123.   1
  -1   8   2   4946.    177.   1
  -1  -8   2   4821.    120.   1
   1   8  -1  10767.    212.   1
   1   8  -1  11231.    219.   1
   1  -8  -1  10837.    192.   1
   1  -8  -1  10850.    224.   1
  -1  -8   1   9781.    250.   1
  -1   8   1  10828.    194.   1
  -1   8   1  11080.    222.   1
  -1  -8   1  10553.    212.   1
   1   8   0    911.     50.   1
   1  -8   0    890.     57.   1
   1  -8   0    917.     48.   1
   1   8   0   1021.     57.   1
  -1  -8   0   1106.     59.   1
  -1   8   0    890.     49.   1
  -1  -8   0    879.     50.   1
  -1   8   0    920.     58.   1
   1  -8   1   3084.    129.   1
   1  -8   1   2840.     86.   1
   1   8   1   2849.     75.   1
   1   8   1   2809.     93.   1
  -1   8  -1   2893.    122.   1
  -1   8  -1   2767.     92.   1
  -1  -8  -1   2671.     91.   1
  -1  -8  -1   2969.    101.   1
   1   8   2   8882.    186.   1
   1   8   2   9296.    201.   1
   1  -8   2   8895.    190.   1
   1  -8   2   8932.    242.   1
  -1   8  -2   9167.    197.   1
  -1  -8  -2   9022.    158.   1
  -1   8  -2   9559.    197.   1
  -1  -8  -2   9016.    198.   1
   1  -8   3  16453.    374.   1
   1  -8   3  15338.    324.   1
   1   8   3  16447.    327.   1
   1   8   3  16364.    257.   1
  -1   8  -3  16206.    324.   1
  -1  -8  -3  16270.    324.   1
  -1   8  -3  16159.    337.   1
  -1  -8  -3  15807.    250.   1
   1   8   4   1695.     87.   1
   1  -8   4   1673.     82.   1
   1  -8   4   1659.     87.   1
   1   8   4   1607.     42.   1
  -1   8  -4   1625.     77.   1
  -1  -8  -4   1583.     42.   1
  -1  -8  -4   1845.     83.   1
  -1   8  -4   1785.     86.   1
   1   8   5  11666.    160.   1
   1   8   5  11486.    328.   1
   1  -8   5  10965.    245.   1
   1  -8   5  10850.    261.   1
  -1   8  -5  10913.    250.   1
  -1   8  -5   8981.    314.   1
  -1  -8  -5  11209.    262.   1
  -1  -8  -5  11055.    177.   1
   1   8   6    275.     81.   1
   1   8   6    144.     21.   1
   1   8   6    158.     19.   1
   1  -8   6    144.     48.   1
   1  -8   6    227.     81.   1
  -1   8  -6    162.     47.   1
  -1   8  -6    143.     54.   1
  -1  -8  -6    119.     54.   1
   1   8   7   2587.     40.   1
   1  -8   7   2414.    123.   1
   1   8   7   2529.     41.   1
   1  -8   7   2682.    112.   1
  -1   8  -7   2518.    126.   1
  -1  -8  -7   2231.    125.   1
  -1   8  -7   2601.    115.   1
   1  -8   8    762.     84.   1
  -1   8  -8    563.     84.   1
  -1   8  -8    634.     74.   1
  -1  -8  -8    543.     85.   1
   1  -8   9   2936.    149.   1
  -1   8  -9   2759.    136.   1
  -1  -8  -9   2681.    151.   1
  -1   8  -9   2771.    152.   1
   1  -8  10    194.    137.   1
  -1  -8 -10    390.     88.   1
  -1   8 -10    404.    136.   1
  -1   8 -10    410.     78.   1
   1  -8  11   1655.    151.   1
  -1  -8 -11   2129.    159.   1
  -1   8 -11   2018.    135.   1
  -1   8 -11   2066.    149.   1
   1  -8  12    178.     81.   1
  -1   8 -12    147.    127.   1
  -1  -8 -12    170.     87.   1
  -1   8 -12     82.     77.   1
   1  -8  13   3353.    202.   1
  -1   8 -13   2912.    195.   1
  -1   8 -13   3067.    202.   1
  -1  -8 -13   2829.    212.   1
   1   9 -13    336.    108.   1
   1  -9 -13    186.    160.   1
   1   9 -13    351.     87.   1
   1  -9 -12    -86.     86.   1
   1   9 -12     13.     71.   1
  -1  -9  12     27.     56.   1
   1  -9 -11    101.     64.   1
   1   9 -11    112.     82.   1
   1   9 -11      9.     66.   1
  -1  -9  11    -25.     65.   1
   1   9 -10   1235.    102.   1
   1  -9 -10   1195.    116.   1
  -1  -9  10   1168.    123.   1
   1  -9  -9  11952.    336.   1
   1   9  -9  12954.    366.   1
   1   9  -9  11637.    311.   1
   1   9  -8     54.     44.   1
   1   9  -8     58.     58.   1
   1  -9  -8    100.     53.   1
  -1  -9   8    107.     46.   1
  -1   9   8     75.     57.   1
  -1  -9   8      9.     57.   1
   1  -9  -7   7979.    235.   1
   1   9  -7   8191.    212.   1
   1   9  -7   8670.    246.   1
  -1   9   7   8632.    249.   1
  -1  -9   7   8698.    271.   1
  -1  -9   7   8211.    247.   1
   1  -9  -6   2280.     36.   1
   1   9  -6   2487.    119.   1
   1  -9  -6   2393.    116.   1
   1   9  -6   2294.    100.   1
  -1  -9   6   2353.    117.   1
  -1   9   6   2406.     33.   1
  -1  -9   6   2584.     97.   1
  -1   9   6   2870.    173.   1
   1   9  -5  21820.    456.   1
   1  -9  -5  22046.    480.   1
   1  -9  -5  22039.    305.   1
   1   9  -5  22497.    496.   1
  -1   9   5  23207.    334.   1
  -1  -9   5  22284.    489.   1
  -1   9   5  23826.    496.   1
  -1  -9   5  22476.    447.   1
   1   9  -4    147.     47.   1
   1  -9  -4     88.     46.   1
   1  -9  -4    134.     19.   1
   1   9  -4     91.     40.   1
  -1  -9   4     55.     69.   1
  -1   9   4    117.     19.   1
  -1  -9   4     96.     38.   1
  -1   9   4    116.     46.   1
   1   9  -3   2704.     95.   1
   1  -9  -3   2412.    104.   1
   1  -9  -3   2545.     62.   1
   1   9  -3   2619.    105.   1
  -1   9   3   2530.    104.   1
  -1   9   3   2760.     66.   1
  -1  -9   3   2440.    105.   1
  -1  -9   3   2735.    131.   1
   1  -9  -2    870.     63.   1
   1  -9  -2    857.     65.   1
   1   9  -2    816.     61.   1
  -1  -9   2    919.     62.   1
  -1   9   2    855.     44.   1
  -1  -9   2    821.     64.   1
  -1   9   2    975.     66.   1
   1  -9  -1  26400.    527.   1
   1  -9  -1  27517.    538.   1
   1   9  -1  28089.    534.   1
   1   9  -1  27248.    524.   1
  -1  -9   1  27176.    524.   1
  -1  -9   1  24314.    554.   1
  -1   9   1  27224.    537.   1
  -1   9   1  27536.    532.   1
   1   9   0    167.     37.   1
   1  -9   0    181.     36.   1
   1  -9   0    186.     43.   1
   1   9   0    225.     43.   1
  -1  -9   0    151.     43.   1
  -1   9   0    228.     43.   1
  -1  -9   0    220.     56.   1
  -1   9   0    156.     56.   1
   1  -9   1  12900.    267.   1
   1  -9   1  13914.    340.   1
   1   9   1  12604.    281.   1
   1   9   1  13068.    276.   1
  -1  -9  -1  12779.    271.   1
  -1   9  -1  13759.    280.   1
  -1  -9  -1  13332.    288.   1
  -1   9  -1  13900.    328.   1
   1  -9   2    877.     63.   1
   1   9   2    771.     66.   1
   1  -9   2    753.     61.   1
   1   9   2    681.     43.   1
  -1   9  -2    777.     63.   1
  -1  -9  -2    817.     64.   1
  -1  -9  -2    818.     44.   1
  -1   9  -2    834.     64.   1
   1   9   3   5168.    103.   1
   1   9   3   5065.    152.   1
   1  -9   3   5001.    148.   1
   1  -9   3   4935.    142.   1
  -1   9  -3   5049.    145.   1
  -1   9  -3   5189.    153.   1
  -1  -9  -3   5025.    149.   1
  -1  -9  -3   5065.    128.   1
   1   9   4  19866.    423.   1
   1   9   4  19698.    313.   1
   1  -9   4  18864.    421.   1
   1  -9   4  18930.    399.   1
  -1  -9  -4  19079.    414.   1
  -1  -9  -4  20324.    350.   1
  -1   9  -4  19486.    430.   1
  -1   9  -4  19599.    414.   1
   1  -9   5   5984.    182.   1
   1   9   5   6099.    115.   1
   1   9   5   6182.    186.   1
   1  -9   5   6239.    173.   1
  -1   9  -5   4680.    236.   1
  -1  -9  -5   5913.    116.   1
  -1  -9  -5   5887.    179.   1
  -1   9  -5   5943.    173.   1
   1  -9   6    239.     56.   1
   1   9   6    173.     61.   1
   1   9   6    185.     16.   1
   1   9   6    171.     17.   1
   1  -9   6    190.     52.   1
  -1   9  -6    186.     53.   1
  -1   9  -6    195.     58.   1
  -1  -9  -6    109.     57.   1
  -1  -9  -6    158.     17.   1
   1   9   7    329.     72.   1
   1  -9   7    312.     62.   1
   1   9   7    297.     14.   1
   1  -9   7    290.     70.   1
   1   9   7    357.     20.   1
  -1   9  -7    262.     63.   1
  -1  -9  -7    414.     71.   1
  -1   9  -7    373.     71.   1
   1  -9   8    224.     63.   1
   1  -9   8    204.     71.   1
  -1  -9  -8    220.     71.   1
  -1   9  -8    214.     62.   1
   1  -9   9   1434.    203.   1
  -1  -9  -9   1993.    134.   1
  -1   9  -9   1538.    137.   1
  -1   9  -9   1933.    122.   1
   1  -9  10  10840.    351.   1
  -1  -9 -10  11698.    472.   1
  -1   9 -10  10116.    460.   1
  -1   9 -10  10635.    327.   1
   1  -9  11    196.     90.   1
  -1   9 -11    310.     94.   1
  -1  -9 -11    244.    146.   1
  -1   9 -11    321.    127.   1
   1  -9  12   3800.    313.   1
  -1   9 -12   4089.    289.   1
  -1   9 -12   3735.    330.   1
  -1  -9 -12   3997.    340.   1
   1  -9  13    689.    129.   1
  -1   9 -13    688.    181.   1
  -1   9 -13    666.    134.   1
  -1  -9 -13    623.    209.   1
   1  10 -13    891.    122.   1
   1 -10 -13    884.    142.   1
   1  10 -13    869.    147.   1
   1 -10 -12    188.     92.   1
   1  10 -12    187.     75.   1
   1  10 -11    482.    101.   1
   1  10 -11    364.    124.   1
   1 -10 -11    251.     97.   1
  -1 -10  11    256.    101.   1
   1  10 -10   4998.    197.   1
   1 -10 -10   5336.    316.   1
  -1 -10  10   5314.    236.   1
   1  10  -9   2121.    147.   1
   1 -10  -9   2071.    133.   1
   1  10  -9   1605.    114.   1
  -1 -10   9   1633.    140.   1
  -1  10   9   2236.    140.   1
   1  10  -8    424.    110.   1
   1 -10  -8    403.     87.   1
  -1 -10   8    540.     71.   1
  -1  10   8    514.     89.   1
  -1 -10   8    512.    142.   1
   1 -10  -7   1922.    175.   1
   1  10  -7   1822.    104.   1
   1  10  -7   1776.    125.   1
  -1  10   7   1698.    121.   1
  -1 -10   7   1758.     99.   1
  -1 -10   7   2202.    187.   1
   1 -10  -6   4818.    175.   1
   1  10  -6   4661.    152.   1
   1  10  -6   4794.    241.   1
   1 -10  -6   4568.     72.   1
  -1 -10   6   4609.    150.   1
  -1 -10   6   4230.    239.   1
  -1  10   6   4935.    176.   1
  -1  10   6   4580.     67.   1
   1  10  -5    709.    103.   1
   1  10  -5    604.     80.   1
   1 -10  -5    620.     78.   1
  -1 -10   5    669.     80.   1
  -1  10   5    810.     79.   1
  -1  10   5    704.     29.   1
  -1 -10   5    621.     66.   1
   1 -10  -4   4859.     96.   1
   1  10  -4   4922.    150.   1
   1 -10  -4   5251.    168.   1
   1  10  -4   5026.    167.   1
  -1 -10   4   5005.    168.   1
  -1  10   4   5286.    101.   1
  -1  10   4   5245.    167.   1
  -1 -10   4   5217.    149.   1
   1  10  -3   1473.     89.   1
   1 -10  -3   1175.     52.   1
   1  10  -3   1284.     80.   1
   1 -10  -3   1450.     87.   1
  -1 -10   3   1441.     85.   1
  -1 -10   3   1413.    113.   1
  -1  10   3   1537.     89.   1
  -1  10   3   1483.     54.   1
   1 -10  -2   2652.    114.   1
   1 -10  -2   2678.     82.   1
   1  10  -2   2964.    113.   1
   1  10  -2   2988.    109.   1
  -1  10   2   2920.     84.   1
  -1 -10   2   2929.    109.   1
  -1 -10   2   3004.    155.   1
  -1  10   2   3024.    116.   1
   1 -10  -1    645.     68.   1
   1  10  -1    661.     99.   1
   1  10  -1    862.     92.   1
   1 -10  -1    797.     51.   1
  -1 -10   1    643.     60.   1
  -1 -10   1    825.     65.   1
  -1  10   1    687.     68.   1
  -1  10   1    689.     52.   1
   1 -10   0   7511.    192.   1
   1  10   0   7613.    253.   1
   1 -10   0   7358.    175.   1
   1  10   0   7622.    174.   1
  -1  10   0   7595.    176.   1
  -1  10   0   7837.    252.   1
  -1 -10   0   6574.    241.   1
  -1 -10   0   7624.    178.   1
   1 -10   1  11665.    264.   1
   1  10   1  11833.    242.   1
   1 -10   1  11433.    268.   1
   1  10   1  12183.    276.   1
  -1 -10  -1  11648.    271.   1
  -1 -10  -1  11757.    285.   1
  -1  10  -1  12472.    282.   1
  -1  10  -1  11736.    264.   1
   1 -10   2   5492.    211.   1
   1  10   2   5669.    169.   1
   1  10   2   5383.    124.   1
   1 -10   2   5370.    157.   1
  -1  10  -2   5359.    160.   1
  -1 -10  -2   5463.    127.   1
  -1 -10  -2   5104.    163.   1
  -1  10  -2   5648.    161.   1
   1 -10   3    337.     58.   1
   1 -10   3    429.     61.   1
   1  10   3    464.     63.   1
   1  10   3    409.     36.   1
  -1  10  -3    412.     62.   1
  -1 -10  -3    370.     63.   1
  -1  10  -3    489.     61.   1
  -1 -10  -3    384.     36.   1
   1 -10   4     68.     55.   1
   1 -10   4    201.     52.   1
   1  10   4    178.     27.   1
   1  10   4    139.     57.   1
  -1 -10  -4    279.     55.   1
  -1 -10  -4    162.     27.   1
  -1  10  -4    111.     78.   1
  -1  10  -4     84.     56.   1
   1 -10   5     26.     43.   1
   1  10   5    127.     49.   1
   1 -10   5     59.     47.   1
   1  10   5     22.     18.   1
  -1 -10  -5     43.     29.   1
  -1 -10  -5     32.     47.   1
  -1  10  -5     75.     45.   1
   1  10   6   2420.    136.   1
   1 -10   6   2353.    119.   1
   1  10   6   2389.     50.   1
   1  10   6   2487.     50.   1
   1 -10   6   2159.    129.   1
  -1  10  -6   2012.    131.   1
  -1 -10  -6   2199.     66.   1
  -1 -10  -6   2244.    128.   1
  -1  10  -6   2349.    119.   1
   1  10   7    993.    107.   1
   1  10   7   1015.     25.   1
   1  10   7   1089.     34.   1
   1 -10   7   1231.     94.   1
  -1 -10  -7    985.    106.   1
  -1  10  -7    906.    139.   1
  -1  10  -7    863.    107.   1
   1 -10   8  21202.    571.   1
   1 -10   8  22211.    527.   1
  -1 -10  -8  22195.    561.   1
  -1  10  -8  21786.    548.   1
  -1  10  -8  22737.    709.   1
   1 -10   9   3383.    184.   1
  -1 -10  -9   3362.    189.   1
  -1  10  -9   3235.    194.   1
  -1  10  -9   3280.    169.   1
   1 -10  10    111.     72.   1
  -1  10 -10     86.    104.   1
  -1 -10 -10     91.     77.   1
  -1  10 -10     34.     77.   1
   1 -10  11     81.    108.   1
  -1  10 -11     28.     70.   1
  -1 -10 -11    -95.     72.   1
  -1  10 -11    -85.     94.   1
   1 -10  12    388.    117.   1
  -1  10 -12    540.    106.   1
  -1 -10 -12    477.    125.   1
  -1  10 -12    488.    121.   1
   1 -11 -12    373.    110.   1
   1  11 -12    265.     89.   1
   1 -11 -11     78.     76.   1
   1  11 -11     49.     62.   1
   1  11 -11     51.     79.   1
   1  11 -10   2700.    220.   1
   1 -11 -10   2772.    177.   1
  -1 -11  10   2270.    179.   1
   1  11  -9   7094.    236.   1
   1  11  -9   6685.    271.   1
   1 -11  -9   6915.    265.   1
  -1  11   9   7084.    277.   1
  -1 -11   9   7166.    279.   1
  -1 -11   9   7018.    230.   1
   1  11  -8   3080.    150.   1
   1  11  -8   3420.    184.   1
   1 -11  -8   2991.    173.   1
  -1 -11   8   3212.    176.   1
  -1  11   8   3489.    184.   1
  -1 -11   8   3528.    147.   1
   1  11  -7   6489.    212.   1
   1 -11  -7   6584.    234.   1
   1  11  -7   6598.    247.   1
  -1 -11   7   7058.    208.   1
  -1 -11   7   6912.    246.   1
  -1  11   7   7029.    243.   1
   1 -11  -6   4158.     80.   1
   1  11  -6   4247.    176.   1
   1  11  -6   4154.    218.   1
   1 -11  -6   4319.    245.   1
  -1  11   6   4141.     86.   1
  -1 -11   6   4172.    174.   1
  -1 -11   6   4068.    213.   1
  -1  11   6   4498.    177.   1
   1  11  -5   9459.    255.   1
   1  11  -5  10132.    286.   1
   1 -11  -5   9945.    276.   1
   1 -11  -5   9736.    184.   1
  -1  11   5   9774.    168.   1
  -1  11   5  10440.    282.   1
  -1 -11   5   9717.    250.   1
  -1 -11   5   9441.    278.   1
   1  11  -4   6701.    211.   1
   1 -11  -4   6761.    131.   1
   1  11  -4   6459.    197.   1
   1 -11  -4   6644.    209.   1
  -1 -11   4   6334.    188.   1
  -1 -11   4   6655.    212.   1
  -1  11   4   6857.    136.   1
  -1  11   4   6753.    214.   1
   1  11  -3   5275.    177.   1
   1 -11  -3   5475.    180.   1
   1 -11  -3   5111.    155.   1
   1  11  -3   5353.    170.   1
  -1 -11   3   5341.    177.   1
  -1  11   3   5450.    178.   1
  -1 -11   3   5808.    227.   1
   1  11  -2     79.     39.   1
   1 -11  -2    -10.     63.   1
   1 -11  -2     58.     42.   1
   1  11  -2     69.     39.   1
  -1 -11   2      8.     40.   1
  -1  11   2    -56.     42.   1
  -1  11   2     18.     28.   1
  -1 -11   2    -30.     40.   1
   1 -11  -1  11245.    302.   1
   1  11  -1  12342.    285.   1
   1  11  -1  11962.    287.   1
   1 -11  -1  12016.    366.   1
  -1  11   1  12209.    262.   1
  -1  11   1  12208.    297.   1
  -1 -11   1  11715.    276.   1
  -1 -11   1  11658.    283.   1
   1  11   0    674.     78.   1
   1 -11   0    833.     63.   1
   1  11   0   1014.     65.   1
   1 -11   0    706.     75.   1
  -1 -11   0    780.     74.   1
  -1  11   0    790.     79.   1
  -1  11   0    613.     65.   1
  -1 -11   0    808.     65.   1
   1  11   1    360.     48.   1
   1 -11   1    392.     83.   1
   1 -11   1    269.     60.   1
   1  11   1    353.     60.   1
  -1 -11  -1    312.     60.   1
  -1  11  -1    285.     61.   1
  -1  11  -1    303.     56.   1
  -1 -11  -1    228.     46.   1
   1 -11   2   1953.    103.   1
   1  11   2   2150.    112.   1
   1 -11   2   1987.    100.   1
   1  11   2   1912.    110.   1
  -1 -11  -2   1915.    109.   1
  -1  11  -2   2062.    107.   1
  -1 -11  -2   1839.     77.   1
  -1  11  -2   1887.    103.   1
   1  11   3   7438.    196.   1
   1 -11   3   6856.    210.   1
   1  11   3   7438.    222.   1
   1 -11   3   7234.    210.   1
  -1  11  -3   7286.    212.   1
  -1 -11  -3   7213.    157.   1
  -1 -11  -3   7305.    216.   1
  -1  11  -3   7192.    217.   1
   1 -11   4    363.     71.   1
   1  11   4    404.     37.   1
   1 -11   4    433.     68.   1
   1  11   4    464.     72.   1
  -1 -11  -4    302.     37.   1
  -1 -11  -4    339.     72.   1
  -1  11  -4    507.     70.   1
  -1  11  -4    298.     73.   1
   1  11   5   7526.    139.   1
   1 -11   5   7711.    229.   1
   1 -11   5   7409.    237.   1
   1  11   5   7584.    240.   1
  -1 -11  -5   7576.    237.   1
  -1  11  -5   8072.    324.   1
  -1 -11  -5   7164.    139.   1
  -1  11  -5   7101.    302.   1
   1  11   6   7948.    253.   1
   1 -11   6   6836.    305.   1
   1 -11   6   7497.    250.   1
   1  11   6   7754.    127.   1
  -1  11  -6   7867.    258.   1
  -1  11  -6   7504.    240.   1
  -1 -11  -6   7075.    124.   1
  -1 -11  -6   7260.    248.   1
   1  11   7    225.     26.   1
   1  11   7    173.     16.   1
   1 -11   7    173.    103.   1
   1  11   7     64.    118.   1
   1 -11   7    149.     75.   1
  -1 -11  -7    202.     75.   1
  -1  11  -7    128.     76.   1
  -1  11  -7     96.     68.   1
   1 -11   8   1414.    117.   1
   1 -11   8   1143.    131.   1
   1  11   8   1542.    135.   1
  -1 -11  -8   1197.    127.   1
  -1  11  -8   1261.    117.   1
   1 -11   9   5256.    245.   1
  -1  11  -9   5595.    222.   1
  -1  11  -9   5294.    249.   1
  -1 -11  -9   4746.    236.   1
   1 -11  10    187.    131.   1
  -1  11 -10    126.     73.   1
  -1 -11 -10    -15.     82.   1
   1 -11  11   7208.    327.   1
  -1 -11 -11   7158.    310.   1
  -1  11 -11   6284.    318.   1
  -1  11 -11   6722.    283.   1
   1 -11  12   1137.    161.   1
  -1 -11 -12    888.    161.   1
  -1  11 -12   1167.    164.   1
  -1  11 -12   1148.    146.   1
   1 -12 -12   3212.    232.   1
   1  12 -12   3141.    196.   1
   1  12 -11   4301.    213.   1
   1 -12 -11   4082.    352.   1
   1  12 -11   4050.    258.   1
   1  12 -10     36.     65.   1
   1  12 -10     98.     80.   1
   1 -12 -10     73.     77.   1
   1  12  -9    749.    124.   1
   1  12  -9    729.    102.   1
   1 -12  -9    895.    119.   1
  -1 -12   9    792.    126.   1
  -1  12   9    809.    125.   1
  -1 -12   9    834.     98.   1
   1 -12  -8    789.    111.   1
   1  12  -8    630.     93.   1
   1  12  -8    739.    114.   1
  -1 -12   8    768.    112.   1
  -1 -12   8    778.     91.   1
  -1  12   8    679.    115.   1
   1 -12  -7    179.     82.   1
   1  12  -7    378.    106.   1
  -1  12   7    295.     83.   1
  -1 -12   7    311.    103.   1
  -1 -12   7    348.     82.   1
  -1  12   7    239.     22.   1
   1  12  -6    315.     81.   1
   1  12  -6    329.     70.   1
   1 -12  -6    348.     80.   1
   1 -12  -6    249.     22.   1
  -1 -12   6    459.     68.   1
  -1 -12   6    358.     81.   1
  -1  12   6    451.     83.   1
  -1  12   6    294.     36.   1
   1  12  -5   7710.    237.   1
   1 -12  -5   7599.    167.   1
   1  12  -5   7590.    261.   1
   1 -12  -5   7765.    254.   1
  -1  12   5   8281.    261.   1
  -1 -12   5   7545.    229.   1
  -1  12   5   7883.    150.   1
  -1 -12   5   7589.    257.   1
   1 -12  -4  11771.    333.   1
   1 -12  -4  12432.    271.   1
   1  12  -4  12276.    408.   1
   1  12  -4  12218.    340.   1
  -1  12   4  12393.    343.   1
  -1 -12   4  11720.    329.   1
  -1  12   4  12338.    240.   1
  -1 -12   4  12076.    308.   1
   1  12  -3   2145.    120.   1
   1  12  -3   2070.    115.   1
   1 -12  -3   1955.     76.   1
   1 -12  -3   1947.    118.   1
  -1 -12   3   1891.    118.   1
  -1  12   3   1871.     77.   1
  -1  12   3   1961.    125.   1
  -1 -12   3   1967.    113.   1
   1 -12  -2   2324.    126.   1
   1 -12  -2   2369.     92.   1
   1  12  -2   2206.    120.   1
   1  12  -2   2270.    122.   1
  -1 -12   2   2399.    120.   1
  -1  12   2   2422.    127.   1
  -1  12   2   2425.     93.   1
  -1 -12   2   2533.    171.   1
   1 -12  -1   3010.    139.   1
   1  12  -1   3428.    140.   1
   1 -12  -1   2969.    111.   1
   1  12  -1   3051.    181.   1
  -1 -12   1   3034.    131.   1
  -1 -12   1   3224.    181.   1
  -1  12   1   3148.    116.   1
  -1  12   1   3263.    140.   1
   1  12   0    305.     54.   1
   1 -12   0    302.     64.   1
   1  12   0    258.     65.   1
   1 -12   0    310.     53.   1
  -1 -12   0    225.     64.   1
  -1 -12   0    221.     54.   1
  -1  12   0    214.     55.   1
  -1  12   0    263.     66.   1
   1 -12   1     79.     41.   1
   1 -12   1     56.     45.   1
   1  12   1      5.     37.   1
   1  12   1    -16.     46.   1
  -1  12  -1     30.     42.   1
  -1 -12  -1     13.     48.   1
  -1  12  -1     60.     46.   1
  -1 -12  -1     18.     36.   1
   1 -12   2  11632.    304.   1
   1  12   2  12181.    265.   1
   1 -12   2  12086.    386.   1
   1  12   2  12367.    325.   1
  -1 -12  -2  11464.    257.   1
  -1 -12  -2  11314.    310.   1
  -1  12  -2  11934.    325.   1
  -1  12  -2  12012.    309.   1
   1  12   3   9069.    270.   1
   1  12   3   8855.    197.   1
   1 -12   3   8703.    254.   1
   1 -12   3   8485.    261.   1
  -1  12  -3   8893.    266.   1
  -1 -12  -3   9011.    202.   1
  -1  12  -3   9163.    263.   1
  -1 -12  -3   8796.    264.   1
   1  12   4   2644.    115.   1
   1 -12   4   2325.    137.   1
   1  12   4   2798.    142.   1
   1 -12   4   2480.    136.   1
  -1 -12  -4   2514.    145.   1
  -1  12  -4   2211.    136.   1
  -1 -12  -4   2510.     84.   1
   1  12   5   4194.     99.   1
   1  12   5   4017.    264.   1
   1 -12   5   4213.    175.   1
   1 -12   5   3942.    180.   1
  -1  12  -5   4170.    189.   1
  -1 -12  -5   4025.     98.   1
  -1 -12  -5   4096.    179.   1
  -1  12  -5   4152.    173.   1
   1 -12   6   2183.    139.   1
   1  12   6   2540.    227.   1
   1  12   6   2521.     81.   1
   1 -12   6   2420.    150.   1
  -1  12  -6   2439.    156.   1
  -1  12  -6   2117.    142.   1
  -1 -12  -6   2333.     62.   1
  -1 -12  -6   2267.    155.   1
   1  12   7     28.     14.   1
   1 -12   7     52.     56.   1
   1 -12   7    -61.     62.   1
   1  12   7     93.     64.   1
   1  12   7     45.     24.   1
  -1 -12  -7     50.     23.   1
  -1  12  -7    135.     64.   1
  -1 -12  -7      4.     63.   1
  -1  12  -7     -6.     57.   1
   1  12   8  11982.    386.   1
   1 -12   8  11400.    342.   1
   1 -12   8  10670.    368.   1
  -1  12  -8  11564.    358.   1
  -1  12  -8  10894.    376.   1
  -1 -12  -8  10935.    371.   1
   1 -12   9    -43.     98.   1
  -1  12  -9    826.    117.   1
  -1 -12  -9    584.    113.   1
  -1  12  -9    886.    157.   1
   1 -12  10   3502.    220.   1
  -1 -12 -10   3469.    327.   1
  -1  12 -10   3223.    197.   1
   1 -12  11    336.    122.   1
  -1  12 -11    551.    127.   1
  -1  12 -11    351.    106.   1
  -1 -12 -11     94.    183.   1
   1 -13 -11    818.    147.   1
   1  13 -11    832.    124.   1
   1 -13 -10    -20.     80.   1
   1  13 -10     44.     80.   1
   1  13 -10     43.     68.   1
  -1 -13  10     78.     64.   1
   1  13  -9    116.     67.   1
   1 -13  -9     46.    124.   1
  -1 -13   9    -76.     99.   1
  -1  13   9    124.     83.   1
   1  13  -8   1915.    141.   1
   1  13  -8   1950.    169.   1
   1 -13  -8   2049.    163.   1
  -1  13   8   1974.    168.   1
   1  13  -7    333.     88.   1
   1 -13  -7    360.     90.   1
   1  13  -7    276.     75.   1
  -1  13   7    228.     19.   1
  -1 -13   7    360.     74.   1
  -1  13   7    360.     88.   1
   1 -13  -6    247.     74.   1
   1  13  -6    103.     77.   1
   1  13  -6    275.     68.   1
   1 -13  -6    107.     23.   1
  -1  13   6    174.     77.   1
  -1 -13   6    276.     66.   1
  -1  13   6    150.     37.   1
   1  13  -5     44.     63.   1
   1 -13  -5     67.     65.   1
   1 -13  -5    107.     41.   1
   1  13  -5     67.     68.   1
  -1 -13   5    111.     58.   1
  -1  13   5    118.     69.   1
  -1  13   5    102.     43.   1
   1 -13  -4    953.    106.   1
   1 -13  -4   1106.     83.   1
   1  13  -4    936.    100.   1
  -1 -13   4   1115.    107.   1
  -1  13   4    716.     85.   1
  -1  13   4   1002.    111.   1
  -1 -13   4   1053.     99.   1
   1 -13  -3  21554.    641.   1
   1  13  -3  20496.    507.   1
   1  13  -3  20918.    531.   1
   1 -13  -3  20341.    420.   1
  -1  13   3  21646.    440.   1
  -1 -13   3  20307.    496.   1
  -1  13   3  21390.    538.   1
  -1 -13   3  20308.    525.   1
   1 -13  -2    488.     57.   1
   1  13  -2    353.    118.   1
   1  13  -2    354.     77.   1
   1 -13  -2    447.     84.   1
  -1  13   2    466.     87.   1
  -1 -13   2    447.     76.   1
  -1 -13   2    392.     77.   1
  -1  13   2    388.     83.   1
   1  13  -1   4385.    166.   1
   1  13  -1   4423.    179.   1
   1 -13  -1   4101.    180.   1
   1 -13  -1   4495.    201.   1
  -1 -13   1   4103.    164.   1
  -1 -13   1   4659.    177.   1
  -1  13   1   4605.    252.   1
  -1  13   1   4194.    198.   1
   1 -13   0   3965.    149.   1
   1 -13   0   4235.    173.   1
   1  13   0   4011.    170.   1
   1  13   0   3971.    149.   1
  -1  13   0   4312.    240.   1
  -1  13   0   4000.    151.   1
  -1 -13   0   3711.    162.   1
  -1 -13   0   3858.    149.   1
   1 -13   1    327.     77.   1
   1  13   1    425.     61.   1
   1  13   1    565.     78.   1
   1 -13   1    383.     69.   1
  -1  13  -1    343.     71.   1
  -1 -13  -1    341.     61.   1
  -1 -13  -1    227.     76.   1
  -1  13  -1    483.     77.   1
   1 -13   2   5502.    200.   1
   1  13   2   5401.    160.   1
   1  13   2   5387.    206.   1
   1 -13   2   4995.    193.   1
  -1  13  -2   5402.    208.   1
  -1 -13  -2   5474.    206.   1
  -1 -13  -2   5731.    164.   1
  -1  13  -2   5577.    202.   1
   1  13   3   4171.    193.   1
   1  13   3   4239.    128.   1
   1 -13   3   4228.    178.   1
   1 -13   3   4478.    183.   1
  -1 -13  -3   4478.    131.   1
  -1 -13  -3   4282.    188.   1
  -1  13  -3   3773.    186.   1
   1  13   4   9317.    203.   1
   1 -13   4   9167.    298.   1
   1  13   4   9320.    297.   1
   1 -13   4   8986.    288.   1
  -1  13  -4   8805.    375.   1
  -1  13  -4   9001.    299.   1
  -1 -13  -4   8846.    199.   1
  -1 -13  -4   9169.    390.   1
   1  13   5   2109.    101.   1
   1 -13   5   1861.    138.   1
   1  13   5   2258.    216.   1
   1 -13   5   1665.    142.   1
  -1  13  -5   1886.    146.   1
  -1 -13  -5   1942.    140.   1
  -1  13  -5   1732.    135.   1
  -1 -13  -5   1888.    100.   1
   1  13   6   1532.     76.   1
   1 -13   6   1664.    125.   1
   1  13   6   1764.    142.   1
  -1 -13  -6   1484.     55.   1
  -1 -13  -6   1600.    137.   1
  -1  13  -6   1558.    132.   1
  -1  13  -6   1498.    138.   1
   1 -13   7    694.    105.   1
   1  13   7    705.     48.   1
   1  13   7    873.    121.   1
   1  13   7    776.     33.   1
  -1  13  -7    499.    107.   1
  -1 -13  -7    635.    117.   1
  -1 -13  -7    667.     32.   1
   1 -13   8     91.     85.   1
   1  13   8    193.     87.   1
   1 -13   8    186.     78.   1
  -1 -13  -8     94.     87.   1
  -1  13  -8     79.     88.   1
  -1  13  -8    159.    121.   1
   1 -13   9    447.    114.   1
   1 -13   9     50.    102.   1
  -1 -13  -9    424.    112.   1
  -1  13  -9    545.    114.   1
  -1  13  -9    561.    103.   1
   1 -13  10   1425.    170.   1
  -1  13 -10   1427.    150.   1
  -1 -13 -10   1267.    172.   1
   1  14 -10     42.     67.   1
   1  14 -10    -92.     78.   1
   1 -14 -10     -1.     75.   1
  -1 -14  10    -13.     62.   1
  -1 -14  10      0.     77.   1
  -1  14  10    -49.     79.   1
   1  14  -9   2094.    167.   1
   1 -14  -9   1996.    195.   1
  -1 -14   9   2409.    193.   1
  -1 -14   9   2165.    159.   1
  -1  14   9   2349.    291.   1
   1 -14  -8    168.    120.   1
   1  14  -8    -61.     76.   1
   1  14  -8     88.     66.   1
  -1 -14   8     34.     63.   1
  -1  14   8     94.     79.   1
   1 -14  -7   2970.    186.   1
   1  14  -7   2849.    191.   1
   1  14  -7   2542.    170.   1
  -1 -14   7   2759.    162.   1
  -1  14   7   2626.    190.   1
  -1 -14   7   2909.    192.   1
   1  14  -6   1069.    117.   1
   1 -14  -6    908.     43.   1
   1 -14  -6   1263.    126.   1
  -1 -14   6   1129.    126.   1
  -1  14   6   1085.     49.   1
  -1  14   6   1290.    130.   1
   1 -14  -5    385.     90.   1
   1  14  -5    454.     88.   1
   1  14  -5    400.     84.   1
   1 -14  -5    272.     59.   1
  -1 -14   5    212.     80.   1
  -1  14   5    412.     96.   1
  -1  14   5    247.     62.   1
  -1 -14   5    354.     90.   1
   1 -14  -4   2408.     93.   1
   1 -14  -4   2450.    158.   1
   1  14  -4   2287.    219.   1
   1  14  -4   2419.    158.   1
  -1 -14   4   2417.    151.   1
  -1  14   4   2517.     96.   1
  -1 -14   4   2479.    159.   1
  -1  14   4   2777.    164.   1
   1  14  -3   1347.    126.   1
   1  14  -3   1493.    125.   1
   1 -14  -3   1654.     83.   1
   1 -14  -3   1521.    129.   1
  -1  14   3   1361.     85.   1
  -1  14   3   1615.    195.   1
  -1 -14   3   1450.    125.   1
  -1 -14   3   1620.    119.   1
   1  14  -2   2073.    138.   1
   1 -14  -2   2069.    103.   1
   1 -14  -2   1756.    138.   1
  -1 -14   2   1988.    129.   1
  -1  14   2   2392.    105.   1
  -1  14   2   1825.    142.   1
  -1 -14   2   2045.    134.   1
   1 -14  -1   6175.    197.   1
   1  14  -1   6071.    237.   1
   1  14  -1   6404.    217.   1
   1 -14  -1   6331.    319.   1
  -1 -14   1   5994.    227.   1
  -1 -14   1   6152.    216.   1
  -1  14   1   5950.    238.   1
  -1  14   1   6258.    198.   1
   1 -14   0      0.     54.   1
   1  14   0    -64.     84.   1
   1 -14   0    -16.     45.   1
   1  14   0     -4.     45.   1
  -1 -14   0     64.     53.   1
  -1  14   0     18.     53.   1
  -1  14   0    -48.     73.   1
  -1 -14   0     82.     44.   1
   1 -14   1  15671.    439.   1
   1 -14   1  16232.    424.   1
   1  14   1  15772.    446.   1
   1  14   1  16250.    394.   1
  -1  14  -1  16769.    532.   1
  -1 -14  -1  15976.    437.   1
  -1  14  -1  15842.    448.   1
  -1 -14  -1  15557.    381.   1
   1 -14   2   2035.    139.   1
   1  14   2   1815.    101.   1
   1  14   2   2046.    147.   1
  -1  14  -2   2587.    205.   1
  -1 -14  -2   2032.    105.   1
  -1 -14  -2   1987.    143.   1
  -1  14  -2   2196.    214.   1
   1 -14   3    163.     74.   1
   1 -14   3    250.     75.   1
   1  14   3    227.     74.   1
   1  14   3    198.     79.   1
  -1 -14  -3    165.     75.   1
  -1  14  -3    151.     75.   1
  -1 -14  -3    248.     77.   1
  -1  14  -3    140.     76.   1
   1  14   4   1996.     87.   1
   1 -14   4   1940.    144.   1
   1  14   4   2247.    150.   1
   1 -14   4   2043.    144.   1
  -1 -14  -4   1765.    148.   1
  -1  14  -4   1900.    146.   1
  -1 -14  -4   1881.     87.   1
  -1  14  -4   2204.    151.   1
   1 -14   5    -27.     59.   1
   1 -14   5     -5.     60.   1
   1  14   5    -31.     28.   1
   1  14   5    -76.     95.   1
  -1  14  -5    123.     90.   1
  -1 -14  -5    -23.     93.   1
  -1 -14  -5    -19.     44.   1
  -1  14  -5    -22.     61.   1
   1 -14   6      4.     62.   1
   1 -14   6     58.     66.   1
   1  14   6     92.     68.   1
   1  14   6     27.     25.   1
  -1 -14  -6     -4.     68.   1
  -1 -14  -6     41.     38.   1
  -1  14  -6     33.     63.   1
  -1  14  -6      9.     68.   1
   1 -14   7   4112.    203.   1
   1  14   7   3684.    226.   1
   1 -14   7   3615.    216.   1
  -1  14  -7   4514.    324.   1
  -1 -14  -7   3799.    221.   1
  -1  14  -7   3720.    302.   1
   1 -14   8      9.    104.   1
   1 -14   8    526.    115.   1
   1  14   8    572.    120.   1
  -1  14  -8    367.    107.   1
  -1  14  -8    645.    116.   1
  -1 -14  -8    453.    117.   1
   1 -14   9   1347.    169.   1
  -1  14  -9   1209.    147.   1
  -1  14  -9   1283.    164.   1
  -1 -14  -9   1328.    168.   1
   1 -15  -9    164.     80.   1
   1  15  -9     90.     70.   1
   1  15  -9   -114.     82.   1
  -1 -15   9      2.     66.   1
  -1  15   9     50.    126.   1
  -1 -15   9    -53.     82.   1
   1 -15  -8   5959.    299.   1
   1  15  -8   5873.    265.   1
  -1 -15   8   5805.    259.   1
  -1  15   8   6266.    303.   1
  -1 -15   8   5468.    291.   1
   1 -15  -7    101.     82.   1
   1  15  -7      4.     85.   1
   1  15  -7      2.    113.   1
  -1 -15   7     53.     71.   1
  -1 -15   7     61.     83.   1
  -1  15   7    167.     84.   1
   1 -15  -6    -64.     65.   1
   1  15  -6     75.     59.   1
   1  15  -6    -84.     67.   1
  -1  15   6    -37.     24.   1
  -1  15   6     49.     67.   1
  -1 -15   6     -4.     58.   1
  -1 -15   6    101.     65.   1
   1 -15  -5    467.     49.   1
   1 -15  -5    586.    104.   1
   1  15  -5    -41.    150.   1
  -1  15   5    549.    110.   1
  -1 -15   5    496.    105.   1
  -1 -15   5    -52.     95.   1
  -1  15   5    522.     51.   1
   1 -15  -4    197.     49.   1
   1  15  -4      1.     85.   1
   1 -15  -4    309.     88.   1
   1  15  -4    284.     88.   1
  -1  15   4    303.     93.   1
  -1 -15   4    268.     80.   1
  -1  15   4    289.     49.   1
   1 -15  -3    160.     83.   1
   1 -15  -3    244.     53.   1
   1  15  -3    352.     83.   1
   1  15  -3    105.     83.   1
  -1  15   3    189.    133.   1
  -1 -15   3    250.     78.   1
  -1  15   3    201.     83.   1
  -1 -15   3    167.     82.   1
   1  15  -2   4443.    206.   1
   1 -15  -2   4110.    211.   1
   1 -15  -2   4359.    159.   1
   1  15  -2   4595.    209.   1
  -1 -15   2   4491.    205.   1
  -1  15   2   4376.    166.   1
  -1 -15   2   4732.    206.   1
  -1  15   2   4796.    222.   1
   1  15  -1     12.     66.   1
   1  15  -1    -15.     58.   1
   1 -15  -1     54.     52.   1
   1 -15  -1    164.     65.   1
  -1 -15   1     37.     63.   1
  -1  15   1     43.     50.   1
  -1  15   1     26.     67.   1
   1  15   0   7598.    295.   1
   1 -15   0   8076.    387.   1
   1  15   0   7991.    255.   1
   1 -15   0   7954.    255.   1
  -1  15   0   7906.    293.   1
  -1 -15   0   7870.    257.   1
  -1 -15   0   7391.    279.   1
  -1  15   0   8163.    259.   1
   1 -15   1    565.    100.   1
   1  15   1    764.     86.   1
   1  15   1    858.    173.   1
   1 -15   1    827.    110.   1
  -1  15  -1    860.    103.   1
  -1  15  -1    754.    168.   1
  -1 -15  -1    800.    167.   1
  -1 -15  -1    745.     89.   1
   1  15   2   4192.    215.   1
   1  15   2   4580.    164.   1
   1 -15   2   4004.    204.   1
   1 -15   2   3733.    199.   1
  -1 -15  -2   4017.    205.   1
  -1 -15  -2   3679.    219.   1
  -1  15  -2   4336.    214.   1
  -1  15  -2   4474.    202.   1
   1  15   3    390.     65.   1
   1 -15   3    296.     98.   1
   1  15   3    511.    105.   1
   1 -15   3    569.    100.   1
  -1 -15  -3    502.    101.   1
  -1  15  -3    526.     99.   1
  -1 -15  -3    317.     99.   1
  -1  15  -3    501.     97.   1
   1 -15   4   4196.    206.   1
   1  15   4   3977.    133.   1
   1  15   4   4012.    219.   1
  -1  15  -4   3805.    219.   1
  -1 -15  -4   3838.    307.   1
  -1 -15  -4   3987.    137.   1
  -1  15  -4   4289.    214.   1
   1 -15   5    332.     90.   1
   1  15   5    191.     44.   1
   1  15   5    187.    143.   1
  -1 -15  -5    174.     68.   1
  -1  15  -5    249.     89.   1
  -1  15  -5    147.     91.   1
  -1 -15  -5    279.     90.   1
   1  15   6   5055.    167.   1
   1 -15   6   5067.    239.   1
   1  15   6   5151.    256.   1
  -1 -15  -6   4913.    363.   1
  -1  15  -6   5122.    350.   1
   1  15   7    744.    136.   1
   1 -15   7    584.    121.   1
  -1  15  -7    786.    139.   1
  -1 -15  -7    631.    134.   1
  -1  15  -7    892.    128.   1
   1  15   8    512.    116.   1
   1 -15   8     72.    103.   1
  -1 -15  -8    269.    113.   1
  -1  15  -8    217.    116.   1
  -1  15  -8    365.    105.   1
   1 -16  -8    302.    156.   1
   1  16  -8    -31.     90.   1
  -1 -16   8    -22.     83.   1
  -1  16   8    451.    108.   1
   1 -16  -7   1920.    197.   1
   1  16  -7   2460.    184.   1
  -1 -16   7   2378.    178.   1
  -1  16   7   2514.    206.   1
   1  16  -6      9.    228.   1
   1  16  -6   1304.    169.   1
   1 -16  -6   1406.    164.   1
  -1  16   6   2109.    171.   1
  -1 -16   6   1805.    151.   1
   1 -16  -5   3279.    216.   1
   1 -16  -5   3059.    109.   1
   1  16  -5   3346.    203.   1
   1  16  -5   3656.    226.   1
  -1  16   5   3251.    119.   1
  -1 -16   5   3236.    196.   1
  -1  16   5   3566.    219.   1
   1 -16  -4   2224.    177.   1
   1 -16  -4   2103.    149.   1
  -1 -16   4   2342.    163.   1
  -1  16   4   2667.    272.   1
  -1  16   4   1741.    152.   1
  -1 -16   4   2251.    173.   1
   1 -16  -3   3582.    212.   1
   1 -16  -3   3793.    204.   1
   1  16  -3   3720.    208.   1
  -1  16   3   3961.    153.   1
  -1  16   3   3626.    219.   1
  -1 -16   3   3535.    204.   1
  -1 -16   3   3727.    208.   1
   1 -16  -2    198.    100.   1
   1 -16  -2    332.    141.   1
   1  16  -2    314.     93.   1
   1  16  -2      1.     86.   1
  -1  16   2    448.     92.   1
  -1 -16   2    260.     87.   1
  -1  16   2    138.    102.   1
  -1 -16   2    297.     89.   1
   1  16  -1     38.     91.   1
   1 -16  -1    401.    102.   1
   1 -16  -1    356.     79.   1
   1  16  -1    452.    102.   1
  -1  16   1    471.     81.   1
  -1 -16   1    455.     91.   1
  -1  16   1    484.    102.   1
  -1 -16   1    422.    150.   1
   1 -16   0    250.     85.   1
   1 -16   0    114.     74.   1
   1  16   0    172.     86.   1
   1  16   0    185.     72.   1
  -1 -16   0     87.     85.   1
  -1  16   0    202.     74.   1
  -1 -16   0    223.     74.   1
  -1  16   0    262.     88.   1
   1 -16   1   3831.    210.   1
   1 -16   1   3709.    193.   1
   1  16   1   4092.    181.   1
   1  16   1   3816.    223.   1
  -1  16  -1   4149.    211.   1
  -1 -16  -1   4104.    177.   1
  -1  16  -1   3937.    199.   1
  -1 -16  -1   3712.    207.   1
   1 -16   2   2763.    274.   1
   1  16   2   2760.    143.   1
   1  16   2   3461.    198.   1
  -1 -16  -2   2745.    144.   1
  -1 -16  -2   2936.    191.   1
  -1  16  -2   2769.    194.   1
  -1  16  -2   2896.    184.   1
   1 -16   3    141.     91.   1
   1  16   3    177.     94.   1
   1  16   3    118.     92.   1
   1 -16   3    248.     89.   1
  -1 -16  -3    269.     61.   1
  -1  16  -3    282.     91.   1
  -1  16  -3    224.     93.   1
  -1 -16  -3     90.     92.   1
   1 -16   4   2222.    185.   1
   1  16   4   2331.    193.   1
   1  16   4   2601.    118.   1
   1 -16   4   2595.    185.   1
  -1  16  -4   2400.    185.   1
  -1 -16  -4   2741.    118.   1
  -1 -16  -4   2481.    191.   1
   1 -16   5    -45.     69.   1
   1  16   5     56.    104.   1
   1  16   5      1.     50.   1
   1 -16   5     44.     67.   1
  -1 -16  -5    -71.    104.   1
  -1 -16  -5    -18.     51.   1
  -1  16  -5    -26.     65.   1
   1  16   6    264.    108.   1
   1 -16   6    163.    101.   1
   1 -16   6    105.    105.   1
  -1 -16  -6    216.    103.   1
  -1  16  -6    454.    106.   1
  -1  16  -6    229.    101.   1
   1 -16   7   2661.    218.   1
   1 -16   7   2504.    203.   1
   1  16   7   2878.    227.   1
  -1 -16  -7   2907.    214.   1
  -1  16  -7   2499.    220.   1
  -1  16  -7   2876.    212.   1
   1 -17  -6     83.     75.   1
   1  17  -6    -22.     70.   1
  -1 -17   6    -17.     70.   1
  -1  17   6     21.     79.   1
   1  17  -5     89.    208.   1
   1  17  -5   1167.    151.   1
   1 -17  -5   1260.    144.   1
  -1 -17   5   1210.    148.   1
  -1  17   5    770.    111.   1
  -1  17   5   1144.    223.   1
  -1 -17   5    -33.    133.   1
   1 -17  -4     36.     47.   1
   1  17  -4     54.     87.   1
   1 -17  -4    215.     83.   1
   1  17  -4     64.     81.   1
  -1 -17   4      9.     81.   1
  -1  17   4    124.     86.   1
  -1  17   4     37.     49.   1
  -1 -17   4     17.     77.   1
   1 -17  -3   7489.    328.   1
   1  17  -3   7858.    331.   1
   1 -17  -3   7580.    242.   1
   1  17  -3   7569.    444.   1
  -1 -17   3   8210.    445.   1
  -1  17   3   8171.    345.   1
  -1  17   3   7457.    249.   1
   1 -17  -2   1594.    180.   1
   1 -17  -2   1916.    133.   1
   1  17  -2   2004.    166.   1
   1  17  -2   2284.    179.   1
  -1  17   2   1908.    134.   1
  -1 -17   2   1859.    171.   1
  -1 -17   2   2544.    169.   1
  -1  17   2   1802.    177.   1
   1 -17  -1     68.     63.   1
   1 -17  -1    211.    122.   1
   1  17  -1     78.     80.   1
  -1 -17   1     74.     80.   1
  -1  17   1     30.     82.   1
  -1  17   1    -10.     65.   1
  -1 -17   1    137.     70.   1
   1  17   0     52.     82.   1
   1 -17   0     55.     69.   1
   1 -17   0    154.     79.   1
  -1 -17   0     45.     84.   1
  -1  17   0     -8.     83.   1
  -1 -17   0    229.    107.   1
   1 -17   1    671.    120.   1
   1 -17   1    787.    108.   1
   1  17   1     -4.     96.   1
   1  17   1    658.    126.   1
  -1 -17  -1    524.     93.   1
  -1 -17  -1    734.    118.   1
  -1  17  -1    687.    121.   1
   1 -17   2    424.    116.   1
   1 -17   2    446.    108.   1
   1  17   2    680.    183.   1
   1  17   2    375.     88.   1
  -1 -17  -2    670.    117.   1
  -1  17  -2    517.    121.   1
  -1 -17  -2    443.     86.   1
   1 -17   3   1902.    255.   1
   1  17   3   1748.    180.   1
   1  17   3   1593.    120.   1
  -1  17  -3   2017.    173.   1
  -1 -17  -3   1494.    120.   1
  -1 -17  -3   1942.    171.   1
   1  17   4    242.     94.   1
   1 -17   4    165.    101.   1
   1  17   4    275.    107.   1
  -1 -17  -4    341.    160.   1
  -1  17  -4    314.    106.   1
  -1 -17  -4    157.     63.   1
   1 -17   5   8298.    349.   1
   1  17   5   8019.    356.   1
   1  17   5   7762.    222.   1
  -1 -17  -5   7773.    355.   1
  -1  17  -5   7814.    359.   1
  -1  17  -5   7652.    344.   1
   1 -17   6    420.    124.   1
   1  17   6    603.    141.   1
  -1  17  -6    519.    139.   1
  -1  17  -6    380.    130.   1
  -1 -17  -6    564.    132.   1
   1 -18  -4   5409.    300.   1
   1 -18  -4   5254.    272.   1
   1  18  -4   5977.    298.   1
  -1  18   4   5604.    206.   1
  -1  18   4   5739.    320.   1
  -1 -18   4   5965.    408.   1
   1  18  -3     -5.     84.   1
   1 -18  -3    111.     60.   1
   1  18  -3     32.     88.   1
   1 -18  -3     12.    139.   1
  -1  18   3     94.     60.   1
  -1  18   3     94.     93.   1
  -1 -18   3    -41.     85.   1
   1  18  -2    173.    102.   1
   1 -18  -2     89.    103.   1
   1  18  -2    -12.     94.   1
  -1 -18   2    179.     93.   1
  -1  18   2    201.     74.   1
  -1  18   2    137.    162.   1
  -1 -18   2    354.     98.   1
   1 -18  -1    393.     81.   1
   1  18  -1     50.     92.   1
   1  18  -1    233.    104.   1
   1 -18  -1    122.    105.   1
  -1  18   1    290.    107.   1
  -1 -18   1    318.    104.   1
  -1  18   1    -18.     82.   1
   1 -18   0   -106.     64.   1
   1  18   0     10.     63.   1
   1 -18   0     67.    115.   1
  -1  18   0     77.     78.   1
  -1 -18   0    186.    119.   1
  -1 -18   0     77.     64.   1
  -1  18   0    -12.     65.   1
   1  18   1     10.    106.   1
   1 -18   1    669.    120.   1
   1 -18   1    828.    131.   1
   1  18   1    959.    136.   1
  -1  18  -1    -28.    118.   1
  -1 -18  -1    686.    131.   1
  -1  18  -1    949.    135.   1
  -1 -18  -1    760.    163.   1
   1 -18   2   4935.    282.   1
   1  18   2   5036.    298.   1
   1  18   2   5119.    219.   1
  -1  18  -2   5545.    292.   1
  -1  18  -2   5089.    265.   1
  -1 -18  -2   5197.    290.   1
   1 -18   3    438.    117.   1
   1  18   3    364.    124.   1
   1 -18   3    432.    118.   1
  -1  18  -3    431.    120.   1
  -1 -18  -3    323.     83.   1
  -1 -18  -3    291.    185.   1
  -1  18  -3     28.    120.   1
   2   0 -15     19.     55.   1
   2   0 -14   1979.    119.   1
   2   0 -14   1686.     69.   1
  -2   0  14   1880.    107.   1
   2   0 -13    -31.     45.   1
   2   0 -13    -21.     26.   1
  -2   0  13    -51.     28.   1
   2   0 -12  12334.    241.   1
   2   0 -12  13082.    306.   1
  -2   0  12  12392.    280.   1
   2   0 -11    -23.     32.   1
   2   0 -11    -14.     21.   1
  -2   0  11      8.     21.   1
   2   0 -10   8578.    194.   1
   2   0 -10   8670.    163.   1
  -2   0  10   8989.    166.   1
   2   0  -9     29.     26.   1
   2   0  -9    -19.     28.   1
  -2   0   9     40.     28.   1
   2   0  -8  28887.    474.   1
   2   0  -8  28297.    486.   1
  -2   0   8  28482.    490.   1
   2   0  -7    120.     20.   1
  -2   0   7     97.     20.   1
   2   0  -6  32118.    492.   1
  -2   0   6  31975.    479.   1
   2   0  -5    -15.     17.   1
  -2   0   5      2.     11.   1
   2   0  -4  10323.    124.   1
   2   0  -4  10689.    140.   1
  -2   0   4  10829.    140.   1
   2   0  -3     36.     11.   1
  -2   0   3      7.     12.   1
   2   0  -2 116245.   1965.   1
   2   0  -2 116352.   1771.   1
  -2   0   2 110187.   1888.   1
  -2   0   2 109976.   1662.   1
   2   0  -1     52.      4.   1
   2   0  -1     72.     12.   1
   2   0  -1     35.     12.   1
  -2   0   1      1.     12.   1
  -2   0   1     24.      4.   1
   2   0   0    201.     17.   1
   2   0   0    200.     27.   1
  -2   0   0    226.     17.   1
  -2   0   0    205.     17.   1
   2   0   1     29.     13.   1
  -2   0  -1     -3.     14.   1
   2   0   2  25229.    364.   1
  -2   0  -2  24763.    359.   1
   2   0   3     39.     16.   1
  -2   0  -3     17.     16.   1
   2   0   4   1899.     50.   1
  -2   0  -4   1846.     48.   1
   2   0   5     22.     18.   1
  -2   0  -5     13.     28.   1
   2   0   6   4256.     91.   1
  -2   0  -6   4476.    118.   1
   2   0   7      6.     20.   1
  -2   0  -7      3.     29.   1
   2   0   8   2075.     69.   1
  -2   0  -8   2053.     69.   1
   2   0   9     26.     29.   1
  -2   0  -9     61.     28.   1
   2   0  10    646.     52.   1
  -2   0 -10    503.     74.   1
   2   0  11     -2.     26.   1
  -2   0 -11      3.     25.   1
   2   0  12  14921.    338.   1
  -2   0 -12  15047.    333.   1
   2   0  13     17.     38.   1
  -2   0 -13     73.     63.   1
  -2   0 -13     35.     36.   1
   2   0  14    170.     54.   1
  -2   0 -14    187.     75.   1
   2   1 -15   5843.    226.   1
   2  -1 -15   6037.    239.   1
  -2  -1  15   6016.    229.   1
   2   1 -14    303.     51.   1
   2   1 -14    348.     72.   1
  -2  -1  14    458.     52.   1
  -2   1  14    335.     36.   1
   2   1 -13   2171.    118.   1
   2  -1 -13   2488.     86.   1
   2   1 -13   2386.     93.   1
  -2  -1  13   2392.    132.   1
  -2   1  13   2323.     69.   1
   2  -1 -12   9995.    250.   1
   2   1 -12   9884.    316.   1
   2  -1 -12   9730.    197.   1
   2   1 -12   9001.    239.   1
   2   1 -12   9318.    212.   1
  -2  -1  12   9625.    211.   1
  -2   1  12   9855.    204.   1
   2  -1 -11   1124.     42.   1
   2   1 -11   1374.     62.   1
   2  -1 -11   1121.     82.   1
   2   1 -11   1327.     74.   1
  -2  -1  11   1216.     91.   1
  -2   1  11   1284.     43.   1
   2  -1 -10   7784.    231.   1
   2   1 -10   7676.    159.   1
   2   1 -10   7345.    172.   1
   2  -1 -10   7589.    130.   1
  -2  -1  10   7796.    159.   1
  -2   1  10   7531.    129.   1
   2  -1  -9     85.     17.   1
   2  -1  -9    101.     33.   1
   2   1  -9     58.     27.   1
  -2   1   9     92.     27.   1
  -2  -1   9     56.     26.   1
   2  -1  -8    412.     34.   1
   2   1  -8    415.     35.   1
   2  -1  -8    448.     40.   1
  -2  -1   8    478.     34.   1
  -2   1   8    363.     34.   1
   2  -1  -7  57596.   1017.   1
   2  -1  -7  60216.    997.   1
   2   1  -7  59943.   1131.   1
  -2  -1   7  59582.   1061.   1
  -2   1   7  60176.    960.   1
   2   1  -6  22077.    351.   1
   2  -1  -6  22217.    306.   1
   2  -1  -6  21919.    364.   1
  -2   1   6  22876.    316.   1
  -2  -1   6  21723.    340.   1
   2  -1  -5  16351.    220.   1
   2  -1  -5  16101.    226.   1
   2   1  -5  15259.    262.   1
  -2  -1   5  16619.    270.   1
  -2   1   5  16859.    217.   1
   2  -1  -4   1123.     37.   1
   2   1  -4   1019.     49.   1
   2  -1  -4   1129.     20.   1
  -2  -1   4   1079.     34.   1
  -2   1   4   1090.     31.   1
   2   1  -3   2465.     31.   1
   2   1  -3   2468.     48.   1
   2  -1  -3   2605.     41.   1
   2  -1  -3   2490.     35.   1
  -2   1   3   2476.     44.   1
  -2  -1   3   2436.     49.   1
  -2   1   3   2498.     48.   1
   2  -1  -2  27406.    323.   1
   2  -1  -2  26061.    331.   1
   2   1  -2  27310.    398.   1
   2   1  -2  29366.    291.   1
   2  -1  -2  27446.    341.   1
  -2  -1   2  27004.    393.   1
  -2   1   2  26804.    338.   1
  -2   1   2  25867.    305.   1
   2  -1  -1  94341.   1447.   1
   2  -1  -1  89009.   1479.   1
   2  -1  -1  87104.   1448.   1
   2   1  -1  83303.   1396.   1
  -2  -1   1  87403.   1251.   1
  -2   1   1  92848.   1419.   1
  -2  -1   1  86957.   1422.   1
  -2   1   1  88371.   1489.   1
   2  -1   0   1050.     24.   1
   2  -1   0   1129.     29.   1
   2   1   0   1042.     30.   1
  -2  -1   0   1118.     30.   1
  -2   1   0   1105.     29.   1
  -2   1   0   1155.     25.   1
   2  -1   1  43288.    668.   1
   2   1   1  44751.    691.   1
   2   1   1  43919.    677.   1
  -2   1  -1  43665.    674.   1
  -2  -1  -1  43899.    679.   1
  -2   1  -1  45071.    644.   1
  -2  -1  -1  44215.    686.   1
   2   1   2 241901.   5546.   1
   2   1   2 236764.   5412.   1
   2  -1   2 242140.   5750.   1
  -2  -1  -2 233613.   5401.   1
  -2   1  -2 236836.   5282.   1
  -2   1  -2 243249.   5716.   1
   2   1   3   5230.     82.   1
   2  -1   3   4904.     91.   1
  -2   1  -3   5222.     94.   1
  -2  -1  -3   5104.     81.   1
   2  -1   4   4807.     92.   1
   2   1   4   4867.     82.   1
  -2   1  -4   4688.     93.   1
  -2  -1  -4   4695.     80.   1
   2   1   5  13133.    206.   1
   2  -1   5  13092.    225.   1
  -2  -1  -5  13832.    233.   1
  -2   1  -5  12983.    224.   1
   2  -1   6   2196.     70.   1
   2   1   6   2250.     56.   1
  -2   1  -6   2359.     68.   1
  -2  -1  -6   2304.     58.   1
   2  -1   7   7888.    163.   1
   2   1   7   7664.    173.   1
  -2   1  -7   7781.    159.   1
  -2  -1  -7   7686.    140.   1
   2   1   8     93.     25.   1
   2  -1   8    113.     31.   1
  -2   1  -8    129.     47.   1
  -2  -1  -8     48.     25.   1
   2   1   9    293.     38.   1
   2  -1   9    491.     48.   1
  -2  -1  -9    298.     55.   1
  -2   1  -9    484.     46.   1
   2  -1  10    935.    108.   1
   2   1  10   1235.     62.   1
  -2   1 -10   1362.     72.   1
  -2  -1 -10   1316.     59.   1
  -2   1 -10   1325.     97.   1
   2  -1  11    950.     70.   1
   2   1  11    993.     57.   1
  -2   1 -11    752.     98.   1
  -2   1 -11    965.     70.   1
  -2  -1 -11    731.    107.   1
  -2  -1 -11   1001.     56.   1
   2   1  12   3351.    110.   1
   2  -1  12   3552.    132.   1
  -2  -1 -12   3397.    146.   1
  -2   1 -12   3537.    176.   1
  -2   1 -12   3260.    128.   1
   2   1  13   3738.    119.   1
   2  -1  13   3601.    145.   1
  -2  -1 -13   3539.    116.   1
  -2   1 -13   3391.    137.   1
   2   1  14    371.     60.   1
   2  -1  14    442.     74.   1
  -2   1 -14    545.    107.   1
  -2   1 -14    688.    109.   1
   2   2 -15   1734.    105.   1
   2   2 -15   2513.    204.   1
  -2  -2  15   1773.    110.   1
   2   2 -14    415.     74.   1
   2   2 -14    363.     60.   1
  -2  -2  14    356.     92.   1
   2   2 -13     60.     36.   1
   2   2 -13     11.     43.   1
   2  -2 -13     13.     14.   1
  -2  -2  13    130.     38.   1
  -2   2  13     22.     26.   1
   2   2 -12   6547.    246.   1
   2   2 -12   6367.    173.   1
   2  -2 -12   6965.    200.   1
   2  -2 -12   6435.    102.   1
  -2   2  12   6267.    104.   1
  -2  -2  12   6402.    226.   1
   2  -2 -11  29743.    463.   1
   2   2 -11  26866.    554.   1
   2  -2 -11  27544.    575.   1
   2   2 -11  27409.    574.   1
  -2   2  11  28750.    446.   1
  -2  -2  11  26942.    557.   1
   2   2 -10   1764.     73.   1
   2   2 -10   1614.     74.   1
   2  -2 -10   1646.     83.   1
   2  -2 -10   1643.     35.   1
  -2  -2  10   1621.     75.   1
  -2   2  10   1787.     51.   1
   2   2  -9   5277.    122.   1
   2  -2  -9   5075.     73.   1
   2  -2  -9   5526.    172.   1
   2   2  -9   5664.    131.   1
  -2   2   9   5194.     90.   1
  -2  -2   9   5385.    165.   1
   2   2  -8    358.     38.   1
   2  -2  -8    383.     40.   1
   2   2  -8    370.     34.   1
   2  -2  -8    400.     21.   1
  -2   2   8    352.     23.   1
  -2  -2   8    224.     58.   1
   2  -2  -7  12582.    164.   1
   2  -2  -7  12471.    220.   1
   2   2  -7  12725.    205.   1
   2   2  -7  13161.    232.   1
  -2   2   7  12584.    149.   1
  -2  -2   7  12640.    262.   1
   2   2  -6     57.     21.   1
   2   2  -6     -3.     24.   1
   2  -2  -6     20.     11.   1
   2  -2  -6     -2.     31.   1
  -2  -2   6     45.     32.   1
  -2   2   6     43.     12.   1
   2   2  -5  51705.    909.   1
   2  -2  -5  55535.    782.   1
   2   2  -5  54068.    839.   1
   2  -2  -5  52965.    865.   1
  -2  -2   5  53552.    922.   1
  -2   2   5  54207.    742.   1
   2  -2  -4  19465.    216.   1
   2   2  -4  20347.    255.   1
   2   2  -4  20217.    309.   1
   2  -2  -4  19957.    282.   1
   2  -2  -4  20273.    230.   1
  -2   2   4  19739.    281.   1
  -2  -2   4  20716.    341.   1
  -2   2   4  19483.    218.   1
   2  -2  -3  24598.    284.   1
   2  -2  -3  25912.    351.   1
   2   2  -3  26087.    385.   1
   2  -2  -3  24795.    296.   1
   2   2  -3  25858.    317.   1
  -2   2   3  25273.    338.   1
  -2  -2   3  26323.    314.   1
  -2  -2   3  25290.    404.   1
   2  -2  -2  46451.    657.   1
   2   2  -2  46871.    732.   1
   2  -2  -2  48671.    690.   1
   2  -2  -2  49964.    740.   1
   2   2  -2  50262.    668.   1
  -2  -2   2  46902.    730.   1
  -2   2   2  47461.    672.   1
  -2   2   2  49825.    734.   1
  -2  -2   2  50789.    658.   1
   2  -2  -1   9288.    120.   1
   2  -2  -1   9710.    122.   1
   2   2  -1   9583.    134.   1
   2   2  -1   9282.    102.   1
  -2  -2   1   9252.    132.   1
  -2   2   1   9813.    140.   1
  -2  -2   1   9248.    113.   1
  -2   2   1   9405.    121.   1
   2  -2   0  13136.    182.   1
   2   2   0  13310.    165.   1
   2   2   0  13646.    207.   1
   2  -2   0  13651.    177.   1
  -2   2   0  13771.    177.   1
  -2   2   0  13101.    184.   1
  -2  -2   0  13486.    185.   1
  -2  -2   0  13077.    177.   1
   2  -2   1    525.     45.   1
   2  -2   1    595.     28.   1
   2   2   1    507.     26.   1
  -2   2  -1    512.     28.   1
  -2  -2  -1    498.     28.   1
  -2   2  -1    518.     45.   1
  -2  -2  -1    620.     39.   1
   2   2   2    785.     40.   1
   2  -2   2    445.     54.   1
   2  -2   2    817.     35.   1
   2   2   2    908.     28.   1
  -2   2  -2    865.     36.   1
  -2  -2  -2    687.     41.   1
  -2   2  -2    750.     53.   1
  -2  -2  -2    805.     37.   1
   2  -2   3  13325.    248.   1
   2   2   3  13203.    185.   1
   2   2   3  13228.    182.   1
  -2  -2  -3  13032.    214.   1
  -2  -2  -3  13026.    181.   1
  -2   2  -3  13229.    207.   1
  -2   2  -3  12879.    211.   1
   2   2   4   2353.     50.   1
   2   2   4   2382.     48.   1
   2  -2   4   2432.     66.   1
  -2   2  -4   2403.     69.   1
  -2   2  -4   2617.     93.   1
  -2  -2  -4   2395.     49.   1
   2  -2   5  14458.    258.   1
   2   2   5  14467.    225.   1
   2   2   5  14341.    215.   1
  -2   2  -5  14777.    303.   1
  -2  -2  -5  14516.    217.   1
  -2   2  -5  14856.    262.   1
   2  -2   6  10613.    212.   1
   2   2   6  10982.    174.   1
  -2   2  -6  10749.    209.   1
  -2   2  -6  11111.    221.   1
  -2  -2  -6  11108.    196.   1
   2  -2   7  11982.    243.   1
   2   2   7  11844.    197.   1
  -2   2  -7  11961.    251.   1
  -2  -2  -7  12188.    198.   1
  -2   2  -7  12070.    240.   1
   2   2   8    179.     25.   1
   2  -2   8     72.     39.   1
  -2  -2  -8    161.     25.   1
  -2  -2  -8    143.     51.   1
  -2   2  -8    183.     57.   1
  -2   2  -8    209.     46.   1
   2   2   9    798.     64.   1
   2  -2   9    850.     67.   1
  -2   2  -9    823.     65.   1
  -2  -2  -9   1038.     44.   1
  -2  -2  -9    931.     85.   1
  -2   2  -9    918.    117.   1
   2  -2  10   1416.     82.   1
   2   2  10   1330.     55.   1
  -2   2 -10   1350.     79.   1
  -2   2 -10   1198.     98.   1
  -2  -2 -10   1316.    107.   1
  -2  -2 -10   1333.     75.   1
   2   2  11   2268.     74.   1
  -2  -2 -11    838.    215.   1
  -2   2 -11   2330.    130.   1
  -2   2 -11   2239.    108.   1
  -2  -2 -11   2131.     72.   1
   2   2  12    -35.     25.   1
   2  -2  12     39.     38.   1
   2   2  12     43.     26.   1
  -2   2 -12    -10.     50.   1
  -2   2 -12    -40.     36.   1
  -2  -2 -12     12.     22.   1
   2   2  13   2069.    118.   1
   2  -2  13   2119.    117.   1
   2   2  13   2067.     80.   1
  -2  -2 -13   1798.     73.   1
  -2   2 -13   1939.    116.   1
   2  -2  14   1034.    100.   1
  -2   2 -14    900.    144.   1
  -2   2 -14   1007.    129.   1
   2   3 -15      6.     86.   1
   2   3 -15     97.     73.   1
  -2  -3  15    -58.     74.   1
   2   3 -14   6604.    279.   1
   2   3 -14   6622.    223.   1
  -2  -3  14   6322.    207.   1
   2   3 -13   4520.    214.   1
   2   3 -13   4303.    161.   1
  -2  -3  13   4400.    218.   1
   2   3 -12  12300.    301.   1
   2   3 -12  12038.    294.   1
  -2  -3  12  12734.    299.   1
  -2   3  12  11941.    156.   1
   2   3 -11    609.     58.   1
   2  -3 -11    493.     68.   1
   2  -3 -11    471.     15.   1
   2   3 -11    612.     59.   1
  -2   3  11    490.     23.   1
  -2  -3  11    601.     61.   1
   2  -3 -10   8605.    204.   1
   2   3 -10   8336.    205.   1
   2   3 -10   8199.    229.   1
  -2  -3  10   8170.    251.   1
  -2   3  10   8019.    102.   1
   2   3  -9    362.     63.   1
   2   3  -9    525.     49.   1
   2  -3  -9    517.     52.   1
  -2   3   9    405.     11.   1
  -2  -3   9    527.     50.   1
   2   3  -8  12978.    228.   1
   2  -3  -8  13020.    247.   1
   2  -3  -8  12336.    124.   1
   2   3  -8  12711.    256.   1
  -2  -3   8  12792.    254.   1
  -2   3   8  12804.    133.   1
   2  -3  -7   4034.     96.   1
   2   3  -7   3910.     81.   1
   2   3  -7   4026.    102.   1
   2  -3  -7   3906.     32.   1
   2  -3  -7   3707.     30.   1
  -2  -3   7   3875.    100.   1
  -2   3   7   3768.     34.   1
   2   3  -6  18747.    284.   1
   2  -3  -6  18745.    311.   1
   2   3  -6  18271.    325.   1
  -2   3   6  18774.    183.   1
  -2  -3   6  17969.    321.   1
   2  -3  -5  47041.    787.   1
   2  -3  -5  48455.    586.   1
   2   3  -5  47948.    849.   1
   2   3  -5  47399.    740.   1
  -2   3   5  45539.    791.   1
  -2  -3   5  44733.    845.   1
   2   3  -4   1158.     28.   1
   2  -3  -4   1148.     13.   1
   2  -3  -4   1114.     15.   1
   2   3  -4   1099.     46.   1
   2  -3  -4   1082.     38.   1
  -2  -3   4   1099.     45.   1
  -2   3   4   1179.     40.   1
  -2  -3   4   1153.     28.   1
   2   3  -3   6191.    111.   1
   2  -3  -3   5838.     96.   1
   2  -3  -3   6414.     76.   1
   2  -3  -3   6413.     73.   1
   2   3  -3   6387.     81.   1
  -2  -3   3   6261.    112.   1
  -2   3   3   6226.     75.   1
  -2  -3   3   6303.     79.   1
  -2   3   3   6326.     99.   1
   2  -3  -2   5412.     84.   1
   2  -3  -2   5461.     80.   1
   2   3  -2   5043.     94.   1
   2   3  -2   5235.     68.   1
  -2  -3   2   5379.     68.   1
  -2   3   2   5270.     67.   1
  -2   3   2   5337.     84.   1
  -2  -3   2   5233.     94.   1
   2  -3  -1  30261.    437.   1
   2   3  -1  30386.    410.   1
   2   3  -1  29949.    444.   1
   2  -3  -1  30952.    442.   1
  -2   3   1  30436.    436.   1
  -2   3   1  32012.    479.   1
  -2  -3   1  30213.    406.   1
  -2  -3   1  29028.    439.   1
   2  -3   0  25064.    368.   1
   2   3   0  24204.    335.   1
   2  -3   0  24844.    357.   1
   2   3   0  24856.    350.   1
  -2   3   0  25517.    362.   1
  -2  -3   0  24624.    337.   1
  -2  -3   0  24754.    351.   1
  -2   3   0  24193.    361.   1
   2  -3   1   9602.    146.   1
   2   3   1   9135.    130.   1
   2  -3   1   9415.    177.   1
   2   3   1   9483.    143.   1
  -2   3  -1   9146.    148.   1
  -2  -3  -1   9371.    131.   1
  -2  -3  -1   9029.    138.   1
  -2   3  -1   9838.    175.   1
   2  -3   2   4685.     93.   1
   2  -3   2   4545.     87.   1
   2   3   2   4599.     90.   1
   2   3   2   4582.     72.   1
   2   3   2   4611.     72.   1
  -2  -3  -2   5137.    121.   1
  -2   3  -2   4589.     92.   1
  -2   3  -2   4564.     88.   1
  -2  -3  -2   4561.     72.   1
   2   3   3   6855.    100.   1
   2  -3   3   7216.    130.   1
   2  -3   3   6875.    133.   1
   2   3   3   7137.    102.   1
  -2   3  -3   6949.    126.   1
  -2   3  -3   7209.    167.   1
  -2  -3  -3   7096.    104.   1
  -2  -3  -3   6896.    130.   1
   2   3   4   6122.     91.   1
   2   3   4   6316.     95.   1
   2  -3   4   6056.    127.   1
  -2  -3  -4   5938.    130.   1
  -2   3  -4   6148.    163.   1
  -2   3  -4   6289.    157.   1
   2  -3   5    110.     32.   1
   2   3   5    118.     27.   1
   2   3   5    107.     26.   1
  -2  -3  -5    227.     36.   1
  -2   3  -5    179.     32.   1
  -2   3  -5    136.     33.   1
  -2  -3  -5    129.     17.   1
   2  -3   6  41469.    852.   1
   2   3   6  39712.    654.   1
   2   3   6  41127.    674.   1
  -2   3  -6  41200.    774.   1
  -2   3  -6  42091.    808.   1
  -2  -3  -6  41270.    661.   1
  -2  -3  -6  41931.    800.   1
   2   3   7    135.     19.   1
   2  -3   7    147.     39.   1
   2   3   7    108.     33.   1
  -2  -3  -7    135.     20.   1
  -2  -3  -7    125.     45.   1
  -2   3  -7    139.     62.   1
  -2   3  -7    126.     38.   1
   2  -3   8   1061.     69.   1
   2   3   8    990.     39.   1
   2   3   8    882.     54.   1
  -2   3  -8    931.    108.   1
  -2   3  -8    937.     66.   1
  -2  -3  -8   1029.     51.   1
  -2  -3  -8    730.     81.   1
   2   3   9    965.     44.   1
   2  -3   9   1254.    112.   1
   2   3   9   1093.     41.   1
  -2   3  -9   1017.    122.   1
  -2  -3  -9   1181.     92.   1
  -2   3  -9    941.     74.   1
  -2  -3  -9   1043.     57.   1
   2   3  10     29.     24.   1
   2  -3  10     69.     43.   1
   2   3  10     52.     34.   1
  -2   3 -10    103.     66.   1
  -2  -3 -10     41.     56.   1
  -2  -3 -10     93.     33.   1
  -2   3 -10    102.     49.   1
   2  -3  11   5388.    179.   1
   2   3  11   5364.    151.   1
   2   3  11   5110.    113.   1
  -2   3 -11   5397.    177.   1
  -2  -3 -11   5227.    110.   1
  -2  -3 -11   5314.    222.   1
  -2   3 -11   5545.    200.   1
   2   3  12   9589.    193.   1
   2  -3  12   9719.    275.   1
   2   3  12   9552.    188.   1
  -2  -3 -12   8931.    206.   1
  -2   3 -12   9976.    317.   1
  -2   3 -12  10041.    356.   1
   2   3  13     28.     37.   1
   2  -3  13     31.     51.   1
   2   3  13     20.     26.   1
  -2   3 -13     49.     51.   1
  -2   3 -13    150.     63.   1
   2  -3  14      0.     55.   1
  -2   3 -14    -61.     54.   1
  -2   3 -14    -83.    109.   1
   2   4 -15   1107.    184.   1
   2   4 -15   1405.    117.   1
  -2  -4  15   1468.    119.   1
   2   4 -14    529.     80.   1
   2   4 -14    431.     80.   1
  -2  -4  14    331.     79.   1
   2   4 -13   3446.    144.   1
   2   4 -13   3306.    149.   1
  -2  -4  13   3812.    214.   1
   2   4 -12      6.     40.   1
   2   4 -12     29.     37.   1
  -2  -4  12    -16.     41.   1
   2  -4 -11  17291.    476.   1
   2   4 -11  17163.    380.   1
  -2  -4  11  16863.    393.   1
   2   4 -10     13.     37.   1
   2   4 -10     23.     31.   1
   2  -4 -10     19.     38.   1
  -2  -4  10     77.     59.   1
   2  -4  -9   8692.    202.   1
   2   4  -9   8391.    205.   1
   2   4  -9   8351.    180.   1
  -2  -4   9   8160.    202.   1
   2  -4  -8   3696.    111.   1
   2   4  -8   3766.    123.   1
   2   4  -8   3950.    118.   1
  -2  -4   8   3721.    119.   1
   2   4  -7    381.     32.   1
   2   4  -7    364.     46.   1
  -2  -4   7    405.     44.   1
   2  -4  -6   8559.    162.   1
   2   4  -6   8296.    139.   1
   2   4  -6   8494.    174.   1
  -2  -4   6   8343.    174.   1
  -2   4   6   8231.    164.   1
   2   4  -5  31663.    563.   1
   2   4  -5  31323.    485.   1
   2  -4  -5  31969.    537.   1
  -2  -4   5  31230.    496.   1
  -2  -4   5  30110.    544.   1
  -2   4   5  32845.    541.   1
   2  -4  -4     75.      6.   1
   2  -4  -4     86.      4.   1
   2   4  -4     44.     16.   1
   2  -4  -4     58.     35.   1
   2   4  -4     27.     27.   1
  -2  -4   4    127.     27.   1
  -2   4   4     65.     24.   1
  -2  -4   4     68.     16.   1
  -2   4   4     35.      7.   1
   2  -4  -3   7736.     88.   1
   2  -4  -3   8335.    133.   1
   2   4  -3   7957.    143.   1
   2   4  -3   7802.    111.   1
  -2  -4   3   7630.    125.   1
  -2  -4   3   7582.    139.   1
  -2   4   3   7081.     94.   1
  -2   4   3   7366.    125.   1
   2   4  -2   2581.     67.   1
   2   4  -2   2702.     66.   1
   2  -4  -2   2842.     62.   1
   2  -4  -2   2733.     55.   1
  -2   4   2   2705.     62.   1
  -2  -4   2   2735.     49.   1
  -2   4   2   2766.     58.   1
  -2  -4   2   2862.     67.   1
   2   4  -1    196.     26.   1
   2  -4  -1    166.     29.   1
   2  -4  -1    161.     24.   1
   2   4  -1    284.     31.   1
  -2  -4   1    162.     40.   1
  -2   4   1    174.     24.   1
  -2   4   1    181.     19.   1
  -2  -4   1    185.     20.   1
   2  -4   0    522.     32.   1
   2  -4   0    430.     29.   1
   2   4   0    486.     29.   1
   2   4   0    504.     30.   1
  -2   4   0    479.     29.   1
  -2   4   0    470.     47.   1
  -2  -4   0    549.     30.   1
  -2  -4   0    531.     28.   1
   2   4   1  11041.    173.   1
   2  -4   1  10802.    179.   1
   2   4   1  10947.    159.   1
   2  -4   1  11347.    210.   1
  -2  -4  -1  10807.    172.   1
  -2   4  -1  11040.    184.   1
  -2   4  -1  11247.    176.   1
  -2  -4  -1  10798.    157.   1
   2   4   2    183.     18.   1
   2   4   2    153.     29.   1
   2  -4   2    138.     28.   1
   2  -4   2    137.     27.   1
  -2   4  -2    150.     28.   1
  -2   4  -2    144.     41.   1
  -2  -4  -2    148.     28.   1
  -2  -4  -2    126.     19.   1
   2  -4   3  18182.    315.   1
   2  -4   3  18238.    302.   1
   2   4   3  17922.    247.   1
   2   4   3  18224.    275.   1
   2   4   3  17691.    302.   1
  -2   4  -3  18063.    314.   1
  -2   4  -3  18426.    305.   1
  -2  -4  -3  17642.    300.   1
  -2  -4  -3  17672.    252.   1
   2   4   4   1306.     34.   1
   2   4   4   1310.     46.   1
   2  -4   4   1121.     56.   1
   2  -4   4   1306.     58.   1
  -2  -4  -4   1200.     61.   1
  -2   4  -4   1224.     59.   1
  -2   4  -4   1271.     57.   1
   2   4   5  15207.    234.   1
   2   4   5  15851.    240.   1
   2  -4   5  14966.    294.   1
  -2  -4  -5  15004.    293.   1
  -2   4  -5  15973.    339.   1
  -2   4  -5  15522.    298.   1
   2   4   6   2686.     66.   1
   2  -4   6   2568.     94.   1
   2   4   6   2724.     53.   1
  -2   4  -6   2858.     94.   1
  -2  -4  -6   2721.    103.   1
  -2   4  -6   2912.     94.   1
   2   4   7  25387.    393.   1
   2  -4   7  25671.    530.   1
   2   4   7  26235.    402.   1
  -2   4  -7  25735.    515.   1
  -2  -4  -7  25972.    532.   1
  -2   4  -7  25367.    521.   1
   2   4   8   1600.     59.   1
   2   4   8   1473.     40.   1
   2  -4   8   1393.     86.   1
  -2   4  -8   1632.     86.   1
  -2   4  -8   1491.     88.   1
  -2  -4  -8   1533.     94.   1
   2   4   9   6032.    129.   1
   2  -4   9   5967.    182.   1
   2   4   9   6117.    106.   1
  -2  -4  -9   6423.    203.   1
  -2   4  -9   5808.    238.   1
  -2   4  -9   6041.    184.   1
   2   4  10     75.     30.   1
   2  -4  10     73.     74.   1
   2   4  10     69.     29.   1
  -2   4 -10     57.     52.   1
  -2  -4 -10     59.     57.   1
  -2   4 -10     43.     47.   1
   2  -4  11   1155.     96.   1
   2   4  11   1083.     61.   1
   2   4  11   1044.     39.   1
  -2   4 -11   1057.    105.   1
  -2  -4 -11    869.    115.   1
  -2   4 -11    965.    139.   1
   2  -4  12    608.    141.   1
   2   4  12    546.     53.   1
   2   4  12    815.     37.   1
  -2   4 -12    786.    104.   1
  -2   4 -12    791.     90.   1
   2  -4  13    -15.     50.   1
  -2   4 -13    -45.     74.   1
  -2   4 -13     29.     56.   1
   2  -4  14     62.     67.   1
  -2   4 -14     -4.     77.   1
  -2   4 -14    166.     67.   1
   2  -5 -15   1930.    154.   1
   2   5 -15   1133.    193.   1
  -2  -5  15   1661.    136.   1
   2   5 -14   4700.    187.   1
   2   5 -14   4559.    202.   1
   2  -5 -14   4935.    305.   1
  -2  -5  14   4812.    199.   1
   2   5 -13   3370.    163.   1
   2   5 -13   3567.    148.   1
  -2  -5  13   3295.    158.   1
   2   5 -12    246.     60.   1
   2   5 -12    287.     68.   1
  -2  -5  12    379.     69.   1
   2   5 -11   3021.    136.   1
   2   5 -11   2987.    117.   1
   2  -5 -11   2855.    195.   1
  -2  -5  11   3114.    136.   1
   2   5 -10    -24.     29.   1
   2  -5 -10     36.     55.   1
   2   5 -10     12.     58.   1
  -2  -5  10    -13.     38.   1
   2  -5  -9    101.     45.   1
   2   5  -9    129.     47.   1
   2   5  -9    123.     53.   1
  -2  -5   9    152.     47.   1
   2  -5  -8  31804.    616.   1
   2   5  -8  30800.    577.   1
   2   5  -8  31801.    655.   1
  -2  -5   8  30920.    650.   1
   2  -5  -7  22991.    479.   1
   2   5  -7  22808.    456.   1
   2   5  -7  21773.    385.   1
  -2  -5   7  22621.    452.   1
  -2   5   7  23049.    442.   1
   2   5  -6   9023.    194.   1
   2  -5  -6   9249.    184.   1
   2   5  -6   8827.    156.   1
  -2  -5   6   8779.    154.   1
  -2  -5   6   9028.    197.   1
  -2   5   6   8663.    181.   1
   2  -5  -5    161.     33.   1
   2   5  -5    237.     37.   1
   2   5  -5    195.     25.   1
  -2  -5   5    222.     37.   1
  -2  -5   5    162.     24.   1
  -2   5   5    176.     34.   1
   2   5  -4   4108.    144.   1
   2  -5  -4   4614.     54.   1
   2   5  -4   4744.     86.   1
   2  -5  -4   4552.    101.   1
  -2  -5   4   4641.    105.   1
  -2   5   4   5046.    107.   1
  -2  -5   4   4854.    111.   1
  -2   5   4   4498.     58.   1
   2   5  -3   3117.     62.   1
   2  -5  -3   2861.     42.   1
   2   5  -3   3134.    110.   1
   2  -5  -3   2946.     75.   1
  -2   5   3   2902.     44.   1
  -2  -5   3   3027.     81.   1
  -2  -5   3   2886.     79.   1
  -2   5   3   2981.     76.   1
   2  -5  -2   1604.     35.   1
   2   5  -2   1584.     81.   1
   2   5  -2   1610.     44.   1
   2  -5  -2   1536.     54.   1
  -2  -5   2   1612.     57.   1
  -2   5   2   1478.     54.   1
  -2   5   2   1587.     38.   1
  -2  -5   2   1670.     61.   1
   2   5  -1  28243.    489.   1
   2  -5  -1  27985.    451.   1
   2  -5  -1  26293.    409.   1
   2   5  -1  27491.    424.   1
  -2  -5   1  27135.    417.   1
  -2  -5   1  27057.    442.   1
  -2   5   1  27252.    426.   1
  -2   5   1  28443.    451.   1
   2  -5   0  57654.   1005.   1
   2  -5   0  58138.   1019.   1
   2   5   0  58679.    995.   1
   2   5   0  58555.    994.   1
  -2  -5   0  58204.    990.   1
  -2  -5   0  57810.    978.   1
  -2   5   0  58566.   1026.   1
  -2   5   0  52454.    974.   1
   2   5   1     34.     22.   1
   2  -5   1     46.     22.   1
   2  -5   1     16.     22.   1
   2   5   1     -8.     18.   1
  -2   5  -1     56.     22.   1
  -2  -5  -1     47.     18.   1
  -2  -5  -1     12.     22.   1
  -2   5  -1     95.     35.   1
   2  -5   2   2420.    100.   1
   2   5   2   2526.     73.   1
   2   5   2   2400.     52.   1
   2  -5   2   2492.     70.   1
  -2   5  -2   2355.     73.   1
  -2  -5  -2   2359.     72.   1
  -2  -5  -2   2456.     53.   1
  -2   5  -2   2481.     70.   1
   2  -5   3  21976.    374.   1
   2   5   3  21575.    377.   1
   2   5   3  21355.    305.   1
   2  -5   3  21169.    386.   1
  -2  -5  -3  21386.    377.   1
  -2   5  -3  21316.    386.   1
  -2   5  -3  21202.    368.   1
  -2  -5  -3  20912.    307.   1
   2   5   4   4064.     84.   1
   2   5   4   4269.     85.   1
   2   5   4   4109.    111.   1
   2  -5   4   4239.    106.   1
   2  -5   4   4352.    111.   1
  -2  -5  -4   4188.    111.   1
  -2   5  -4   4286.    106.   1
  -2   5  -4   4154.    113.   1
  -2  -5  -4   4045.     70.   1
   2  -5   5   5104.    181.   1
   2   5   5   5240.     98.   1
   2   5   5   5700.    100.   1
   2  -5   5   5462.    134.   1
  -2  -5  -5   4748.    179.   1
  -2   5  -5   5483.    183.   1
  -2   5  -5   5390.    131.   1
   2   5   6  28131.    440.   1
   2   5   6  28973.    419.   1
   2  -5   6  27230.    566.   1
  -2   5  -6  28481.    580.   1
  -2  -5  -6  28134.    561.   1
  -2   5  -6  28651.    617.   1
   2   5   7   4870.     79.   1
   2   5   7   4782.     92.   1
   2  -5   7   5064.    153.   1
  -2   5  -7   4916.    155.   1
  -2  -5  -7   5071.    157.   1
  -2   5  -7   4973.    149.   1
   2   5   8   9084.    152.   1
   2  -5   8   8453.    232.   1
   2   5   8   8375.    128.   1
  -2  -5  -8   8976.    243.   1
  -2   5  -8   8499.    230.   1
  -2   5  -8   9183.    234.   1
   2   5   9    786.     41.   1
   2  -5   9    704.     81.   1
   2   5   9    742.     40.   1
  -2   5  -9    831.     80.   1
  -2  -5  -9    722.     88.   1
  -2   5  -9    743.     81.   1
   2   5  10   2274.     64.   1
   2  -5  10   2495.    129.   1
   2   5  10   2481.     68.   1
  -2   5 -10   1988.    181.   1
  -2  -5 -10   2551.    147.   1
  -2   5 -10   2521.    132.   1
   2   5  11     86.     26.   1
   2  -5  11     30.     60.   1
   2   5  11     73.     26.   1
  -2   5 -11    171.     63.   1
  -2   5 -11    147.     58.   1
   2  -5  12   2249.    137.   1
  -2   5 -12   2151.    203.   1
  -2   5 -12   2027.    149.   1
   2  -5  13   2185.    156.   1
  -2   5 -13   2406.    167.   1
  -2   5 -13   2487.    154.   1
   2  -5  14   3707.    197.   1
  -2   5 -14   3601.    290.   1
  -2   5 -14   3700.    220.   1
   2   6 -14     -1.     48.   1
   2  -6 -14     28.     58.   1
   2   6 -13    344.     72.   1
   2  -6 -13    531.     87.   1
  -2  -6  13    353.     86.   1
   2   6 -12   4200.    182.   1
   2   6 -12   4097.    155.   1
   2  -6 -12   4414.    182.   1
  -2  -6  12   4136.    181.   1
   2   6 -11    785.     89.   1
   2  -6 -11    718.     85.   1
   2   6 -11    718.     71.   1
  -2  -6  11    767.    136.   1
   2   6 -10   4490.    233.   1
   2   6 -10   4233.    187.   1
   2  -6 -10   4626.    158.   1
  -2  -6  10   4689.    170.   1
   2  -6  -9   1110.    119.   1
   2   6  -9   1023.     87.   1
   2   6  -9   1123.     63.   1
  -2  -6   9   1046.     86.   1
   2   6  -8    577.     70.   1
   2  -6  -8    557.     62.   1
   2   6  -8    534.     64.   1
  -2  -6   8    497.     66.   1
   2   6  -7   8625.    176.   1
   2   6  -7   9379.    219.   1
   2  -6  -7   9200.    255.   1
  -2  -6   7   8929.    216.   1
  -2   6   7   9073.    207.   1
  -2  -6   7   7607.    155.   1
   2  -6  -6    287.     44.   1
   2   6  -6    298.     33.   1
   2   6  -6    350.     74.   1
  -2   6   6    283.     44.   1
  -2  -6   6    409.     49.   1
  -2  -6   6    265.     33.   1
   2   6  -5   4111.    116.   1
   2   6  -5   4222.     91.   1
   2  -6  -5   3884.     33.   1
   2  -6  -5   3947.     34.   1
   2  -6  -5   4030.    105.   1
  -2  -6   5   4034.    115.   1
  -2   6   5   4114.     39.   1
  -2   6   5   4267.    148.   1
  -2  -6   5   3956.     87.   1
   2  -6  -4  60695.    917.   1
   2   6  -4  60508.   1182.   1
   2  -6  -4  60279.   1137.   1
   2   6  -4  59587.   1074.   1
  -2  -6   4  62739.   1128.   1
  -2  -6   4  60459.   1185.   1
  -2   6   4  61005.   1136.   1
  -2   6   4  57092.    913.   1
   2   6  -3   5530.    128.   1
   2   6  -3   5198.    121.   1
   2  -6  -3   5225.    152.   1
   2  -6  -3   5041.     87.   1
  -2   6   3   5368.    118.   1
  -2  -6   3   5020.    120.   1
  -2  -6   3   5059.     99.   1
  -2   6   3   5092.     77.   1
   2  -6  -2   3178.     85.   1
   2   6  -2   3326.     87.   1
   2   6  -2   3509.     76.   1
   2  -6  -2   3332.     80.   1
  -2  -6   2   3296.     88.   1
  -2  -6   2   3125.     98.   1
  -2   6   2   3320.     64.   1
  -2   6   2   3585.     88.   1
   2  -6  -1  22572.    359.   1
   2   6  -1  22307.    365.   1
   2  -6  -1  22935.    389.   1
   2   6  -1  22529.    383.   1
  -2  -6   1  22753.    370.   1
  -2   6   1  22514.    366.   1
  -2  -6   1  22883.    386.   1
  -2   6   1  21605.    375.   1
   2  -6   0  58393.   1101.   1
   2   6   0  55648.   1043.   1
   2   6   0  58482.   1042.   1
   2  -6   0  60076.   1134.   1
  -2  -6   0  58492.   1037.   1
  -2   6   0  59008.   1079.   1
  -2  -6   0  57824.   1028.   1
  -2   6   0  58565.   1056.   1
   2   6   1   1196.     62.   1
   2   6   1    977.     78.   1
   2  -6   1    960.     50.   1
   2  -6   1   1198.     52.   1
  -2   6  -1   1012.     51.   1
  -2  -6  -1   1120.     42.   1
  -2  -6  -1    959.     75.   1
  -2   6  -1   1004.     53.   1
   2   6   2   6041.    105.   1
   2  -6   2   6245.    170.   1
   2  -6   2   6136.    132.   1
   2   6   2   6077.    131.   1
  -2   6  -2   6415.    133.   1
  -2  -6  -2   6084.    133.   1
  -2   6  -2   6024.    134.   1
  -2  -6  -2   6151.    105.   1
   2  -6   3    227.     58.   1
   2   6   3    284.     41.   1
   2   6   3    245.     23.   1
   2  -6   3    235.     60.   1
  -2  -6  -3    255.     40.   1
  -2   6  -3    248.     38.   1
  -2   6  -3    315.     41.   1
  -2  -6  -3    291.     35.   1
   2   6   4  47144.    736.   1
   2  -6   4  47031.    937.   1
   2   6   4  46523.    746.   1
   2   6   4  45710.    948.   1
   2  -6   4  46775.    871.   1
  -2   6  -4  46405.    882.   1
  -2   6  -4  46304.    923.   1
  -2  -6  -4  46141.    770.   1
  -2  -6  -4  45820.    882.   1
   2   6   5   1874.     41.   1
   2  -6   5   1807.     81.   1
   2   6   5   1887.     42.   1
   2  -6   5   1881.     86.   1
  -2   6  -5   1948.     82.   1
  -2   6  -5   1900.     87.   1
  -2  -6  -5   1890.     86.   1
   2  -6   6   6309.    175.   1
   2   6   6   6107.    109.   1
   2   6   6   6521.     97.   1
  -2   6  -6   7262.    238.   1
  -2   6  -6   6457.    166.   1
  -2  -6  -6   6901.    179.   1
   2   6   7     21.     12.   1
   2   6   7     11.     11.   1
   2  -6   7    -53.     37.   1
  -2  -6  -7      5.     38.   1
  -2   6  -7    -32.     38.   1
  -2   6  -7     19.     35.   1
   2   6   8   1923.     51.   1
   2   6   8   2078.     53.   1
   2  -6   8   2014.    113.   1
  -2   6  -8   2271.    108.   1
  -2   6  -8   2226.    115.   1
  -2  -6  -8   2135.    118.   1
   2   6   9   3580.     74.   1
   2  -6   9   4306.    224.   1
   2   6   9   3825.     64.   1
  -2  -6  -9   4035.    167.   1
  -2   6  -9   3948.    153.   1
  -2   6  -9   4024.    159.   1
   2   6  10  10004.    143.   1
   2  -6  10  10805.    313.   1
   2   6  10  10499.    162.   1
  -2  -6 -10  11473.    330.   1
  -2   6 -10  11044.    306.   1
  -2   6 -10  11172.    319.   1
   2   6  11   1534.     42.   1
   2  -6  11   1814.    189.   1
   2   6  11   1466.     44.   1
  -2   6 -11   2154.    129.   1
  -2   6 -11   1860.    189.   1
   2  -6  12    713.    107.   1
  -2   6 -12    814.    111.   1
  -2   6 -12    729.    105.   1
   2  -6  13    -83.     93.   1
  -2   6 -13     37.     63.   1
  -2   6 -13    -38.     61.   1
   2  -6  14    520.    112.   1
  -2   6 -14    410.    118.   1
  -2   6 -14    597.    111.   1
   2  -7 -14    295.    104.   1
   2   7 -14    365.     98.   1
   2   7 -14    347.     80.   1
   2   7 -13   5543.    203.   1
   2  -7 -13   5744.    242.   1
  -2  -7  13   5832.    239.   1
   2   7 -12     39.     47.   1
   2  -7 -12    125.     59.   1
   2   7 -12      9.     60.   1
  -2  -7  12      6.     60.   1
   2  -7 -11   2149.    131.   1
   2   7 -11   2175.    154.   1
   2   7 -11   2316.    140.   1
  -2  -7  11   2161.    138.   1
   2   7 -10   5245.    194.   1
   2   7 -10   5362.    158.   1
   2  -7 -10   5253.    189.   1
  -2  -7  10   5455.    280.   1
   2   7  -9   1050.     70.   1
   2  -7  -9   1178.     90.   1
   2   7  -9   1259.     96.   1
  -2  -7   9   1320.     97.   1
   2   7  -8   9459.    251.   1
   2  -7  -8   9490.    236.   1
   2   7  -8   9087.    253.   1
  -2  -7   8   9166.    253.   1
  -2   7   8   9593.    243.   1
   2   7  -7   3557.    131.   1
   2   7  -7   3329.     99.   1
   2  -7  -7   3289.    119.   1
  -2  -7   7   3708.    133.   1
  -2  -7   7   3060.    129.   1
  -2   7   7   3613.    124.   1
   2   7  -6   1031.     71.   1
   2  -7  -6    967.     66.   1
   2   7  -6    791.     51.   1
  -2  -7   6    836.     51.   1
  -2   7   6    871.     99.   1
  -2  -7   6    977.     71.   1
   2  -7  -5   6442.     69.   1
   2   7  -5   6564.    165.   1
   2  -7  -5   6527.    155.   1
   2   7  -5   6469.    137.   1
  -2  -7   5   6103.    163.   1
  -2  -7   5   6299.    132.   1
  -2   7   5   6651.    162.   1
  -2   7   5   6344.     74.   1
   2   7  -4   6222.    156.   1
   2  -7  -4   6115.     84.   1
   2  -7  -4   6302.    150.   1
   2   7  -4   6523.    165.   1
  -2  -7   4   6201.    156.   1
  -2  -7   4   6063.    125.   1
  -2   7   4   6324.     90.   1
   2  -7  -3  22640.    337.   1
   2   7  -3  22210.    387.   1
   2   7  -3  22886.    482.   1
   2  -7  -3  22775.    421.   1
  -2  -7   3  22336.    387.   1
  -2  -7   3  22298.    425.   1
  -2   7   3  23095.    352.   1
  -2   7   3  23118.    424.   1
   2   7  -2    663.     65.   1
   2   7  -2    708.     51.   1
   2  -7  -2    668.     47.   1
   2  -7  -2    835.     51.   1
  -2   7   2    697.     51.   1
  -2  -7   2    665.     43.   1
  -2   7   2    700.     34.   1
  -2  -7   2    725.     51.   1
   2  -7  -1  92394.   1867.   1
   2   7  -1  93874.   1888.   1
   2  -7  -1  91836.   1835.   1
   2   7  -1  93409.   1850.   1
  -2   7   1  91790.   1847.   1
  -2  -7   1  93761.   1953.   1
  -2   7   1  92436.   1860.   1
  -2  -7   1  92044.   1815.   1
   2  -7   0  17396.    324.   1
   2   7   0  17624.    351.   1
   2   7   0  18062.    320.   1
   2  -7   0  17968.    354.   1
  -2  -7   0  18382.    323.   1
  -2  -7   0  18940.    360.   1
  -2   7   0  17847.    324.   1
  -2   7   0  17815.    358.   1
   2   7   1   4953.    101.   1
   2  -7   1   4511.    111.   1
   2   7   1   4716.    117.   1
   2  -7   1   4745.    114.   1
  -2   7  -1   4580.    152.   1
  -2  -7  -1   4798.    116.   1
  -2  -7  -1   4751.    100.   1
  -2   7  -1   4846.    113.   1
   2   7   2   3240.    142.   1
   2  -7   2   3543.    100.   1
   2  -7   2   3729.    103.   1
   2   7   2   3813.     81.   1
  -2  -7  -2   3637.    103.   1
  -2   7  -2   3809.    104.   1
  -2   7  -2   3845.    105.   1
  -2  -7  -2   3647.    102.   1
   2   7   3    182.     38.   1
   2   7   3    150.     44.   1
   2  -7   3    263.     41.   1
   2  -7   3    289.     43.   1
  -2  -7  -3    269.     38.   1
  -2   7  -3    205.     66.   1
  -2  -7  -3    216.     43.   1
  -2   7  -3    284.     42.   1
   2   7   4    209.     47.   1
   2  -7   4    184.     44.   1
   2  -7   4    179.     70.   1
   2   7   4    223.     23.   1
  -2   7  -4    269.     44.   1
  -2  -7  -4    126.     46.   1
  -2  -7  -4    262.     23.   1
  -2   7  -4    185.     46.   1
   2  -7   5  12140.    314.   1
   2   7   5  12113.    198.   1
   2  -7   5  11769.    273.   1
   2   7   5  12227.    202.   1
   2   7   5  12008.    272.   1
  -2   7  -5  11979.    277.   1
  -2   7  -5  11679.    257.   1
  -2  -7  -5  11628.    265.   1
  -2  -7  -5  11946.    182.   1
   2  -7   6      8.     36.   1
   2   7   6     26.     13.   1
   2   7   6     12.     20.   1
   2  -7   6     34.     37.   1
  -2  -7  -6    -10.     40.   1
  -2   7  -6    -16.     35.   1
  -2   7  -6      9.     38.   1
   2  -7   7   4496.    165.   1
   2   7   7   4787.     74.   1
   2   7   7   4887.     87.   1
  -2   7  -7   4675.    168.   1
  -2   7  -7   4650.    157.   1
  -2  -7  -7   4712.    169.   1
   2   7   8    425.     26.   1
   2  -7   8    539.    111.   1
   2   7   8    468.     27.   1
  -2   7  -8    520.     68.   1
  -2   7  -8    332.     74.   1
  -2  -7  -8    324.     79.   1
   2  -7   9    392.     77.   1
   2   7   9    388.     16.   1
   2   7   9    349.     15.   1
  -2   7  -9    449.     70.   1
  -2   7  -9    455.     78.   1
  -2  -7  -9    451.     83.   1
   2  -7  10    907.    114.   1
   2   7  10   1121.     28.   1
  -2  -7 -10   1422.    182.   1
  -2   7 -10   1218.    167.   1
  -2   7 -10   1433.    114.   1
   2  -7  11   4019.    198.   1
  -2   7 -11   4253.    278.   1
  -2   7 -11   4012.    195.   1
   2  -7  12    225.     81.   1
  -2   7 -12    -96.    124.   1
  -2   7 -12    244.     82.   1
   2  -7  13   3170.    199.   1
  -2   7 -13   3107.    288.   1
  -2   7 -13   3232.    205.   1
   2  -8 -14   1146.    213.   1
   2   8 -14   1110.    118.   1
   2   8 -14   1257.    144.   1
   2  -8 -13     -2.     93.   1
   2   8 -13     28.     49.   1
  -2  -8  13     -5.     61.   1
   2   8 -12   5654.    202.   1
   2  -8 -12   6359.    327.   1
   2   8 -12   6071.    250.   1
  -2  -8  12   5980.    251.   1
   2  -8 -11    725.     88.   1
   2   8 -11     51.     96.   1
   2   8 -11    555.    109.   1
  -2  -8  11    607.     96.   1
   2   8 -10   6332.    184.   1
   2  -8 -10   6129.    215.   1
   2  -8  -9   1114.     93.   1
   2   8  -9   1087.     99.   1
   2   8  -9   1072.     76.   1
  -2  -8   9    891.    100.   1
   2   8  -8   2451.    101.   1
   2   8  -8   2929.    132.   1
   2  -8  -8   2925.    177.   1
  -2  -8   8   2747.    134.   1
  -2   8   8   2711.    183.   1
  -2  -8   8   2793.     98.   1
   2  -8  -7     48.     39.   1
   2   8  -7     22.     66.   1
   2   8  -7     25.     30.   1
  -2  -8   7     37.     43.   1
  -2  -8   7      3.     29.   1
  -2   8   7     -7.     42.   1
   2   8  -6    432.     47.   1
   2  -8  -6    358.     59.   1
   2   8  -6    401.     64.   1
  -2  -8   6    555.     62.   1
  -2  -8   6    416.     46.   1
  -2   8   6    396.     61.   1
   2   8  -5  26683.    554.   1
   2  -8  -5  25300.    519.   1
   2   8  -5  26086.    499.   1
   2  -8  -5  26748.    364.   1
  -2  -8   5  25958.    473.   1
  -2   8   5  27235.    538.   1
  -2  -8   5  27146.    635.   1
  -2   8   5  26320.    382.   1
   2   8  -4 110667.   2421.   1
   2  -8  -4 114185.   2201.   1
   2  -8  -4 112991.   2494.   1
   2   8  -4 110240.   2513.   1
  -2   8   4 113165.   2481.   1
  -2  -8   4 116156.   2469.   1
  -2   8   4 113415.   2226.   1
  -2  -8   4 109654.   2510.   1
   2  -8  -3    294.     36.   1
   2  -8  -3    262.     47.   1
   2   8  -3    281.     48.   1
   2   8  -3    287.     62.   1
  -2   8   3    366.     48.   1
  -2   8   3    322.     26.   1
  -2  -8   3    236.     40.   1
  -2  -8   3    251.     48.   1
   2  -8  -2   5344.    178.   1
   2   8  -2   5266.    123.   1
   2  -8  -2   4940.    125.   1
   2   8  -2   4596.    171.   1
  -2   8   2   5291.    177.   1
  -2   8   2   5144.    105.   1
  -2  -8   2   5053.    132.   1
  -2  -8   2   5172.    121.   1
   2  -8  -1   1545.     67.   1
   2   8  -1   1249.     62.   1
   2  -8  -1   1261.     53.   1
   2   8  -1   1347.     64.   1
  -2  -8   1   1309.     63.   1
  -2   8   1   1292.     70.   1
  -2  -8   1   1267.     63.   1
  -2   8   1   1178.     78.   1
   2  -8   0  12408.    254.   1
   2  -8   0  12266.    234.   1
   2   8   0  12367.    245.   1
   2   8   0  12577.    238.   1
  -2  -8   0  12609.    290.   1
  -2   8   0  12462.    301.   1
  -2   8   0  12493.    238.   1
  -2  -8   0  12354.    235.   1
   2   8   1   1713.     73.   1
   2  -8   1   1559.     67.   1
   2  -8   1   1523.     71.   1
   2   8   1   1472.     59.   1
  -2   8  -1   1410.     69.   1
  -2  -8  -1   1356.     71.   1
  -2  -8  -1   1279.     81.   1
  -2   8  -1   1527.     73.   1
   2   8   2   9082.    165.   1
   2  -8   2   9204.    205.   1
   2   8   2   9419.    207.   1
   2  -8   2   9040.    201.   1
  -2   8  -2   9122.    206.   1
  -2   8  -2   9554.    206.   1
  -2  -8  -2   9088.    202.   1
  -2  -8  -2   9133.    167.   1
   2   8   3   2822.    103.   1
   2   8   3   2704.     67.   1
   2  -8   3   2553.    100.   1
   2  -8   3   2849.    141.   1
  -2   8  -3   2620.     98.   1
  -2  -8  -3   2839.    103.   1
  -2   8  -3   2603.    107.   1
  -2  -8  -3   2583.     66.   1
   2   8   4  27067.    554.   1
   2  -8   4  27798.    549.   1
   2  -8   4  26336.    565.   1
   2   8   4  28994.    488.   1
  -2   8  -4  27817.    562.   1
  -2  -8  -4  27218.    556.   1
  -2  -8  -4  26965.    439.   1
  -2   8  -4  27429.    650.   1
   2   8   5   3940.    192.   1
   2   8   5   3757.     73.   1
   2  -8   5   3350.    131.   1
   2  -8   5   3702.    126.   1
   2   8   5   3725.     72.   1
  -2   8  -5   3787.    136.   1
  -2   8  -5   3550.    128.   1
  -2  -8  -5   3572.    135.   1
  -2  -8  -5   3811.     95.   1
   2   8   6   1083.     34.   1
   2   8   6   1192.     90.   1
   2   8   6   1045.     35.   1
   2  -8   6   1371.     83.   1
   2  -8   6    964.    128.   1
  -2  -8  -6    948.     88.   1
  -2   8  -6   1209.     89.   1
  -2   8  -6   1107.     82.   1
   2  -8   7   4913.    167.   1
   2  -8   7   4894.    177.   1
   2   8   7   4892.     74.   1
   2   8   7   4846.     90.   1
  -2   8  -7   4895.    245.   1
  -2  -8  -7   4876.    180.   1
  -2   8  -7   4703.    166.   1
   2   8   8    385.     17.   1
   2   8   8    524.     26.   1
   2  -8   8    358.     79.   1
  -2   8  -8    490.     73.   1
  -2  -8  -8    561.    119.   1
  -2   8  -8    381.     80.   1
   2   8   9    108.     15.   1
   2  -8   9    151.     67.   1
   2   8   9     96.     15.   1
  -2  -8  -9     91.    105.   1
  -2   8  -9    166.     60.   1
  -2   8  -9    201.     66.   1
   2  -8  10   9886.    330.   1
  -2   8 -10   9939.    408.   1
  -2   8 -10  10464.    333.   1
   2  -8  11    199.     83.   1
  -2   8 -11    164.     81.   1
  -2   8 -11    137.     77.   1
   2  -8  12    216.    161.   1
  -2   8 -12    467.     99.   1
  -2   8 -12    537.    167.   1
   2  -8  13    147.     92.   1
  -2   8 -13    114.     88.   1
  -2   8 -13    167.     88.   1
   2   9 -13    959.    112.   1
   2  -9 -13   1373.    137.   1
   2  -9 -12    774.    110.   1
   2   9 -12    973.     90.   1
   2   9 -12    881.    119.   1
  -2  -9  12     -1.    116.   1
   2   9 -11     25.     52.   1
   2  -9 -11    214.     65.   1
   2   9 -11    111.     72.   1
  -2  -9  11      0.     70.   1
   2  -9 -10   1691.    182.   1
   2   9 -10   1529.    102.   1
  -2  -9  10   1677.    134.   1
   2   9  -9   1250.    106.   1
   2  -9  -9    838.     97.   1
   2   9  -9    905.     80.   1
  -2   9   9    864.    100.   1
   2   9  -8  18738.    480.   1
   2  -9  -8  19100.    455.   1
   2   9  -8  18929.    480.   1
  -2  -9   8  19365.    463.   1
  -2  -9   8  18765.    571.   1
  -2   9   8  20063.    473.   1
   2   9  -7    327.     71.   1
   2   9  -7    343.     54.   1
   2  -9  -7    330.     67.   1
  -2  -9   7    423.     53.   1
  -2  -9   7    456.    113.   1
  -2   9   7    496.     69.   1
   2   9  -6    -20.     44.   1
   2  -9  -6     87.     42.   1
   2   9  -6     19.     33.   1
   2  -9  -6     27.      6.   1
  -2  -9   6     43.     32.   1
  -2  -9   6    104.     67.   1
  -2   9   6     19.     11.   1
  -2   9   6     39.     42.   1
   2   9  -5   4701.    137.   1
   2   9  -5   4868.    223.   1
   2  -9  -5   4904.     85.   1
   2  -9  -5   5099.    157.   1
  -2   9   5   5017.     79.   1
  -2  -9   5   4393.    129.   1
  -2   9   5   4720.    212.   1
  -2  -9   5   5201.    165.   1
   2   9  -4  16898.    336.   1
   2   9  -4  16655.    367.   1
   2  -9  -4  15742.    348.   1
   2  -9  -4  16501.    255.   1
  -2   9   4  15187.    276.   1
  -2  -9   4  16114.    316.   1
  -2   9   4  16748.    356.   1
  -2  -9   4  16229.    367.   1
   2   9  -3   6234.    152.   1
   2  -9  -3   6357.    143.   1
   2   9  -3   7100.    228.   1
   2  -9  -3   6263.    168.   1
  -2  -9   3   6134.    151.   1
  -2   9   3   6339.    168.   1
  -2  -9   3   6164.    170.   1
   2   9  -2  10617.    235.   1
   2  -9  -2  10292.    233.   1
   2   9  -2  10674.    224.   1
   2  -9  -2  10138.    191.   1
  -2  -9   2  10666.    225.   1
  -2  -9   2  10665.    235.   1
  -2   9   2  10511.    235.   1
  -2   9   2  10614.    202.   1
   2   9  -1  14432.    339.   1
   2  -9  -1  13451.    289.   1
   2   9  -1  14528.    345.   1
   2  -9  -1  13888.    304.   1
  -2   9   1  14546.    297.   1
  -2  -9   1  13900.    284.   1
  -2  -9   1  12135.    321.   1
   2   9   0  13874.    289.   1
   2   9   0  14303.    281.   1
   2  -9   0  13527.    292.   1
   2  -9   0  13731.    276.   1
  -2  -9   0  14370.    280.   1
  -2   9   0  14339.    284.   1
  -2   9   0  14592.    304.   1
  -2  -9   0  13773.    286.   1
   2   9   1  17506.    359.   1
   2   9   1  17185.    321.   1
   2  -9   1  16772.    348.   1
   2  -9   1  18513.    426.   1
  -2   9  -1  17452.    356.   1
  -2  -9  -1  16853.    316.   1
  -2  -9  -1  16757.    347.   1
  -2   9  -1  17559.    356.   1
   2  -9   2    102.     42.   1
   2  -9   2     87.     43.   1
   2   9   2    159.     30.   1
   2   9   2    165.     45.   1
  -2   9  -2    164.     44.   1
  -2  -9  -2     75.     44.   1
  -2   9  -2     98.     44.   1
  -2  -9  -2    164.     32.   1
   2   9   3   2882.    113.   1
   2  -9   3   2747.    109.   1
   2  -9   3   2703.    111.   1
   2   9   3   2729.     75.   1
  -2  -9  -3   2784.     76.   1
  -2  -9  -3   2871.    114.   1
  -2   9  -3   3057.    112.   1
  -2   9  -3   2655.    112.   1
   2  -9   4    243.     53.   1
   2  -9   4    268.     55.   1
   2   9   4    240.     56.   1
   2   9   4    282.     29.   1
  -2   9  -4    254.     87.   1
  -2  -9  -4    141.     56.   1
  -2   9  -4    285.     54.   1
  -2  -9  -4    207.     29.   1
   2  -9   5   6771.    258.   1
   2   9   5   6975.    208.   1
   2  -9   5   6776.    210.   1
   2   9   5   7042.    147.   1
  -2   9  -5   7294.    204.   1
  -2   9  -5   6882.    209.   1
  -2  -9  -5   7115.    280.   1
  -2  -9  -5   7053.    153.   1
   2   9   6   9901.    174.   1
   2   9   6   9810.    156.   1
   2  -9   6   9651.    258.   1
   2   9   6  10012.    277.   1
   2  -9   6   9355.    274.   1
  -2  -9  -6   9728.    184.   1
  -2   9  -6   9967.    265.   1
  -2  -9  -6   9530.    272.   1
  -2   9  -6   9694.    276.   1
   2  -9   7   1906.    127.   1
   2  -9   7   2112.    118.   1
   2   9   7   2007.     44.   1
   2   9   7   2127.     43.   1
  -2   9  -7   1757.    116.   1
  -2   9  -7   1734.    126.   1
  -2  -9  -7   2064.    129.   1
   2  -9   8    195.     70.   1
   2   9   8    186.     14.   1
   2   9   8    140.     14.   1
  -2  -9  -8    143.     70.   1
  -2   9  -8    190.     64.   1
  -2   9  -8    202.     70.   1
   2  -9   9    285.     86.   1
  -2   9  -9    256.     87.   1
  -2   9  -9    282.    120.   1
  -2  -9  -9    432.     87.   1
   2  -9  10   1505.    143.   1
  -2   9 -10   1599.    133.   1
  -2  -9 -10   1682.    146.   1
  -2   9 -10   1217.    221.   1
   2  -9  11   4745.    246.   1
  -2   9 -11   4910.    230.   1
  -2   9 -11   4969.    252.   1
  -2  -9 -11   5950.    258.   1
   2  -9  12    369.    110.   1
  -2  -9 -12    375.    118.   1
  -2   9 -12    330.    102.   1
  -2   9 -12    476.    112.   1
   2  -9  13   1705.    168.   1
  -2   9 -13   1375.    159.   1
  -2   9 -13   1397.    171.   1
  -2  -9 -13   1256.    173.   1
   2 -10 -13   3609.    221.   1
   2  10 -13   3411.    180.   1
   2  10 -12    505.    111.   1
   2 -10 -12    487.    103.   1
   2  10 -12    462.     81.   1
  -2 -10  12      1.    109.   1
   2 -10 -11    910.    106.   1
   2  10 -11    679.    114.   1
   2  10 -11    675.     84.   1
  -2 -10  11      0.    111.   1
   2  10 -10   5163.    255.   1
   2 -10 -10   5465.    218.   1
  -2 -10  10   5021.    232.   1
   2  10  -9   4058.    199.   1
   2  10  -9   4026.    158.   1
   2 -10  -9   4410.    261.   1
  -2 -10   9   4038.    195.   1
  -2  10   9   4287.    191.   1
  -2 -10   9   4040.    150.   1
   2 -10  -8   7566.    245.   1
   2  10  -8   7568.    280.   1
  -2  10   8   7860.    252.   1
  -2 -10   8   7453.    207.   1
  -2 -10   8   7449.    266.   1
   2  10  -7   2454.    111.   1
   2  10  -7   2736.    141.   1
   2 -10  -7   2571.    134.   1
  -2 -10   7   2329.    138.   1
  -2  10   7   2714.    138.   1
  -2 -10   7   2560.    108.   1
   2  10  -6    336.    100.   1
   2 -10  -6     96.     61.   1
   2 -10  -6    215.     18.   1
   2  10  -6    286.     51.   1
  -2 -10   6    161.     65.   1
  -2 -10   6    262.     49.   1
  -2  10   6    261.     99.   1
   2 -10  -5  13541.    405.   1
   2  10  -5  13680.    338.   1
   2 -10  -5  12997.    194.   1
   2  10  -5  13256.    361.   1
  -2 -10   5  12778.    330.   1
  -2  10   5  13439.    228.   1
  -2  10   5  13271.    410.   1
  -2 -10   5  13027.    286.   1
   2 -10  -4    671.     53.   1
   2  10  -4    700.     98.   1
   2  10  -4    712.    118.   1
   2 -10  -4    699.     77.   1
  -2  10   4    775.     38.   1
  -2 -10   4    681.     62.   1
  -2 -10   4    729.     76.   1
  -2  10   4    734.     77.   1
   2 -10  -3   3052.    126.   1
   2 -10  -3   3239.     81.   1
   2  10  -3   3455.    163.   1
   2  10  -3   3447.    130.   1
  -2  10   3   3432.    115.   1
  -2 -10   3   3331.    127.   1
  -2 -10   3   3176.    112.   1
  -2  10   3   3463.    132.   1
   2 -10  -2   3251.    122.   1
   2 -10  -2   3041.     87.   1
   2  10  -2   3342.    168.   1
   2  10  -2   3262.    158.   1
  -2 -10   2   3270.    111.   1
  -2  10   2   3288.     93.   1
  -2  10   2   3263.    124.   1
  -2 -10   2   3140.    119.   1
   2  10  -1   5241.    149.   1
   2 -10  -1   5242.    156.   1
   2  10  -1   5233.    152.   1
   2 -10  -1   5105.    131.   1
  -2 -10   1   5200.    152.   1
  -2  10   1   5249.    157.   1
  -2 -10   1   5621.    199.   1
   2  10   0   1743.     78.   1
   2  10   0   1673.     88.   1
   2 -10   0   1698.     78.   1
   2 -10   0   1583.     90.   1
  -2 -10   0   1535.     77.   1
  -2  10   0   1629.    133.   1
  -2  10   0   1670.     80.   1
  -2 -10   0   1545.     87.   1
   2 -10   1  50093.   1114.   1
   2  10   1  50856.   1055.   1
   2 -10   1  51925.   1151.   1
   2  10   1  50630.   1051.   1
  -2 -10  -1  46626.   1077.   1
  -2 -10  -1  49349.    982.   1
  -2  10  -1  50224.   1057.   1
  -2  10  -1  46533.   1081.   1
   2 -10   2   6774.    191.   1
   2  10   2   6908.    156.   1
   2  10   2   6991.    195.   1
   2 -10   2   6880.    190.   1
  -2 -10  -2   7031.    196.   1
  -2  10  -2   7174.    195.   1
  -2  10  -2   6719.    254.   1
  -2 -10  -2   6865.    258.   1
   2 -10   3   2967.    125.   1
   2  10   3   3184.     87.   1
   2  10   3   3245.    131.   1
   2 -10   3   3066.    125.   1
  -2 -10  -3   3104.    126.   1
  -2  10  -3   2954.    129.   1
  -2 -10  -3   2711.     85.   1
  -2  10  -3   3005.    124.   1
   2 -10   4     80.     52.   1
   2 -10   4    113.     53.   1
   2  10   4     96.     28.   1
   2  10   4    171.     56.   1
  -2  10  -4     49.     84.   1
  -2 -10  -4    128.     29.   1
  -2  10  -4    113.     53.   1
  -2 -10  -4    194.     55.   1
   2 -10   5  21341.    525.   1
   2 -10   5  22024.    494.   1
   2  10   5  23262.    383.   1
   2  10   5  22109.    521.   1
  -2  10  -5  22280.    536.   1
  -2  10  -5  21686.    510.   1
  -2 -10  -5  22518.    520.   1
  -2 -10  -5  22104.    381.   1
   2  10   6    106.     21.   1
   2  10   6     86.     23.   1
   2 -10   6    131.     61.   1
   2  10   6    132.     62.   1
   2 -10   6    144.     56.   1
  -2  10  -6    201.     60.   1
  -2  10  -6    197.     88.   1
  -2 -10  -6     83.     58.   1
  -2 -10  -6     73.     34.   1
   2  10   7  19421.    305.   1
   2  10   7  18310.    282.   1
   2 -10   7  18991.    460.   1
   2 -10   7  18448.    601.   1
  -2 -10  -7  18058.    481.   1
  -2  10  -7  17712.    461.   1
  -2  10  -7  18150.    491.   1
   2  10   8   3192.     51.   1
   2 -10   8   3186.    174.   1
   2 -10   8   3075.    159.   1
   2  10   8   2876.     51.   1
  -2  10  -8   3506.    179.   1
  -2  10  -8   3117.    162.   1
  -2 -10  -8   3217.    179.   1
   2 -10   9  13279.    428.   1
  -2  10  -9  13222.    396.   1
  -2  10  -9  13954.    446.   1
  -2 -10  -9  13943.    427.   1
   2 -10  10   1402.    150.   1
  -2 -10 -10   1763.    157.   1
  -2  10 -10   1661.    142.   1
  -2  10 -10   1762.    157.   1
   2 -10  11    263.    106.   1
  -2  10 -11    250.     96.   1
  -2  10 -11    368.    109.   1
  -2 -10 -11    448.    114.   1
   2 -10  12    714.    142.   1
  -2 -10 -12    867.    153.   1
  -2  10 -12    958.    136.   1
  -2  10 -12   1106.    150.   1
   2 -11 -12   3497.    307.   1
   2  11 -12   3250.    226.   1
   2  11 -12   3096.    176.   1
   2 -11 -11   1303.    170.   1
   2  11 -11    677.     91.   1
  -2 -11  11     -2.    120.   1
   2 -11 -10    137.     70.   1
   2  11 -10     75.     79.   1
   2  11 -10     73.     57.   1
  -2 -11  10      0.     73.   1
   2 -11  -9    270.     83.   1
   2  11  -9    246.     66.   1
   2  11  -9    271.     86.   1
  -2  11   9    279.    131.   1
  -2 -11   9    382.     66.   1
  -2 -11   9      0.     87.   1
   2  11  -8  10087.    282.   1
   2 -11  -8  10287.    418.   1
   2  11  -8   9984.    330.   1
  -2  11   8  10855.    430.   1
  -2 -11   8  10069.    266.   1
  -2 -11   8  10028.    325.   1
   2  11  -7   4899.    174.   1
   2 -11  -7   5055.    207.   1
   2  11  -7   5249.    214.   1
  -2 -11   7   5144.    166.   1
  -2 -11   7   5175.    208.   1
  -2  11   7   5765.    295.   1
   2 -11  -6   1336.     32.   1
   2  11  -6   1615.    138.   1
   2 -11  -6   1270.    158.   1
   2  11  -6   1599.    113.   1
  -2  11   6   1340.     48.   1
  -2 -11   6   1355.    110.   1
  -2  11   6   1488.    163.   1
  -2 -11   6   1541.     89.   1
   2  11  -5   3219.    127.   1
   2  11  -5   3199.    150.   1
   2 -11  -5   2958.    141.   1
   2 -11  -5   2794.     64.   1
  -2 -11   5   2875.    172.   1
  -2  11   5   3067.    144.   1
  -2  11   5   3016.     90.   1
  -2 -11   5   2958.    142.   1
   2  11  -4   1263.     85.   1
   2  11  -4   1145.     98.   1
   2 -11  -4   1270.     95.   1
   2 -11  -4   1078.     49.   1
  -2 -11   4   1237.     98.   1
  -2 -11   4   1092.     81.   1
  -2  11   4   1097.     50.   1
  -2  11   4   1268.     98.   1
   2 -11  -3  30933.    688.   1
   2 -11  -3  31011.    590.   1
   2  11  -3  32527.    693.   1
   2  11  -3  31652.    697.   1
  -2  11   3  32269.    616.   1
  -2 -11   3  30480.    652.   1
  -2 -11   3  32256.    810.   1
  -2  11   3  33042.    717.   1
   2  11  -2   5775.    173.   1
   2  11  -2   6089.    180.   1
   2 -11  -2   5504.    249.   1
   2 -11  -2   5482.    139.   1
  -2 -11   2   6128.    229.   1
  -2  11   2   5622.    147.   1
  -2  11   2   6114.    185.   1
  -2 -11   2   5558.    180.   1
   2 -11  -1    233.     91.   1
   2 -11  -1    337.     44.   1
   2  11  -1    270.     54.   1
   2  11  -1    279.     56.   1
  -2 -11   1    304.     54.   1
  -2 -11   1    193.     54.   1
  -2  11   1    106.     59.   1
  -2  11   1    114.     72.   1
   2  11   0   2569.    112.   1
   2 -11   0   2689.    169.   1
   2 -11   0   2467.    141.   1
   2  11   0   2303.    102.   1
  -2 -11   0   2288.    101.   1
  -2 -11   0   2418.    113.   1
  -2  11   0   2476.    121.   1
  -2  11   0   2601.    102.   1
   2 -11   1     -4.     36.   1
   2  11   1     -8.     41.   1
   2  11   1      7.     31.   1
   2 -11   1     26.     60.   1
  -2  11  -1     29.     36.   1
  -2  11  -1     27.     40.   1
  -2 -11  -1     36.     31.   1
  -2 -11  -1    -34.     39.   1
   2 -11   2    597.     76.   1
   2  11   2    647.     79.   1
   2  11   2    761.     57.   1
   2 -11   2    632.     73.   1
  -2 -11  -2    584.     77.   1
  -2  11  -2    595.     75.   1
  -2 -11  -2    740.     56.   1
  -2  11  -2    662.     79.   1
   2 -11   3   3718.    149.   1
   2 -11   3   3579.    148.   1
   2  11   3   3773.    105.   1
   2  11   3   4074.    157.   1
  -2  11  -3   3757.    154.   1
  -2  11  -3   3773.    152.   1
  -2 -11  -3   3646.    153.   1
  -2 -11  -3   3746.    107.   1
   2  11   4   3590.     97.   1
   2 -11   4   3737.    158.   1
   2  11   4   4051.    230.   1
   2 -11   4   3636.    154.   1
  -2  11  -4   3752.    218.   1
  -2 -11  -4   3689.    224.   1
  -2 -11  -4   3650.    133.   1
  -2  11  -4   3849.    228.   1
   2 -11   5   2451.    132.   1
   2 -11   5   2537.    140.   1
   2  11   5   2989.    208.   1
   2  11   5   2595.     72.   1
  -2 -11  -5   2187.    137.   1
  -2  11  -5   2310.    129.   1
  -2  11  -5   2377.    139.   1
  -2 -11  -5   2524.    101.   1
   2  11   6  10109.    202.   1
   2  11   6  10168.    177.   1
   2  11   6  10135.    312.   1
   2 -11   6  10261.    293.   1
   2 -11   6   9491.    300.   1
  -2  11  -6   9272.    308.   1
  -2  11  -6   9959.    292.   1
  -2 -11  -6   9884.    403.   1
  -2 -11  -6   9457.    176.   1
   2 -11   7   5111.    216.   1
   2  11   7   5284.    220.   1
   2 -11   7   5177.    205.   1
   2  11   7   4887.     92.   1
   2  11   7   5057.     91.   1
  -2 -11  -7   5350.    223.   1
  -2  11  -7   4996.    221.   1
  -2  11  -7   5158.    206.   1
   2 -11   8   6004.    225.   1
   2  11   8   5185.    100.   1
   2  11   8   5352.     97.   1
   2 -11   8   5893.    237.   1
  -2 -11  -8   6113.    241.   1
  -2  11  -8   5481.    315.   1
  -2  11  -8   5486.    349.   1
   2 -11   9    665.    172.   1
  -2  11  -9    464.    104.   1
  -2  11  -9    562.    113.   1
  -2 -11  -9    473.    109.   1
   2 -11  10   2099.    176.   1
  -2  11 -10   2065.    186.   1
  -2 -11 -10   2241.    269.   1
  -2  11 -10   2149.    165.   1
   2 -11  11   1884.    181.   1
  -2 -11 -11   1686.    183.   1
  -2  11 -11   1936.    164.   1
  -2  11 -11   1726.    180.   1
   2 -12 -12   2187.    199.   1
   2  12 -12   2056.    207.   1
   2  12 -12   2252.    237.   1
   2  12 -11   4896.    219.   1
   2 -12 -11   5174.    257.   1
   2 -12 -10    178.     79.   1
   2  12 -10    137.     85.   1
   2  12 -10     59.     63.   1
  -2 -12  10      0.     83.   1
  -2  12  10     65.     79.   1
   2 -12  -9    904.    124.   1
   2  12  -9    887.    153.   1
  -2  12   9   1054.    127.   1
  -2 -12   9    997.    148.   1
   2  12  -8     82.     56.   1
   2  12  -8    100.     72.   1
   2 -12  -8      7.     69.   1
  -2  12   8    126.     72.   1
  -2 -12   8      0.     71.   1
  -2 -12   8    157.     55.   1
   2 -12  -7   1861.    199.   1
   2  12  -7   1801.    164.   1
  -2 -12   7   1671.    136.   1
  -2  12   7   1573.     40.   1
  -2 -12   7   1646.    109.   1
  -2  12   7   1705.    137.   1
   2  12  -6   5786.    198.   1
   2  12  -6   6211.    229.   1
   2 -12  -6   5354.     92.   1
   2 -12  -6   6190.    224.   1
  -2 -12   6   5862.    229.   1
  -2  12   6   6333.    233.   1
  -2  12   6   6028.    104.   1
  -2 -12   6   5990.    193.   1
   2  12  -5   3032.    217.   1
   2  12  -5   2054.    123.   1
   2 -12  -5   2214.     85.   1
   2 -12  -5   2452.    203.   1
  -2 -12   5   2591.    175.   1
  -2  12   5   2431.     69.   1
  -2 -12   5   2270.    141.   1
  -2  12   5   2612.    146.   1
   2 -12  -4  11888.    327.   1
   2 -12  -4  11290.    262.   1
   2  12  -4  12074.    337.   1
   2  12  -4  11992.    392.   1
  -2  12   4  11873.    421.   1
  -2 -12   4  11702.    293.   1
  -2  12   4  11557.    233.   1
  -2 -12   4  12340.    433.   1
   2  12  -3   8734.    252.   1
   2 -12  -3   7884.    184.   1
   2  12  -3   8377.    241.   1
   2 -12  -3   7955.    251.   1
  -2  12   3   8389.    235.   1
  -2 -12   3   8521.    253.   1
  -2 -12   3   8453.    233.   1
  -2  12   3   8535.    337.   1
   2 -12  -2    155.     51.   1
   2  12  -2     76.     74.   1
   2  12  -2     79.     47.   1
   2 -12  -2     21.     34.   1
  -2  12   2     24.     36.   1
  -2 -12   2    108.     48.   1
  -2 -12   2    -40.     48.   1
  -2  12   2     64.     50.   1
   2  12  -1     96.     42.   1
   2 -12  -1    -31.     54.   1
   2 -12  -1      5.     46.   1
   2  12  -1     14.     45.   1
  -2  12   1     63.     72.   1
  -2 -12   1     28.     42.   1
  -2 -12   1     69.     43.   1
  -2  12   1    -64.     56.   1
   2  12   0    836.     77.   1
   2 -12   0    861.     88.   1
   2 -12   0    868.     73.   1
   2  12   0   1025.     88.   1
  -2 -12   0    871.    127.   1
  -2  12   0    485.    112.   1
  -2 -12   0   1084.    114.   1
  -2  12   0   1087.    133.   1
   2 -12   1    328.     63.   1
   2  12   1    370.     56.   1
   2 -12   1    408.     70.   1
   2  12   1    278.     72.   1
  -2 -12  -1    445.     57.   1
  -2  12  -1    338.     66.   1
  -2  12  -1    369.    107.   1
  -2 -12  -1    357.    107.   1
   2 -12   2    196.     66.   1
   2  12   2    192.     67.   1
   2  12   2    253.     47.   1
   2 -12   2    100.     95.   1
  -2  12  -2    183.     64.   1
  -2  12  -2    183.     65.   1
  -2 -12  -2    263.     47.   1
  -2 -12  -2    231.     66.   1
   2 -12   3  28440.    685.   1
   2 -12   3  28598.    670.   1
   2  12   3  29964.    648.   1
   2  12   3  30410.    706.   1
  -2 -12  -3  29853.    657.   1
  -2  12  -3  28734.    686.   1
  -2 -12  -3  30200.    709.   1
   2 -12   4   3518.    163.   1
   2  12   4   3767.    105.   1
   2  12   4   4003.    246.   1
   2 -12   4   3239.    169.   1
  -2 -12  -4   3407.    165.   1
  -2  12  -4   3365.    167.   1
  -2 -12  -4   3504.    107.   1
  -2  12  -4   3465.    170.   1
   2  12   5   2081.    137.   1
   2 -12   5   2021.    133.   1
   2  12   5   1980.     69.   1
   2 -12   5   2064.    136.   1
  -2 -12  -5   2239.    138.   1
  -2  12  -5   1975.    132.   1
  -2  12  -5   1787.    139.   1
  -2 -12  -5   1802.     71.   1
   2 -12   6    653.    109.   1
   2  12   6    909.     46.   1
   2 -12   6    886.    107.   1
   2  12   6    906.    115.   1
   2  12   6    851.     65.   1
  -2  12  -6    749.    106.   1
  -2 -12  -6    899.     46.   1
  -2  12  -6   1106.    115.   1
  -2 -12  -6    909.    108.   1
   2  12   7   1666.    141.   1
   2  12   7   1401.     46.   1
   2  12   7   1620.     66.   1
   2 -12   7   1566.    131.   1
   2 -12   7   1695.    199.   1
  -2 -12  -7   1683.    135.   1
  -2  12  -7   1253.    128.   1
  -2  12  -7   1733.    137.   1
  -2 -12  -7   1220.     47.   1
   2  12   8     -5.     12.   1
   2  12   8      9.     16.   1
   2 -12   8      7.     61.   1
   2 -12   8     45.     53.   1
  -2  12  -8     36.     55.   1
  -2  12  -8    -72.     51.   1
  -2 -12  -8    -72.     85.   1
   2 -12   9   8431.    339.   1
  -2  12  -9   8896.    321.   1
  -2 -12  -9   8667.    335.   1
  -2  12  -9   8167.    350.   1
   2 -12  10   1191.    156.   1
  -2  12 -10   1162.    138.   1
  -2  12 -10   1249.    165.   1
  -2 -12 -10   1131.    155.   1
   2 -12  11   1329.    176.   1
  -2  12 -11   1335.    231.   1
  -2 -12 -11   1301.    175.   1
  -2  12 -11   1344.    184.   1
   2 -13 -11    -21.     88.   1
   2  13 -11    190.    108.   1
   2 -13 -10   3379.    221.   1
   2  13 -10   3418.    235.   1
   2  13 -10   3558.    189.   1
  -2 -13  10   3786.    181.   1
  -2  13  10   3754.    229.   1
   2  13  -9    442.     88.   1
   2 -13  -9    705.    107.   1
  -2 -13   9      0.     84.   1
  -2  13   9    540.    110.   1
   2 -13  -8   2820.    275.   1
   2  13  -8   2899.    193.   1
   2  13  -8   3019.    234.   1
  -2 -13   8   2886.    153.   1
  -2 -13   8   2955.    192.   1
  -2  13   8   3344.    192.   1
   2 -13  -7   3089.    172.   1
   2  13  -7   2963.    177.   1
   2  13  -7   2942.    149.   1
  -2 -13   7   2588.    173.   1
  -2  13   7   2836.    178.   1
  -2 -13   7   2905.    143.   1
  -2  13   7   2384.     63.   1
   2 -13  -6    528.     30.   1
   2  13  -6    531.     84.   1
   2 -13  -6    654.    148.   1
  -2  13   6    573.     48.   1
  -2  13   6    551.    101.   1
  -2 -13   6    509.     82.   1
  -2 -13   6    373.    100.   1
   2  13  -5   4949.    218.   1
   2 -13  -5   4778.    208.   1
   2  13  -5   4906.    195.   1
   2 -13  -5   4894.    140.   1
  -2 -13   5   5038.    259.   1
  -2  13   5   5175.    305.   1
  -2  13   5   4897.    117.   1
   2 -13  -4    510.     87.   1
   2 -13  -4    509.     45.   1
   2  13  -4    591.     79.   1
  -2 -13   4    347.     74.   1
  -2  13   4    406.     47.   1
  -2 -13   4    310.     89.   1
   2  13  -3    742.     96.   1
   2  13  -3    710.     88.   1
   2 -13  -3    748.     95.   1
   2 -13  -3    739.     60.   1
  -2 -13   3    716.     94.   1
  -2  13   3    373.     92.   1
  -2  13   3    746.     98.   1
  -2 -13   3    617.     87.   1
   2  13  -2  13936.    368.   1
   2 -13  -2  13305.    307.   1
   2  13  -2  13522.    443.   1
   2 -13  -2  13326.    367.   1
  -2 -13   2  12723.    445.   1
  -2  13   2  13112.    313.   1
  -2  13   2  13694.    382.   1
  -2 -13   2  13086.    345.   1
   2  13  -1   3851.    157.   1
   2  13  -1   3711.    166.   1
   2 -13  -1   3825.    138.   1
   2 -13  -1   3687.    166.   1
  -2  13   1   3600.    140.   1
  -2 -13   1   3647.    160.   1
  -2  13   1   3741.    168.   1
  -2 -13   1   3525.    154.   1
   2 -13   0    584.     72.   1
   2  13   0    641.    114.   1
   2 -13   0    658.     87.   1
   2  13   0    518.     87.   1
  -2  13   0    608.     90.   1
  -2  13   0    641.    114.   1
  -2 -13   0    492.     86.   1
  -2 -13   0    533.     75.   1
   2 -13   1     -9.     38.   1
   2 -13   1     -9.     42.   1
   2  13   1     27.     43.   1
   2  13   1     51.     51.   1
  -2 -13  -1      4.     42.   1
  -2  13  -1    -29.     42.   1
  -2  13  -1    -39.     59.   1
  -2 -13  -1     19.     52.   1
   2 -13   2   3469.    174.   1
   2  13   2   3653.    174.   1
   2  13   2   3646.    131.   1
   2 -13   2   3701.    163.   1
  -2  13  -2   3547.    173.   1
  -2  13  -2   3744.    237.   1
  -2 -13  -2   3646.    187.   1
  -2 -13  -2   3882.    173.   1
   2 -13   3   2530.    149.   1
   2 -13   3   2791.    156.   1
   2  13   3   2846.    236.   1
   2  13   3   2611.    107.   1
  -2  13  -3   4248.    236.   1
  -2 -13  -3   1952.    228.   1
  -2 -13  -3   2515.    154.   1
  -2  13  -3   2110.    220.   1
   2 -13   4  10429.    321.   1
   2  13   4  10537.    279.   1
   2  13   4  10321.    329.   1
   2 -13   4  10153.    326.   1
  -2 -13  -4  10187.    322.   1
  -2  13  -4   9916.    319.   1
  -2  13  -4  10040.    328.   1
  -2 -13  -4   9759.    228.   1
   2  13   5   5593.    233.   1
   2 -13   5   5270.    227.   1
   2 -13   5   5311.    216.   1
   2  13   5   5597.    136.   1
  -2  13  -5   5170.    234.   1
  -2 -13  -5   5155.    227.   1
  -2 -13  -5   5135.    135.   1
  -2  13  -5   5183.    223.   1
   2 -13   6    450.    105.   1
   2 -13   6    939.    110.   1
   2  13   6    704.     45.   1
   2  13   6    750.    113.   1
  -2 -13  -6    667.    108.   1
  -2 -13  -6    569.     47.   1
  -2  13  -6    736.    114.   1
  -2  13  -6    822.    107.   1
   2  13   7   5630.    111.   1
   2  13   7   5893.    256.   1
   2 -13   7   5653.    330.   1
   2  13   7   5211.    105.   1
   2 -13   7   5530.    251.   1
  -2  13  -7   5169.    251.   1
  -2 -13  -7   4535.    132.   1
  -2 -13  -7   4979.    347.   1
  -2  13  -7   5083.    234.   1
   2 -13   8   3539.    217.   1
   2 -13   8   3469.    296.   1
  -2  13  -8   3829.    229.   1
  -2  13  -8   3935.    208.   1
  -2 -13  -8   3592.    225.   1
   2 -13   9    246.    104.   1
   2 -13   9    174.     95.   1
  -2  13  -9    273.     96.   1
  -2 -13  -9    170.    106.   1
  -2  13  -9    300.    107.   1
   2 -13  10    221.    175.   1
  -2  13 -10    322.    121.   1
  -2 -13 -10    199.    114.   1
  -2  13 -10    324.    160.   1
   2 -14 -10   4813.    390.   1
   2  14 -10   4598.    324.   1
  -2 -14  10   4849.    222.   1
  -2  14  10   4725.    277.   1
   2  14  -9    -27.     66.   1
   2 -14  -9     67.     78.   1
   2  14  -9     30.     82.   1
  -2  14   9    118.     83.   1
  -2 -14   9     58.     62.   1
   2  14  -8   2415.    161.   1
   2 -14  -8   2316.    187.   1
  -2 -14   8   2577.    155.   1
  -2  14   8   2496.    189.   1
   2 -14  -7    788.    194.   1
   2  14  -7    766.    108.   1
   2  14  -7   1047.    130.   1
  -2  14   7   1056.    132.   1
   2 -14  -6   4987.    104.   1
   2 -14  -6   5013.    242.   1
   2  14  -6   5363.    216.   1
  -2  14   6   5289.    144.   1
  -2  14   6   5432.    348.   1
  -2 -14   6   5284.    211.   1
  -2 -14   6   6089.    249.   1
   2 -14  -5    294.    123.   1
   2 -14  -5    133.     34.   1
   2  14  -5    180.     82.   1
   2  14  -5     71.     72.   1
  -2 -14   5    114.    107.   1
  -2 -14   5    195.     81.   1
  -2  14   5    219.     37.   1
  -2  14   5    321.    128.   1
   2 -14  -4   7054.    262.   1
   2  14  -4   6947.    246.   1
   2  14  -4   7089.    268.   1
   2 -14  -4   6880.    217.   1
  -2  14   4   6954.    270.   1
  -2  14   4   6681.    176.   1
  -2 -14   4   6998.    270.   1
  -2 -14   4   7328.    325.   1
   2  14  -3   4950.    213.   1
   2 -14  -3   4997.    150.   1
   2  14  -3   5062.    205.   1
   2 -14  -3   4903.    213.   1
  -2 -14   3   5077.    199.   1
  -2  14   3   4947.    158.   1
  -2  14   3   4795.    221.   1
  -2 -14   3   4890.    211.   1
   2 -14  -2   8179.    285.   1
   2  14  -2   8220.    273.   1
   2 -14  -2   7980.    373.   1
  -2  14   2   8323.    291.   1
  -2  14   2   7957.    227.   1
  -2 -14   2   8212.    269.   1
  -2 -14   2   7903.    264.   1
   2 -14  -1    163.     63.   1
   2  14  -1     70.     96.   1
   2 -14  -1     40.     51.   1
   2  14  -1     61.     59.   1
  -2 -14   1    -75.     62.   1
  -2  14   1     97.     64.   1
  -2  14   1    148.     50.   1
  -2 -14   1     51.     59.   1
   2 -14   0   2472.    133.   1
   2  14   0   2748.    155.   1
   2 -14   0   2344.    156.   1
   2  14   0   2446.    136.   1
  -2  14   0   2644.    154.   1
  -2 -14   0   2555.    153.   1
  -2  14   0   2727.    139.   1
  -2 -14   0   2705.    134.   1
   2 -14   1     40.     55.   1
   2 -14   1     52.     49.   1
   2  14   1    -42.     43.   1
   2  14   1     15.     56.   1
  -2  14  -1     -4.     86.   1
  -2 -14  -1    -37.     66.   1
  -2  14  -1     18.     49.   1
  -2 -14  -1    156.     83.   1
   2 -14   2  11953.    351.   1
   2 -14   2  10763.    433.   1
   2  14   2  11784.    363.   1
   2  14   2  11522.    295.   1
  -2 -14  -2  10939.    369.   1
  -2  14  -2  11273.    353.   1
  -2  14  -2  11399.    359.   1
  -2 -14  -2  11498.    354.   1
   2 -14   3   4633.    207.   1
   2 -14   3   4563.    211.   1
   2  14   3   5039.    221.   1
   2  14   3   4973.    158.   1
  -2  14  -3   4633.    217.   1
  -2 -14  -3   5091.    218.   1
  -2  14  -3   4987.    218.   1
  -2 -14  -3   4833.    215.   1
   2  14   4   3386.    122.   1
   2  14   4   3476.    197.   1
   2 -14   4   3468.    185.   1
   2 -14   4   3735.    188.   1
  -2 -14  -4   2777.    274.   1
  -2  14  -4   3588.    272.   1
  -2  14  -4   3508.    193.   1
  -2 -14  -4   3423.    125.   1
   2  14   5    839.    114.   1
   2 -14   5    609.    109.   1
   2  14   5    611.     83.   1
   2 -14   5    699.    163.   1
  -2  14  -5    727.    116.   1
  -2  14  -5    697.    111.   1
  -2 -14  -5    616.    113.   1
  -2 -14  -5    546.     86.   1
   2 -14   6     67.     63.   1
   2 -14   6      7.     93.   1
   2  14   6      7.     26.   1
   2  14   6     90.     66.   1
  -2  14  -6     52.     65.   1
  -2 -14  -6    -29.     40.   1
  -2  14  -6    -94.     94.   1
  -2 -14  -6     87.     98.   1
   2 -14   7    255.    139.   1
   2 -14   7    273.     95.   1
   2  14   7    273.     97.   1
  -2 -14  -7    295.     96.   1
  -2  14  -7      0.    151.   1
  -2  14  -7     58.     91.   1
   2 -14   8   6986.    295.   1
   2 -14   8   6634.    427.   1
  -2 -14  -8   6676.    315.   1
  -2  14  -8   6343.    317.   1
  -2  14  -8   6632.    297.   1
   2 -14   9   1043.    148.   1
   2 -14   9   1139.    169.   1
  -2  14  -9   1226.    157.   1
  -2  14  -9   1327.    171.   1
  -2 -14  -9   1066.    248.   1
   2  15  -9    323.     92.   1
   2  15  -9    239.    107.   1
   2 -15  -9    297.    105.   1
  -2  15   9    382.    112.   1
  -2 -15   9    -55.     85.   1
  -2 -15   9      0.    105.   1
   2 -15  -8    351.    150.   1
   2  15  -8     28.     85.   1
  -2 -15   8    323.     98.   1
  -2  15   8    255.    101.   1
  -2 -15   8     14.     79.   1
   2  15  -7  12811.    408.   1
   2 -15  -7  12609.    444.   1
  -2 -15   7  11872.    438.   1
  -2 -15   7  13130.    389.   1
  -2  15   7  13031.    451.   1
   2  15  -6   1183.    145.   1
   2 -15  -6   1019.    144.   1
  -2 -15   6   1202.    145.   1
  -2  15   6    681.    222.   1
  -2  15   6   1206.     80.   1
   2  15  -5    617.    103.   1
   2 -15  -5    718.    109.   1
   2 -15  -5    519.     73.   1
  -2  15   5    467.     77.   1
  -2 -15   5    688.    111.   1
  -2  15   5    739.    113.   1
  -2 -15   5    -26.     93.   1
   2 -15  -4    335.     52.   1
   2  15  -4    350.     88.   1
   2 -15  -4    372.    140.   1
  -2 -15   4    360.     91.   1
  -2  15   4     41.     80.   1
  -2 -15   4     38.    124.   1
  -2  15   4    411.     96.   1
   2  15  -3    144.    107.   1
   2 -15  -3     39.     47.   1
   2 -15  -3    111.     73.   1
   2  15  -3    224.     72.   1
  -2  15   3     61.     48.   1
  -2 -15   3    132.    103.   1
  -2  15   3    101.     74.   1
  -2 -15   3    154.    110.   1
   2  15  -2   1351.    133.   1
   2 -15  -2   1476.     99.   1
   2 -15  -2   1475.    136.   1
   2  15  -2   1348.    129.   1
  -2 -15   2   1653.    128.   1
  -2 -15   2   1434.    191.   1
  -2  15   2   1627.    139.   1
  -2  15   2    868.    149.   1
   2 -15  -1  10237.    293.   1
   2  15  -1  10590.    322.   1
   2 -15  -1  10263.    454.   1
   2  15  -1  10119.    342.   1
  -2 -15   1  10791.    337.   1
  -2  15   1  10154.    301.   1
  -2  15   1  10009.    453.   1
   2 -15   0   1070.    109.   1
   2 -15   0   1344.    128.   1
   2  15   0   1219.    167.   1
   2  15   0   1140.    195.   1
  -2  15   0   1043.    113.   1
  -2  15   0   1181.    126.   1
  -2 -15   0   1282.    126.   1
  -2 -15   0   1077.    110.   1
   2  15   1  11613.    368.   1
   2 -15   1  10504.    349.   1
   2 -15   1  10479.    331.   1
   2  15   1  11098.    393.   1
  -2 -15  -1  10997.    310.   1
  -2 -15  -1  10238.    352.   1
  -2  15  -1  10876.    356.   1
  -2  15  -1  10599.    343.   1
   2 -15   2    693.    111.   1
   2 -15   2    840.    104.   1
   2  15   2    681.    126.   1
   2  15   2    780.    119.   1
  -2  15  -2    779.    109.   1
  -2 -15  -2    700.    111.   1
  -2  15  -2    782.    115.   1
  -2 -15  -2    557.     85.   1
   2  15   3   5231.    175.   1
   2 -15   3   5404.    231.   1
   2 -15   3   4996.    233.   1
   2  15   3   5179.    243.   1
  -2  15  -3   5688.    244.   1
  -2  15  -3   5623.    245.   1
  -2 -15  -3   5000.    176.   1
  -2 -15  -3   4762.    238.   1
   2  15   4   1250.     81.   1
   2  15   4   1071.    137.   1
   2 -15   4   1001.    131.   1
   2 -15   4   1133.    130.   1
  -2  15  -4   1287.    137.   1
  -2 -15  -4   1014.     82.   1
  -2  15  -4   1383.    135.   1
  -2 -15  -4   1024.    134.   1
   2  15   5    199.    100.   1
   2 -15   5    398.    147.   1
   2  15   5    330.     50.   1
  -2  15  -5    338.    151.   1
  -2  15  -5    322.     99.   1
  -2 -15  -5    165.    152.   1
  -2 -15  -5    220.     79.   1
   2 -15   6     72.    116.   1
   2  15   6    307.     45.   1
   2 -15   6    441.    158.   1
   2  15   6    562.    107.   1
  -2  15  -6    388.    103.   1
  -2 -15  -6    287.    108.   1
   2  15   7   4033.    248.   1
   2 -15   7   3652.    243.   1
   2 -15   7   4118.    234.   1
  -2 -15  -7   3572.    241.   1
  -2  15  -7   3824.    365.   1
  -2  15  -7   4076.    230.   1
   2 -15   8     66.     72.   1
   2  15   8    -24.     75.   1
   2 -15   8     70.     67.   1
  -2  15  -8    -39.     69.   1
  -2  15  -8    -28.     74.   1
  -2 -15  -8    -14.     72.   1
   2  16  -8    573.    123.   1
   2  16  -8     18.    101.   1
   2 -16  -8    564.    119.   1
  -2 -16   8    -32.     96.   1
  -2 -16   8    405.    118.   1
  -2  16   8    420.    121.   1
   2 -16  -7    369.    110.   1
   2  16  -7     54.     97.   1
  -2  16   7    371.    109.   1
  -2 -16   7     52.     90.   1
  -2 -16   7    386.    109.   1
   2  16  -6   4201.    227.   1
   2 -16  -6   4107.    248.   1
  -2 -16   6   4211.    255.   1
  -2  16   6   4382.    255.   1
  -2 -16   6   4552.    221.   1
   2  16  -5     43.     85.   1
   2  16  -5    408.     94.   1
   2 -16  -5    175.     43.   1
   2 -16  -5    183.     92.   1
  -2 -16   5    -22.     83.   1
  -2  16   5    157.     70.   1
  -2  16   5    302.     98.   1
   2  16  -4   1753.    154.   1
   2 -16  -4   1841.    164.   1
   2 -16  -4   1503.     95.   1
   2  16  -4   1930.    165.   1
  -2 -16   4   1970.    151.   1
  -2  16   4   1824.    100.   1
  -2  16   4   2070.    173.   1
   2 -16  -3   3197.    137.   1
   2 -16  -3   3241.    297.   1
   2  16  -3   3382.    195.   1
  -2  16   3   3109.    141.   1
  -2 -16   3   3091.    195.   1
  -2  16   3   3156.    203.   1
  -2 -16   3   3129.    184.   1
   2  16  -2   2660.    262.   1
   2 -16  -2   2494.    191.   1
   2  16  -2   2538.    170.   1
   2 -16  -2   2411.    180.   1
  -2  16   2   2566.    139.   1
  -2 -16   2   2509.    175.   1
  -2 -16   2   2440.    169.   1
   2  16  -1    527.    105.   1
   2  16  -1      6.     94.   1
   2 -16  -1    387.     86.   1
   2 -16  -1    489.    105.   1
  -2  16   1    736.    108.   1
  -2  16   1    443.    127.   1
  -2 -16   1    551.    103.   1
  -2 -16   1    509.     97.   1
   2  16   0   1297.    139.   1
   2 -16   0   1108.    116.   1
   2 -16   0   1342.    205.   1
  -2 -16   0    986.    118.   1
  -2 -16   0   1068.    135.   1
  -2  16   0   1248.    138.   1
  -2  16   0   1167.    118.   1
   2  16   1   1127.    138.   1
   2 -16   1   1034.    119.   1
   2  16   1   1008.    109.   1
   2 -16   1   1113.    132.   1
  -2  16  -1   1138.    136.   1
  -2 -16  -1   1132.    200.   1
  -2 -16  -1    791.    110.   1
   2  16   2  10346.    369.   1
   2 -16   2   9425.    349.   1
   2  16   2   9784.    294.   1
  -2  16  -2   9519.    356.   1
  -2 -16  -2  10068.    299.   1
  -2 -16  -2   9441.    353.   1
  -2  16  -2   9800.    347.   1
   2 -16   3   1769.    157.   1
   2  16   3   1933.    165.   1
   2 -16   3   1626.    158.   1
   2  16   3   1590.    110.   1
  -2 -16  -3   1656.    160.   1
  -2 -16  -3   1528.    112.   1
  -2  16  -3   1934.    164.   1
  -2  16  -3   1498.    160.   1
   2  16   4    411.     95.   1
   2 -16   4    345.    104.   1
   2  16   4    347.    168.   1
   2 -16   4    371.    107.   1
  -2  16  -4    263.    108.   1
  -2  16  -4    266.    110.   1
  -2 -16  -4    350.     66.   1
  -2 -16  -4    215.    161.   1
   2 -16   5    582.    120.   1
   2 -16   5    466.    181.   1
   2  16   5    437.     62.   1
   2  16   5    448.    124.   1
  -2  16  -5    727.    125.   1
  -2 -16  -5    545.    120.   1
  -2  16  -5    592.    120.   1
  -2 -16  -5    399.     95.   1
   2 -16   6    124.    102.   1
   2  16   6    107.    105.   1
   2 -16   6    313.    151.   1
  -2  16  -6    141.    101.   1
  -2 -16  -6    143.    102.   1
  -2  16  -6    341.    156.   1
   2  16   7    454.    191.   1
   2 -16   7    227.    120.   1
   2 -16   7    389.    115.   1
  -2 -16  -7    316.    120.   1
  -2  16  -7    244.    120.   1
  -2  16  -7    509.    127.   1
   2 -17  -6   1343.    139.   1
   2  17  -6     29.    129.   1
  -2 -17   6     16.    124.   1
  -2  17   6   1453.    149.   1
   2  17  -5     54.     86.   1
   2 -17  -5    114.     95.   1
  -2  17   5    149.     48.   1
  -2  17   5    130.    101.   1
  -2 -17   5      8.     83.   1
   2 -17  -4    261.     95.   1
   2 -17  -4    178.     55.   1
   2  17  -4    206.     99.   1
   2  17  -4    -13.     92.   1
  -2 -17   4    -11.     89.   1
  -2 -17   4    370.     96.   1
  -2  17   4     73.    101.   1
  -2  17   4    131.     58.   1
   2  17  -3    763.    125.   1
   2  17  -3      2.    127.   1
   2 -17  -3    645.     86.   1
   2 -17  -3    695.    131.   1
  -2  17   3    836.    133.   1
  -2 -17   3    795.    124.   1
  -2 -17   3    565.    119.   1
   2 -17  -2   3367.    215.   1
   2  17  -2   3386.    197.   1
   2 -17  -2   3057.    164.   1
   2  17  -2   3130.    211.   1
  -2  17   2   3036.    219.   1
  -2  17   2   3183.    165.   1
  -2 -17   2   3310.    208.   1
  -2 -17   2   3443.    311.   1
   2 -17  -1   2144.    186.   1
   2 -17  -1   2487.    155.   1
   2  17  -1   2358.    187.   1
   2  17  -1   2334.    168.   1
  -2  17   1   2416.    196.   1
  -2  17   1   2309.    159.   1
  -2 -17   1   2628.    185.   1
  -2 -17   1   2461.    170.   1
   2  17   0     14.    105.   1
   2 -17   0    588.    120.   1
   2  17   0    891.    126.   1
   2 -17   0    794.    101.   1
  -2 -17   0    879.    184.   1
  -2  17   0      1.    162.   1
  -2  17   0    747.    184.   1
  -2 -17   0    692.    158.   1
   2 -17   1   1243.    212.   1
   2 -17   1    900.    122.   1
   2  17   1   1193.    222.   1
  -2  17  -1   1136.    144.   1
  -2 -17  -1    782.    116.   1
  -2 -17  -1   1055.    141.   1
   2 -17   2   2061.    188.   1
   2 -17   2   2085.    180.   1
   2  17   2   2783.    202.   1
   2  17   2   2537.    149.   1
  -2  17  -2   2264.    196.   1
  -2 -17  -2   2365.    149.   1
  -2 -17  -2   2492.    189.   1
   2 -17   3    940.    138.   1
   2  17   3    749.     95.   1
   2  17   3    854.    142.   1
   2 -17   3    807.    131.   1
  -2 -17  -3    639.    138.   1
  -2 -17  -3    641.     97.   1
  -2  17  -3    912.    140.   1
   2  17   4   3875.    357.   1
   2  17   4   3577.    152.   1
   2 -17   4   3802.    235.   1
  -2  17  -4   3163.    233.   1
  -2 -17  -4   3164.    157.   1
  -2 -17  -4   3624.    239.   1
   2  17   5   1872.    195.   1
   2  17   5   1680.    102.   1
   2 -17   5   1460.    268.   1
  -2  17  -5   1503.    187.   1
  -2 -17  -5   1701.    188.   1
   2 -18  -3   3486.    245.   1
   2 -18  -3   3491.    175.   1
   2  18  -3   3799.    347.   1
  -2  18   3   3597.    180.   1
  -2 -18   3   3894.    229.   1
  -2  18   3   3464.    255.   1
   2  18  -2     34.    100.   1
   2 -18  -2    219.     96.   1
   2  18  -2     -6.     93.   1
  -2 -18   2     81.     92.   1
  -2  18   2    374.    102.   1
  -2  18   2    166.     75.   1
  -2 -18   2    105.    146.   1
   2 -18  -1    -89.     61.   1
   2 -18  -1    -19.     77.   1
   2  18  -1   -119.    120.   1
   2  18  -1      8.     68.   1
  -2  18   1     15.     64.   1
  -2  18   1     67.    121.   1
  -2 -18   1     -5.     76.   1
   2 -18   0    126.     81.   1
   2  18   0     30.     83.   1
   2  18   0    188.    100.   1
   2 -18   0    180.     95.   1
  -2  18   0    129.     99.   1
  -2  18   0    -23.     84.   1
  -2 -18   0    225.     82.   1
  -2 -18   0    181.     94.   1
   2 -18   1     12.     86.   1
   2  18   1     -4.     89.   1
   2  18   1     15.     67.   1
   2 -18   1    215.     77.   1
  -2 -18  -1     86.     85.   1
  -2 -18  -1    110.    109.   1
  -2  18  -1     12.     89.   1
  -2  18  -1      9.     77.   1
   2  18   2    186.     79.   1
   2  18   2    280.    113.   1
   2 -18   2    145.    111.   1
  -2  18  -2    -22.    104.   1
  -2  18  -2    271.    110.   1
  -2 -18  -2    221.    109.   1
  -2 -18  -2    381.     84.   1
   2  18   3   9317.    424.   1
   2 -18   3   9510.    396.   1
   2 -18   3   9808.    384.   1
   2  18   3   8343.    395.   1
  -2 -18  -3   8966.    307.   1
  -2  18  -3   9742.    405.   1
  -2  18  -3   9246.    389.   1
  -2 -18  -3   9007.    399.   1
   3   0 -15   2016.    125.   1
   3   0 -14   -145.     74.   1
   3   0 -14    -37.     27.   1
  -3   0  14    -24.     31.   1
   3   0 -13   4437.    143.   1
   3   0 -13   4359.    148.   1
  -3   0  13   4088.    110.   1
   3   0 -12    -55.     32.   1
   3   0 -12     -2.     22.   1
   3   0 -12     36.     32.   1
  -3   0  12     84.     35.   1
   3   0 -11     29.     23.   1
   3   0 -11     84.     31.   1
  -3   0  11      9.     24.   1
   3   0 -10     -6.     42.   1
   3   0 -10     10.     22.   1
  -3   0  10     52.     22.   1
   3   0  -9  20146.    340.   1
   3   0  -9  19445.    335.   1
  -3   0   9  19762.    329.   1
   3   0  -8     -4.     17.   1
   3   0  -8    -12.     16.   1
  -3   0   8      2.     16.   1
   3   0  -7   1297.     41.   1
   3   0  -7   1341.     38.   1
  -3   0   7   1343.     57.   1
   3   0  -6    142.     22.   1
   3   0  -6     66.     18.   1
  -3   0   6     58.     18.   1
   3   0  -5  13755.    179.   1
   3   0  -5  13036.    191.   1
  -3   0   5  13573.    193.   1
   3   0  -4     28.      6.   1
   3   0  -4      6.     21.   1
  -3   0   4     15.     15.   1
   3   0  -3   6939.     62.   1
   3   0  -3   6654.     98.   1
  -3   0   3   6936.    103.   1
   3   0  -2     28.      5.   1
   3   0  -2     48.     16.   1
  -3   0   2     25.     16.   1
  -3   0   2     27.      5.   1
   3   0  -1  25886.    377.   1
   3   0  -1  26526.    387.   1
  -3   0   1  26476.    305.   1
  -3   0   1  26203.    383.   1
   3   0   0     97.     23.   1
   3   0   0     80.     22.   1
  -3   0   0     87.     22.   1
  -3   0   0     99.     21.   1
   3   0   1    226.     28.   1
   3   0   1    221.     26.   1
  -3   0  -1    242.     26.   1
   3   0   2     -7.     15.   1
  -3   0  -2      7.     15.   1
   3   0   3   3828.     80.   1
  -3   0  -3   3847.     80.   1
   3   0   4     28.     19.   1
  -3   0  -4      2.     20.   1
   3   0   5    398.     53.   1
  -3   0  -5    399.     35.   1
   3   0   6     33.     21.   1
  -3   0  -6    -18.     21.   1
   3   0   7    113.     31.   1
  -3   0  -7    134.     31.   1
   3   0   8     21.     27.   1
  -3   0  -8     11.     26.   1
   3   0   9   3829.    117.   1
  -3   0  -9   4062.    115.   1
   3   0  10      3.     28.   1
  -3   0 -10      0.     42.   1
   3   0  11   7157.    194.   1
  -3   0 -11   6740.    187.   1
   3   0  12     16.     34.   1
  -3   0 -12    -25.     33.   1
   3   0  13   2020.    105.   1
  -3   0 -13   1669.    155.   1
  -3   0 -13   1794.    104.   1
   3   0  14    -48.     42.   1
  -3   0 -14     53.     39.   1
   3  -1 -15    143.     61.   1
   3   1 -15    179.     58.   1
  -3  -1  15     31.     45.   1
   3   1 -14   3555.    151.   1
   3   1 -14   3415.    196.   1
  -3   1  14   2936.    109.   1
  -3  -1  14   3632.    159.   1
   3   1 -13   3679.    136.   1
   3  -1 -13   3667.     82.   1
   3   1 -13   3975.    155.   1
  -3  -1  13   3938.    120.   1
  -3   1  13   3831.     89.   1
   3  -1 -12   1757.     70.   1
   3   1 -12   1622.    106.   1
   3  -1 -12   1621.     89.   1
   3   1 -12   1581.     84.   1
   3   1 -12   1527.     83.   1
  -3  -1  12   1757.    106.   1
  -3   1  12   1612.     78.   1
   3  -1 -11   4508.     89.   1
   3   1 -11   4048.    161.   1
   3   1 -11   4430.    122.   1
   3   1 -11   4430.    116.   1
   3  -1 -11   4547.    129.   1
  -3   1  11   4527.    113.   1
  -3  -1  11   4606.    118.   1
   3  -1 -10   2913.    131.   1
   3   1 -10   3245.     90.   1
   3   1 -10   3194.     91.   1
   3  -1 -10   3227.     88.   1
   3   1 -10   3176.     90.   1
  -3  -1  10   3407.     90.   1
  -3   1  10   3025.     66.   1
   3   1  -9  10990.    193.   1
   3  -1  -9  10996.    245.   1
   3  -1  -9  11275.    178.   1
   3   1  -9  11113.    211.   1
   3   1  -9  11165.    199.   1
  -3  -1   9  10879.    202.   1
  -3   1   9  10813.    166.   1
   3   1  -8   9238.    207.   1
   3  -1  -8   9898.    170.   1
   3  -1  -8   9825.    151.   1
  -3   1   8  10277.    169.   1
  -3  -1   8   9483.    175.   1
   3  -1  -7   3954.     67.   1
   3  -1  -7   3918.     75.   1
   3   1  -7   3922.     84.   1
  -3   1   7   3781.     64.   1
  -3  -1   7   3973.    108.   1
   3   1  -6  71760.   1340.   1
   3  -1  -6  71411.   1181.   1
   3  -1  -6  69827.   1178.   1
  -3   1   6  69917.   1131.   1
  -3  -1   6  70551.   1255.   1
   3   1  -5   5957.    104.   1
   3   1  -5   6293.     73.   1
   3  -1  -5   6229.     85.   1
   3  -1  -5   5925.     83.   1
  -3   1   5   5984.     85.   1
  -3  -1   5   6221.    130.   1
   3   1  -4   1366.     57.   1
   3  -1  -4   1141.     28.   1
   3   1  -4   1235.     15.   1
   3  -1  -4   1258.     32.   1
  -3  -1   4   1236.     56.   1
  -3   1   4   1185.     30.   1
  -3   1   4   1227.     34.   1
   3   1  -3   3313.     65.   1
   3  -1  -3   3351.     39.   1
   3  -1  -3   3265.     54.   1
   3  -1  -3   3332.     69.   1
  -3   1   3   3370.     55.   1
  -3   1   3   3361.     40.   1
  -3  -1   3   3294.     65.   1
   3  -1  -2  53080.    839.   1
   3  -1  -2  56614.    787.   1
   3  -1  -2  54566.    857.   1
   3   1  -2  53880.    859.   1
  -3   1   2  56730.    783.   1
  -3  -1   2  57236.    934.   1
  -3   1   2  54597.    865.   1
   3  -1  -1    125.     18.   1
   3   1  -1    104.     20.   1
   3  -1  -1     49.     11.   1
   3  -1  -1     20.     18.   1
  -3  -1   1     46.     31.   1
  -3   1   1     45.     17.   1
  -3   1   1     56.     18.   1
   3   1   0 314973.   7852.   1
   3  -1   0 314137.   7994.   1
   3   1   0 297457.   7547.   1
   3  -1   0 334367.   7971.   1
  -3   1   0 323064.   7605.   1
  -3  -1   0 315775.   7873.   1
  -3   1   0 319166.   8136.   1
   3   1   1   1937.     52.   1
   3  -1   1   1902.     52.   1
   3   1   1   1963.     75.   1
  -3  -1  -1   2054.     54.   1
  -3  -1  -1   2021.     74.   1
  -3   1  -1   1908.     53.   1
  -3   1  -1   2049.     48.   1
   3   1   2  13729.    213.   1
   3   1   2  14013.    220.   1
   3  -1   2  14018.    224.   1
  -3  -1  -2  14208.    218.   1
  -3   1  -2  14186.    215.   1
  -3   1  -2  13795.    224.   1
   3   1   3    162.     25.   1
   3  -1   3    140.     27.   1
   3   1   3    147.     23.   1
  -3   1  -3    190.     27.   1
  -3  -1  -3    130.     24.   1
   3  -1   4    387.     38.   1
   3   1   4    532.     32.   1
  -3   1  -4    471.     37.   1
  -3  -1  -4    498.     32.   1
   3  -1   5    470.     39.   1
   3   1   5    385.     33.   1
  -3  -1  -5    549.     34.   1
  -3   1  -5    473.     59.   1
   3  -1   6   8467.    174.   1
   3   1   6   8403.    160.   1
  -3   1  -6   8967.    218.   1
   3   1   7    402.     37.   1
   3  -1   7    297.     45.   1
  -3  -1  -7    480.     56.   1
  -3   1  -7    458.     44.   1
   3  -1   8   7698.    235.   1
   3   1   8   8328.    207.   1
  -3   1  -8   8293.    190.   1
  -3  -1  -8   8442.    210.   1
   3  -1   9   7974.    244.   1
   3   1   9   6999.    208.   1
  -3   1  -9   7978.    192.   1
  -3  -1  -9   7604.    209.   1
   3  -1  10      5.     33.   1
   3   1  10     30.     42.   1
  -3   1 -10    -19.     44.   1
  -3   1 -10      9.     49.   1
  -3  -1 -10      7.     27.   1
   3  -1  11   4315.    150.   1
   3   1  11   4089.    129.   1
  -3  -1 -11   4225.    129.   1
  -3   1 -11   4288.    149.   1
  -3   1 -11   4327.    188.   1
   3   1  12   1574.     84.   1
   3  -1  12   1527.     98.   1
  -3  -1 -12   1661.    119.   1
  -3   1 -12   1471.     98.   1
   3  -1  13    445.     73.   1
   3   1  13    400.     66.   1
   3   1  13    470.     60.   1
  -3   1 -13    482.     70.   1
  -3  -1 -13    429.     59.   1
   3   1  14   4401.    171.   1
   3  -1  14   4783.    186.   1
   3   1  14   4837.    163.   1
  -3   1 -14   4796.    249.   1
  -3   1 -14   4532.    181.   1
   3   2 -15   1788.    103.   1
   3   2 -15   1701.    118.   1
  -3  -2  15   1928.    108.   1
   3   2 -14    643.     68.   1
   3   2 -14    571.    114.   1
  -3  -2  14    585.     69.   1
   3   2 -13    929.     75.   1
   3   2 -13   1050.     70.   1
   3  -2 -13    860.     41.   1
  -3   2  13    895.     35.   1
  -3  -2  13   1097.     72.   1
   3  -2 -12   1781.     93.   1
   3   2 -12   1440.     81.   1
   3   2 -12   1506.     82.   1
   3   2 -12   1650.     81.   1
   3  -2 -12   1557.     51.   1
  -3  -2  12   1569.     82.   1
  -3   2  12   1600.     56.   1
   3  -2 -11   2302.     95.   1
   3   2 -11   2336.     86.   1
   3   2 -11   2337.     91.   1
   3  -2 -11   2209.     45.   1
  -3  -2  11   2428.     90.   1
  -3   2  11   2277.     47.   1
   3  -2 -10  37088.    702.   1
   3   2 -10  36111.    715.   1
   3   2 -10  35419.    664.   1
   3  -2 -10  35768.    555.   1
  -3  -2  10  35982.    765.   1
  -3   2  10  36967.    539.   1
   3   2  -9    121.     46.   1
   3  -2  -9     28.     29.   1
   3   2  -9     88.     35.   1
   3  -2  -9     47.     20.   1
  -3  -2   9    134.     46.   1
  -3   2   9     33.     20.   1
   3  -2  -8    193.     32.   1
   3   2  -8    308.     35.   1
   3   2  -8    239.     26.   1
   3  -2  -8    237.     24.   1
  -3   2   8    274.     17.   1
  -3  -2   8    235.     54.   1
   3   2  -7   3553.     86.   1
   3   2  -7   3366.     61.   1
   3  -2  -7   3324.     75.   1
   3  -2  -7   3246.     48.   1
  -3  -2   7   3357.     84.   1
  -3   2   7   3373.     50.   1
   3  -2  -6    384.     15.   1
   3   2  -6    435.     19.   1
   3   2  -6    395.     34.   1
   3  -2  -6    453.     39.   1
  -3  -2   6    401.     34.   1
  -3   2   6    418.     17.   1
   3   2  -5    945.     40.   1
   3   2  -5    790.     26.   1
   3  -2  -5    799.     27.   1
   3  -2  -5    722.     19.   1
   3  -2  -5    802.     28.   1
  -3   2   5    730.     30.   1
  -3   2   5    818.     29.   1
  -3  -2   5    824.     58.   1
   3   2  -4   7469.     77.   1
   3  -2  -4   7183.     92.   1
   3   2  -4   7195.    154.   1
   3  -2  -4   7283.    101.   1
   3  -2  -4   7472.     91.   1
  -3   2   4   7709.    111.   1
  -3   2   4   7198.    100.   1
  -3  -2   4   7360.    127.   1
   3  -2  -3  15799.    203.   1
   3  -2  -3  16272.    207.   1
   3   2  -3  15586.    242.   1
   3   2  -3  15257.    154.   1
   3  -2  -3  16355.    211.   1
  -3   2   3  16411.    208.   1
  -3  -2   3  15058.    233.   1
  -3  -2   3  15733.    152.   1
   3  -2  -2  28418.    424.   1
   3   2  -2  26356.    299.   1
   3  -2  -2  28127.    400.   1
   3  -2  -2  28534.    384.   1
   3   2  -2  28187.    423.   1
  -3   2   2  27913.    397.   1
  -3  -2   2  28406.    424.   1
  -3   2   2  28427.    374.   1
  -3  -2   2  27456.    311.   1
   3  -2  -1   1263.     37.   1
   3   2  -1   1208.     42.   1
   3  -2  -1   1250.     31.   1
  -3  -2   1   1167.     23.   1
  -3   2   1   1267.     31.   1
  -3   2   1   1244.     38.   1
  -3  -2   1   1175.     61.   1
   3  -2   0  11224.    155.   1
   3   2   0  10878.    168.   1
   3  -2   0  10164.    194.   1
  -3   2   0  10880.    151.   1
  -3  -2   0  11022.    148.   1
  -3   2   0  10704.    168.   1
  -3  -2   0  10719.    199.   1
   3   2   1     56.     19.   1
   3  -2   1     51.     19.   1
   3  -2   1     10.     20.   1
   3   2   1     36.     19.   1
  -3  -2  -1     29.     19.   1
  -3   2  -1     50.     20.   1
  -3   2  -1     25.     29.   1
  -3  -2  -1      8.     19.   1
   3   2   2  10078.    158.   1
   3  -2   2   9994.    173.   1
   3   2   2  10560.    189.   1
  -3   2  -2  10117.    175.   1
  -3  -2  -2  10046.    160.   1
  -3   2  -2  10388.    166.   1
   3  -2   3  20925.    360.   1
   3   2   3  21592.    335.   1
   3   2   3  21429.    338.   1
  -3   2  -3  21444.    364.   1
  -3  -2  -3  21625.    363.   1
  -3   2  -3  21787.    353.   1
   3   2   4  46174.    798.   1
   3   2   4  47782.    828.   1
   3  -2   4  47096.    874.   1
  -3   2  -4  48753.    858.   1
  -3  -2  -4  47385.    844.   1
  -3   2  -4  47554.    926.   1
   3  -2   5    629.     48.   1
   3   2   5    739.     56.   1
   3   2   5    657.     36.   1
  -3  -2  -5    711.     36.   1
  -3   2  -5    707.     48.   1
  -3   2  -5    857.     76.   1
   3  -2   6   1386.    109.   1
   3   2   6   2138.     59.   1
   3   2   6   2165.     66.   1
  -3   2  -6   2245.     86.   1
  -3   2  -6   2014.    112.   1
  -3  -2  -6   2214.     60.   1
   3  -2   7   3240.    104.   1
   3   2   7   3038.     81.   1
   3   2   7   3208.     88.   1
  -3   2  -7   3053.    102.   1
  -3  -2  -7   3165.     80.   1
  -3   2  -7   3384.    112.   1
   3   2   8   6221.    134.   1
   3  -2   8   6478.    171.   1
   3   2   8   6446.    145.   1
  -3   2  -8   6579.    171.   1
  -3  -2  -8   6485.    136.   1
  -3   2  -8   6257.    183.   1
   3  -2   9    927.     73.   1
   3   2   9   1031.     54.   1
   3   2   9    798.     57.   1
  -3  -2  -9    930.     52.   1
  -3   2  -9   1054.     73.   1
  -3  -2  -9   1207.     93.   1
   3   2  10  12385.    253.   1
   3   2  10  12388.    267.   1
   3  -2  10  12131.    305.   1
  -3  -2 -10  12098.    248.   1
  -3   2 -10  12178.    374.   1
  -3   2 -10  12018.    332.   1
  -3  -2 -10  13010.    352.   1
   3   2  11   5956.    198.   1
   3   2  11   6225.    167.   1
   3  -2  11   6604.    265.   1
  -3  -2 -11   6812.    253.   1
  -3   2 -11   6616.    232.   1
  -3   2 -11   6181.    197.   1
  -3  -2 -11   5929.    194.   1
   3   2  12   1676.    125.   1
   3  -2  12   1700.    111.   1
   3   2  12   1759.    115.   1
  -3   2 -12   1722.    109.   1
  -3   2 -12   1660.    141.   1
  -3  -2 -12   1765.     77.   1
   3   2  13     56.     39.   1
   3   2  13     31.     36.   1
   3  -2  13     34.     53.   1
  -3  -2 -13     69.     52.   1
  -3   2 -13     76.     53.   1
   3  -2  14   1799.    124.   1
  -3   2 -14   1527.    160.   1
  -3   2 -14   1293.    173.   1
   3   3 -15    533.     78.   1
   3   3 -15    446.     82.   1
  -3  -3  15    670.     81.   1
   3   3 -14   1612.    102.   1
   3   3 -14   1628.    101.   1
  -3  -3  14   1492.    103.   1
   3   3 -13   6256.    197.   1
   3   3 -13   6540.    242.   1
  -3  -3  13   6686.    197.   1
   3   3 -12   7668.    270.   1
   3   3 -12   7387.    189.   1
  -3  -3  12   7502.    270.   1
   3  -3 -11  16054.    176.   1
   3   3 -11  16737.    430.   1
   3  -3 -11  15913.    171.   1
   3  -3 -11  16983.    359.   1
   3   3 -11  16923.    340.   1
  -3  -3  11  16792.    360.   1
  -3   3  11  16812.    200.   1
   3  -3 -10    508.     54.   1
   3   3 -10    469.     84.   1
   3   3 -10    553.     44.   1
   3  -3 -10    480.     11.   1
   3  -3 -10    521.     11.   1
  -3   3  10    477.     14.   1
  -3  -3  10    639.     55.   1
   3   3  -9  26245.    579.   1
   3  -3  -9  25442.    305.   1
   3  -3  -9  27108.    340.   1
   3   3  -9  25398.    487.   1
   3  -3  -9  26504.    493.   1
  -3   3   9  26120.    338.   1
  -3  -3   9  25001.    507.   1
   3   3  -8   6624.    120.   1
   3  -3  -8   6576.     76.   1
   3   3  -8   6428.    153.   1
   3  -3  -8   6621.    174.   1
  -3  -3   8   6790.    155.   1
  -3   3   8   6735.     83.   1
   3  -3  -7  16123.    181.   1
   3   3  -7  16138.    301.   1
   3   3  -7  16325.    266.   1
   3  -3  -7  16023.    186.   1
   3  -3  -7  15928.    272.   1
  -3   3   7  15983.    193.   1
  -3  -3   7  15633.    294.   1
   3   3  -6   2866.     51.   1
   3   3  -6   2956.     82.   1
   3  -3  -6   2826.     67.   1
   3  -3  -6   2933.     42.   1
   3  -3  -6   2836.     34.   1
  -3  -3   6   2950.    112.   1
  -3   3   6   2803.     70.   1
  -3   3   6   2893.     36.   1
   3   3  -5   4454.    100.   1
   3  -3  -5   4438.     60.   1
   3  -3  -5   4146.     79.   1
   3  -3  -5   4672.     60.   1
   3   3  -5   4397.     73.   1
  -3  -3   5   4302.     99.   1
  -3   3   5   4136.     82.   1
   3   3  -4   1842.     59.   1
   3  -3  -4   1821.     39.   1
   3  -3  -4   1818.     44.   1
   3   3  -4   1812.     29.   1
   3  -3  -4   1860.     29.   1
  -3   3   4   1846.     47.   1
  -3  -3   4   1849.     37.   1
  -3  -3   4   1900.     84.   1
   3  -3  -3   1636.     40.   1
   3  -3  -3   1585.     32.   1
   3  -3  -3   1701.     33.   1
   3   3  -3   1623.     26.   1
   3   3  -3   1683.     55.   1
  -3  -3   3   1607.     54.   1
  -3   3   3   1720.     33.   1
  -3  -3   3   1702.     25.   1
  -3   3   3   1759.     41.   1
   3  -3  -2  13349.    187.   1
   3   3  -2  12745.    152.   1
   3  -3  -2  13342.    186.   1
   3   3  -2  13184.    206.   1
  -3  -3   2  13074.    154.   1
  -3  -3   2  11426.    228.   1
  -3   3   2  13228.    185.   1
  -3   3   2  13448.    206.   1
   3  -3  -1  13773.    196.   1
   3  -3  -1  13561.    200.   1
   3   3  -1  12879.    166.   1
   3   3  -1  13119.    205.   1
  -3   3   1  12478.    217.   1
  -3  -3   1  13246.    206.   1
  -3  -3   1  13526.    171.   1
  -3   3   1  13653.    216.   1
   3   3   0   6196.    118.   1
   3  -3   0   6399.    105.   1
   3  -3   0   6345.    111.   1
   3   3   0   6434.    109.   1
  -3   3   0   6297.    112.   1
  -3   3   0   6541.    106.   1
  -3  -3   0   6309.    109.   1
  -3  -3   0   6177.     96.   1
   3  -3   1  27130.    451.   1
   3  -3   1  26551.    472.   1
   3   3   1  26425.    402.   1
  -3   3  -1  27900.    459.   1
  -3   3  -1  25775.    426.   1
  -3  -3  -1  25784.    401.   1
  -3  -3  -1  26683.    438.   1
   3  -3   2   1182.     47.   1
   3   3   2   1092.     39.   1
   3  -3   2   1085.     45.   1
   3   3   2   1076.     39.   1
  -3   3  -2   1160.     48.   1
  -3  -3  -2   1069.     40.   1
  -3   3  -2   1034.     46.   1
  -3  -3  -2   1170.     47.   1
   3  -3   3    -25.     26.   1
   3  -3   3     23.     27.   1
   3   3   3     91.     20.   1
   3   3   3     66.     19.   1
  -3  -3  -3    107.     28.   1
  -3   3  -3     67.     26.   1
  -3   3  -3     70.     41.   1
   3   3   4  26737.    467.   1
   3  -3   4  26628.    491.   1
   3   3   4  27782.    472.   1
  -3   3  -4  27452.    479.   1
  -3   3  -4  26987.    543.   1
  -3  -3  -4  27199.    545.   1
   3  -3   5   5383.    173.   1
   3   3   5   5254.    102.   1
   3   3   5   5372.    122.   1
  -3   3  -5   5398.    173.   1
  -3  -3  -5   5567.    138.   1
  -3   3  -5   5091.    128.   1
  -3  -3  -5   5299.     98.   1
   3   3   6   3403.     98.   1
   3  -3   6   3469.    108.   1
   3   3   6   3475.     80.   1
  -3   3  -6   3313.    148.   1
  -3  -3  -6   3437.     98.   1
  -3  -3  -6   3856.    118.   1
  -3   3  -6   3133.    108.   1
   3  -3   7  16274.    354.   1
   3   3   7  16113.    278.   1
   3   3   7  16366.    293.   1
  -3   3  -7  16758.    416.   1
  -3   3  -7  16307.    345.   1
  -3  -3  -7  16541.    363.   1
  -3  -3  -7  16710.    283.   1
   3   3   8   1245.     78.   1
   3   3   8   1323.     51.   1
   3  -3   8   1217.     82.   1
  -3   3  -8   1228.    133.   1
  -3  -3  -8   1286.     50.   1
  -3  -3  -8   1271.    146.   1
  -3   3  -8   1253.     80.   1
   3  -3   9  14545.    342.   1
   3   3   9  14663.    323.   1
  -3  -3  -9  14534.    269.   1
  -3  -3  -9  15068.    378.   1
  -3   3  -9  14229.    340.   1
  -3   3  -9  14663.    448.   1
   3  -3  10     98.     49.   1
   3   3  10     49.     28.   1
   3   3  10     -5.     46.   1
  -3   3 -10     47.     56.   1
  -3   3 -10     81.     49.   1
  -3  -3 -10    103.     27.   1
  -3  -3 -10     90.     63.   1
   3  -3  11   6681.    219.   1
   3   3  11   6796.    158.   1
   3   3  11   6536.    151.   1
  -3  -3 -11   6388.    145.   1
  -3   3 -11   6547.    217.   1
  -3  -3 -11   6749.    261.   1
  -3   3 -11   6588.    244.   1
   3   3  12   3558.    108.   1
   3  -3  12   3483.    226.   1
   3   3  12   3143.    136.   1
  -3  -3 -12   3335.     97.   1
  -3   3 -12   3358.    158.   1
  -3   3 -12   3575.    187.   1
   3   3  13   3987.    166.   1
   3  -3  13   4662.    194.   1
   3   3  13   4152.    123.   1
  -3   3 -13   4571.    187.   1
  -3   3 -13   4564.    222.   1
   3  -3  14    125.     74.   1
  -3   3 -14    128.    142.   1
  -3   3 -14    154.     73.   1
   3   4 -15   1340.    112.   1
   3   4 -15   1272.    109.   1
   3   4 -14   5217.    181.   1
   3  -4 -14   5189.    203.   1
   3   4 -14   5149.    196.   1
  -3  -4  14   5313.    197.   1
   3  -4 -13    589.    133.   1
   3   4 -13    661.     86.   1
   3   4 -13    935.     73.   1
  -3  -4  13    821.    132.   1
   3   4 -12     44.     39.   1
   3  -4 -12    -23.     59.   1
   3   4 -12     14.     49.   1
  -3  -4  12    -21.     40.   1
   3  -4 -11    902.    114.   1
   3   4 -11    865.     79.   1
   3   4 -11    861.     61.   1
  -3  -4  11   1044.     79.   1
   3   4 -10    818.     69.   1
   3   4 -10    681.     49.   1
   3  -4 -10    652.     62.   1
  -3  -4  10    770.     68.   1
   3   4  -9   2512.     73.   1
   3   4  -9   2176.     99.   1
   3  -4  -9   2494.     90.   1
  -3  -4   9   2461.     99.   1
   3   4  -8  12947.    274.   1
   3   4  -8  12868.    220.   1
   3  -4  -8  13194.    299.   1
  -3  -4   8  12766.    274.   1
   3  -4  -7   1205.     54.   1
   3   4  -7   1338.     65.   1
   3   4  -7   1196.     56.   1
  -3  -4   7   1148.     65.   1
  -3   4   7   1144.     57.   1
   3   4  -6   5612.    129.   1
   3  -4  -6   5084.     49.   1
   3  -4  -6   5622.     55.   1
   3  -4  -6   5232.    111.   1
   3   4  -6   5358.     88.   1
  -3  -4   6   5230.    126.   1
  -3   4   6   5414.    114.   1
   3  -4  -5  48287.    635.   1
   3   4  -5  47582.    749.   1
   3   4  -5  48206.    891.   1
   3  -4  -5  47984.    840.   1
   3  -4  -5  50816.    713.   1
  -3   4   5  47777.    810.   1
  -3  -4   5  45927.    860.   1
  -3  -4   5  49994.    741.   1
   3   4  -4    332.     36.   1
   3  -4  -4    346.     28.   1
   3  -4  -4    324.     14.   1
   3  -4  -4    311.     13.   1
   3   4  -4    359.     18.   1
  -3   4   4    338.     44.   1
  -3  -4   4    261.     36.   1
  -3  -4   4    316.     18.   1
  -3   4   4    329.     14.   1
   3   4  -3    171.     31.   1
   3   4  -3    131.     15.   1
   3  -4  -3    193.     16.   1
   3  -4  -3    218.     36.   1
  -3  -4   3    179.     23.   1
  -3   4   3    193.     24.   1
  -3   4   3    193.     24.   1
  -3  -4   3    164.     30.   1
   3   4  -2   7089.    100.   1
   3  -4  -2   7206.    132.   1
   3  -4  -2   7247.    121.   1
   3   4  -2   7475.    167.   1
  -3  -4   2   7231.    116.   1
  -3   4   2   7151.    110.   1
  -3  -4   2   7020.    130.   1
  -3   4   2   7498.    122.   1
   3  -4  -1  58818.    992.   1
   3   4  -1  58357.    927.   1
   3   4  -1  56355.    970.   1
   3  -4  -1  58372.   1008.   1
  -3  -4   1  57859.    992.   1
  -3   4   1  58377.   1012.   1
  -3  -4   1  56360.    898.   1
  -3   4   1  56472.    988.   1
   3  -4   0   6796.    122.   1
   3   4   0   6765.    119.   1
   3  -4   0   6762.    120.   1
   3   4   0   6624.    110.   1
  -3   4   0   6642.    122.   1
  -3  -4   0   7167.    153.   1
  -3  -4   0   6894.    111.   1
  -3   4   0   6951.    121.   1
   3   4   1  10160.    169.   1
   3   4   1   9689.    187.   1
   3  -4   1  10201.    180.   1
   3  -4   1  10478.    177.   1
  -3  -4  -1  10066.    164.   1
  -3   4  -1  10144.    171.   1
  -3  -4  -1  10178.    200.   1
  -3   4  -1  10286.    182.   1
   3  -4   2   8995.    172.   1
   3   4   2   9185.    150.   1
   3  -4   2   9193.    166.   1
  -3  -4  -2   9402.    168.   1
  -3   4  -2   8960.    173.   1
  -3   4  -2   9404.    166.   1
  -3  -4  -2   9258.    176.   1
   3   4   3   3184.     90.   1
   3  -4   3   3276.     92.   1
   3  -4   3   3251.     86.   1
   3   4   3   3267.     68.   1
  -3  -4  -3   3394.    124.   1
  -3  -4  -3   3193.     70.   1
  -3   4  -3   3356.     87.   1
  -3   4  -3   3075.     90.   1
   3   4   4    435.     30.   1
   3  -4   4    462.     47.   1
   3   4   4    587.     30.   1
  -3   4  -4    623.     47.   1
  -3  -4  -4    597.     49.   1
  -3   4  -4    400.     46.   1
   3  -4   5     27.     52.   1
   3   4   5     54.     19.   1
   3   4   5     36.     21.   1
  -3  -4  -5     95.     36.   1
  -3   4  -5    133.     34.   1
  -3   4  -5     28.     33.   1
   3  -4   6   1111.     63.   1
   3   4   6    775.     55.   1
   3   4   6    658.     35.   1
  -3   4  -6    865.     65.   1
  -3  -4  -6    822.    103.   1
  -3   4  -6    642.     63.   1
   3   4   7    503.     31.   1
   3  -4   7    501.     58.   1
   3   4   7    430.     34.   1
  -3  -4  -7    479.    103.   1
  -3   4  -7    380.     60.   1
  -3   4  -7    413.     59.   1
   3   4   8  14734.    291.   1
   3  -4   8  13895.    336.   1
   3   4   8  13887.    244.   1
  -3   4  -8  14000.    333.   1
  -3   4  -8  14301.    335.   1
  -3  -4  -8  14771.    439.   1
   3  -4   9   2068.    114.   1
   3   4   9   2008.     91.   1
   3   4   9   1951.     61.   1
  -3   4  -9   3011.    178.   1
  -3  -4  -9   1919.    191.   1
  -3   4  -9   2053.    111.   1
   3   4  10   7876.    189.   1
   3   4  10   8176.    200.   1
   3  -4  10   8115.    322.   1
  -3   4 -10   8369.    245.   1
  -3   4 -10   8093.    253.   1
  -3  -4 -10   8346.    274.   1
   3  -4  11    330.     75.   1
   3   4  11    330.     37.   1
   3   4  11    297.     35.   1
  -3   4 -11    356.    114.   1
  -3   4 -11    251.     82.   1
   3  -4  12   4815.    197.   1
   3   4  12   4589.    115.   1
   3   4  12   4340.    140.   1
  -3   4 -12   4787.    215.   1
  -3   4 -12   4521.    201.   1
   3  -4  13   1373.    116.   1
  -3   4 -13     40.    174.   1
  -3   4 -13   1285.    134.   1
   3  -4  14    253.     90.   1
  -3   4 -14    281.    107.   1
  -3   4 -14    392.     90.   1
   3   5 -15    843.    100.   1
   3  -5 -15     43.    175.   1
  -3  -5  15   1324.    112.   1
   3  -5 -14    312.     84.   1
   3   5 -14    399.     68.   1
  -3  -5  14    346.     82.   1
   3   5 -13   2964.    126.   1
   3   5 -13   2930.    153.   1
   3  -5 -13   3031.    152.   1
  -3  -5  13   4188.    225.   1
   3  -5 -12     60.     51.   1
   3   5 -12     76.     54.   1
   3   5 -12    123.     40.   1
  -3  -5  12    -10.     53.   1
   3   5 -11   3418.    110.   1
   3  -5 -11   3534.    135.   1
   3   5 -11   3633.    146.   1
  -3  -5  11   3350.    146.   1
   3   5 -10   1766.     71.   1
   3  -5 -10   1641.    136.   1
   3   5 -10   1824.    100.   1
  -3  -5  10   1783.    101.   1
   3  -5  -9   1287.     73.   1
   3   5  -9   1090.     83.   1
   3   5  -9   1164.     55.   1
  -3  -5   9   1184.    122.   1
   3  -5  -8    911.     61.   1
   3   5  -8    886.    106.   1
   3   5  -8    953.     44.   1
  -3  -5   8    899.    106.   1
   3   5  -7   9024.    159.   1
   3   5  -7   9188.    259.   1
   3  -5  -7   8844.    184.   1
  -3  -5   7   9194.    210.   1
  -3   5   7   9109.    193.   1
   3  -5  -6   2746.     81.   1
   3   5  -6   2859.     81.   1
   3   5  -6   2929.     97.   1
  -3  -5   6   2901.     96.   1
  -3  -5   6   2695.     61.   1
  -3   5   6   2674.     83.   1
   3  -5  -5     89.     29.   1
   3   5  -5    127.     19.   1
   3   5  -5    122.     34.   1
   3  -5  -5    129.     11.   1
   3  -5  -5    118.     11.   1
  -3  -5   5     55.     34.   1
  -3   5   5    115.     28.   1
  -3  -5   5     59.     18.   1
   3   5  -4   1561.     40.   1
   3   5  -4   1601.     67.   1
   3  -5  -4   1548.     29.   1
   3  -5  -4   1571.     56.   1
   3  -5  -4   1707.     39.   1
  -3   5   4   1697.     58.   1
  -3  -5   4   1524.     39.   1
  -3  -5   4   1861.     67.   1
  -3   5   4   1643.     40.   1
   3   5  -3  13771.    222.   1
   3  -5  -3  14366.    199.   1
   3  -5  -3  14130.    238.   1
   3   5  -3  13124.    242.   1
  -3   5   3  13553.    227.   1
  -3  -5   3  13765.    199.   1
  -3  -5   3  13402.    246.   1
   3   5  -2   9317.    208.   1
   3  -5  -2   9193.    159.   1
   3   5  -2   8972.    139.   1
   3  -5  -2   9106.    140.   1
  -3   5   2   9006.    188.   1
  -3  -5   2   8897.    167.   1
  -3   5   2   8712.    139.   1
  -3  -5   2   9158.    138.   1
   3  -5  -1    219.     48.   1
   3  -5  -1    317.     27.   1
   3   5  -1    264.     26.   1
   3   5  -1    240.     50.   1
  -3   5   1    258.     32.   1
  -3  -5   1    312.     34.   1
  -3   5   1    226.     42.   1
  -3  -5   1    238.     25.   1
   3  -5   0  30310.    518.   1
   3   5   0  30705.    503.   1
   3   5   0  31331.    538.   1
   3  -5   0  30794.    515.   1
  -3  -5   0  30358.    484.   1
  -3   5   0  30164.    520.   1
  -3  -5   0  31263.    549.   1
  -3   5   0  31102.    509.   1
   3   5   1  36937.    624.   1
   3  -5   1  36716.    635.   1
   3   5   1  36848.    602.   1
  -3   5  -1  38502.    694.   1
  -3  -5  -1  36235.    615.   1
  -3   5  -1  37020.    663.   1
  -3  -5  -1  36939.    607.   1
   3   5   2    145.     24.   1
   3  -5   2    120.     32.   1
   3   5   2    103.     32.   1
   3  -5   2     76.     31.   1
  -3   5  -2    193.     33.   1
  -3  -5  -2     97.     24.   1
  -3   5  -2    162.     31.   1
  -3  -5  -2     98.     31.   1
   3  -5   3  10712.    209.   1
   3  -5   3  10806.    220.   1
   3   5   3  10678.    175.   1
   3   5   3  11141.    178.   1
  -3  -5  -3  10777.    212.   1
  -3   5  -3  10810.    207.   1
  -3   5  -3  10597.    216.   1
  -3  -5  -3  10803.    177.   1
   3   5   4    848.     36.   1
   3   5   4    788.     53.   1
   3  -5   4    948.     85.   1
  -3   5  -4    716.     60.   1
  -3  -5  -4    848.     54.   1
  -3   5  -4    964.     56.   1
  -3  -5  -4    865.     60.   1
   3   5   5    711.     34.   1
   3   5   5    639.     48.   1
   3  -5   5    775.     58.   1
  -3   5  -5    705.     56.   1
  -3  -5  -5    673.     61.   1
  -3   5  -5    768.     60.   1
   3   5   6    549.     33.   1
   3   5   6    573.     31.   1
   3  -5   6    575.     62.   1
  -3   5  -6    632.     60.   1
  -3   5  -6    603.     63.   1
  -3  -5  -6    523.     63.   1
   3   5   7  12584.    211.   1
   3  -5   7  12460.    301.   1
   3   5   7  12461.    206.   1
  -3   5  -7  12228.    292.   1
  -3  -5  -7  13108.    384.   1
  -3   5  -7  13357.    374.   1
   3   5   8   4124.    108.   1
   3   5   8   4345.     91.   1
   3  -5   8   4164.    156.   1
  -3   5  -8   4300.    155.   1
  -3   5  -8   4388.    158.   1
  -3  -5  -8   4382.    235.   1
   3   5   9    521.     34.   1
   3  -5   9    412.     75.   1
   3   5   9    405.     47.   1
  -3   5  -9    551.     75.   1
  -3   5  -9    563.    118.   1
  -3  -5  -9    587.    129.   1
   3  -5  10   1529.    114.   1
   3   5  10   1410.     52.   1
   3   5  10   1502.     51.   1
  -3   5 -10   1646.    114.   1
  -3  -5 -10   1475.    195.   1
  -3   5 -10   1380.    183.   1
   3   5  11   2344.     66.   1
   3  -5  11   2831.    148.   1
   3   5  11   2292.     66.   1
  -3   5 -11   2528.    146.   1
  -3   5 -11   2457.    232.   1
   3   5  12   1464.     72.   1
   3  -5  12   1827.    129.   1
   3   5  12   1267.     51.   1
  -3   5 -12   1804.    141.   1
  -3   5 -12   1554.    189.   1
   3  -5  13    509.    166.   1
  -3   5 -13    814.    112.   1
  -3   5 -13    724.    125.   1
   3  -5  14    466.    100.   1
  -3   5 -14    448.    115.   1
  -3   5 -14    130.    157.   1
   3   6 -14    426.     70.   1
   3  -6 -14    330.     93.   1
   3  -6 -13    277.     83.   1
   3   6 -13    342.     62.   1
  -3  -6  13    422.     84.   1
   3   6 -12    415.     81.   1
   3  -6 -12    308.     75.   1
   3   6 -12    403.     57.   1
  -3  -6  12    387.     80.   1
   3  -6 -11   9715.    260.   1
   3   6 -11   9308.    280.   1
   3   6 -11   9014.    219.   1
  -3  -6  11   9300.    277.   1
   3  -6 -10    652.     74.   1
   3   6 -10    856.     81.   1
   3   6 -10    637.     81.   1
  -3  -6  10    530.     81.   1
   3  -6  -9   1015.     75.   1
   3   6  -9   1085.     57.   1
   3   6  -9   1114.    130.   1
  -3  -6   9   1214.    132.   1
   3   6  -8  19656.    436.   1
   3  -6  -8  19878.    408.   1
   3   6  -8  19228.    361.   1
  -3   6   8  20370.    417.   1
  -3  -6   8  21006.    523.   1
   3  -6  -7   3219.    105.   1
   3   6  -7   3361.    119.   1
   3   6  -7   3319.    110.   1
  -3  -6   7   3313.     77.   1
  -3  -6   7   2867.    161.   1
  -3   6   7   3179.    147.   1
   3   6  -6   2716.     99.   1
   3  -6  -6   2634.    122.   1
   3   6  -6   2525.     66.   1
  -3  -6   6   2537.     63.   1
  -3  -6   6   2562.     98.   1
  -3   6   6   2583.     90.   1
   3  -6  -5  11046.    254.   1
   3  -6  -5  10698.    123.   1
   3  -6  -5  10272.    118.   1
   3   6  -5  10770.    228.   1
   3   6  -5  10461.    177.   1
  -3  -6   5  10672.    229.   1
  -3   6   5  10539.    125.   1
  -3   6   5  11113.    214.   1
  -3  -6   5  10809.    175.   1
   3  -6  -4   3718.     57.   1
   3   6  -4   3801.     78.   1
   3   6  -4   3770.    109.   1
   3  -6  -4   3896.     98.   1
  -3  -6   4   3750.     96.   1
  -3   6   4   3783.     60.   1
  -3  -6   4   3822.    108.   1
  -3   6   4   3712.     97.   1
   3   6  -3   6512.    145.   1
   3  -6  -3   6575.    102.   1
   3   6  -3   6493.    116.   1
   3  -6  -3   6659.    137.   1
  -3  -6   3   6629.    146.   1
  -3   6   3   6513.    104.   1
  -3   6   3   6532.    136.   1
  -3  -6   3   6379.    113.   1
   3   6  -2    117.     48.   1
   3  -6  -2     59.     28.   1
   3   6  -2     62.     36.   1
   3  -6  -2    122.     31.   1
  -3  -6   2    100.     23.   1
  -3   6   2     73.     29.   1
  -3   6   2     59.     32.   1
  -3  -6   2    190.     32.   1
   3  -6  -1  19884.    360.   1
   3   6  -1  19875.    381.   1
   3  -6  -1  19082.    339.   1
   3   6  -1  19150.    312.   1
  -3   6   1  18489.    318.   1
  -3  -6   1  19443.    337.   1
  -3   6   1  19366.    332.   1
  -3  -6   1  19032.    310.   1
   3  -6   0  11800.    252.   1
   3   6   0  12246.    214.   1
   3   6   0  12244.    215.   1
   3  -6   0  12352.    227.   1
  -3   6   0  12132.    224.   1
  -3  -6   0  12275.    212.   1
  -3   6   0  12779.    226.   1
  -3  -6   0  12330.    217.   1
   3  -6   1  17064.    340.   1
   3   6   1  15377.    273.   1
   3   6   1  15712.    260.   1
   3  -6   1  15037.    279.   1
  -3  -6  -1  15204.    268.   1
  -3   6  -1  14773.    282.   1
  -3   6  -1  15141.    275.   1
  -3  -6  -1  15431.    259.   1
   3   6   2   3723.    137.   1
   3   6   2   3514.     79.   1
   3  -6   2   3661.    100.   1
   3  -6   2   3549.     98.   1
  -3  -6  -2   3382.     95.   1
  -3  -6  -2   3433.     79.   1
  -3   6  -2   3681.     99.   1
  -3   6  -2   3816.    138.   1
   3   6   3   8466.    184.   1
   3  -6   3   8364.    223.   1
   3  -6   3   8496.    188.   1
   3   6   3   8262.    142.   1
  -3  -6  -3   8503.    147.   1
  -3  -6  -3   8439.    183.   1
  -3   6  -3   7178.    227.   1
  -3   6  -3   8465.    179.   1
   3   6   4   3972.     81.   1
   3  -6   4   3528.    160.   1
   3   6   4   3942.     80.   1
   3  -6   4   3869.    117.   1
  -3   6  -4   3811.    161.   1
  -3  -6  -4   3826.    164.   1
  -3   6  -4   3812.    154.   1
  -3  -6  -4   3805.     83.   1
   3  -6   5   3932.    127.   1
   3  -6   5   3879.    126.   1
   3   6   5   3737.    103.   1
   3   6   5   4006.    104.   1
  -3   6  -5   3737.    129.   1
  -3   6  -5   3894.    123.   1
  -3  -6  -5   4279.    129.   1
   3   6   6   2275.     58.   1
   3  -6   6   2307.    104.   1
   3   6   6   2567.     60.   1
  -3   6  -6   2400.    108.   1
  -3  -6  -6   2279.    110.   1
  -3   6  -6   2208.    103.   1
   3  -6   7   1856.    101.   1
   3   6   7   1677.     69.   1
   3   6   7   1696.     49.   1
  -3   6  -7   1788.    106.   1
  -3   6  -7   1947.    101.   1
  -3  -6  -7   1857.    160.   1
   3  -6   8   1374.    100.   1
   3   6   8   1243.     59.   1
   3   6   8   1312.     44.   1
  -3  -6  -8   1468.    106.   1
  -3   6  -8   1241.     97.   1
  -3   6  -8   1258.    146.   1
   3   6   9    889.     36.   1
   3  -6   9    945.     95.   1
   3   6   9    945.     38.   1
  -3   6  -9    731.     95.   1
  -3   6  -9    786.    138.   1
  -3  -6  -9    724.    103.   1
   3   6  10   1435.     44.   1
   3  -6  10   1543.    119.   1
   3   6  10   1365.     44.   1
  -3   6 -10   1226.    183.   1
  -3   6 -10   1502.    118.   1
  -3  -6 -10   1734.    134.   1
   3   6  11   8588.    153.   1
   3   6  11   8579.    173.   1
   3  -6  11   9263.    307.   1
  -3   6 -11   9784.    414.   1
  -3   6 -11   9237.    302.   1
   3  -6  12     22.     56.   1
  -3   6 -12    -30.     54.   1
  -3   6 -12     66.     89.   1
   3  -6  13    142.     79.   1
  -3   6 -13    253.    124.   1
  -3   6 -13    -20.     82.   1
   3  -7 -14    156.     59.   1
   3   7 -14     -1.     46.   1
   3   7 -14    -94.     61.   1
   3   7 -13    960.     81.   1
   3  -7 -13    865.    102.   1
  -3  -7  13     17.    109.   1
   3  -7 -12   8012.    257.   1
   3   7 -12   8000.    282.   1
   3   7 -12   7945.    220.   1
  -3  -7  12   8246.    280.   1
   3  -7 -11     84.     56.   1
   3   7 -11    102.     62.   1
   3   7 -11     65.     42.   1
  -3  -7  11    101.     64.   1
   3  -7 -10    500.     70.   1
   3   7 -10    427.     79.   1
   3   7 -10    417.     54.   1
  -3  -7  10    468.    121.   1
   3   7  -9   4114.    229.   1
   3  -7  -9   4196.    205.   1
   3   7  -9   4302.    120.   1
  -3  -7   9   4808.    234.   1
   3   7  -8   6004.    189.   1
   3   7  -8   5637.    136.   1
   3  -7  -8   5829.    169.   1
  -3  -7   8   6069.    257.   1
  -3   7   8   5984.    175.   1
   3   7  -7   2159.     76.   1
   3   7  -7   2505.    110.   1
   3  -7  -7   2289.    140.   1
  -3  -7   7   2406.    160.   1
  -3  -7   7   2504.     73.   1
  -3   7   7   2493.    100.   1
   3   7  -6   7506.    193.   1
   3   7  -6   7354.    149.   1
   3  -7  -6   7492.    177.   1
  -3  -7   6   7270.    141.   1
  -3   7   6   7668.    233.   1
  -3  -7   6   7405.    193.   1
   3  -7  -5   2204.     34.   1
   3   7  -5   2244.     66.   1
   3   7  -5   2357.    135.   1
   3  -7  -5   2228.     83.   1
  -3  -7   5   2054.     65.   1
  -3  -7   5   2134.     92.   1
  -3   7   5   2314.     88.   1
  -3   7   5   2194.     47.   1
   3  -7  -4  49823.    954.   1
   3  -7  -4  49105.    793.   1
   3   7  -4  49533.    982.   1
   3   7  -4  49826.    940.   1
  -3  -7   4  48297.    968.   1
  -3  -7   4  46653.    845.   1
  -3   7   4  51536.   1042.   1
  -3   7   4  49392.    831.   1
   3   7  -3   1265.     50.   1
   3   7  -3   1229.     67.   1
   3  -7  -3   1277.     38.   1
   3  -7  -3   1425.     93.   1
  -3  -7   3   1026.     49.   1
  -3  -7   3   1237.     67.   1
  -3   7   3   1247.     41.   1
  -3   7   3   1392.     63.   1
   3   7  -2   4301.    113.   1
   3  -7  -2   4403.     88.   1
   3   7  -2   4485.    128.   1
   3  -7  -2   4302.    110.   1
  -3   7   2   4308.     92.   1
  -3  -7   2   3682.    123.   1
  -3  -7   2   4428.    153.   1
  -3   7   2   4423.    113.   1
   3   7  -1   3395.     88.   1
   3  -7  -1   3442.     83.   1
   3   7  -1   3272.    129.   1
   3  -7  -1   3335.     97.   1
  -3   7   1   3226.    133.   1
  -3  -7   1   3307.     97.   1
  -3   7   1   3550.     86.   1
  -3  -7   1   3166.    116.   1
   3  -7   0  42815.    796.   1
   3   7   0  43109.    777.   1
   3  -7   0  41422.    779.   1
   3   7   0  41661.    758.   1
  -3  -7   0  42822.    766.   1
  -3   7   0  43090.    798.   1
  -3   7   0  44538.    878.   1
  -3  -7   0  41767.    811.   1
   3   7   1     54.     30.   1
   3   7   1     62.     26.   1
   3  -7   1     97.     31.   1
   3  -7   1     -1.     29.   1
  -3  -7  -1     78.     30.   1
  -3   7  -1     -5.     49.   1
  -3  -7  -1     21.     26.   1
  -3   7  -1     88.     30.   1
   3  -7   2   1756.     77.   1
   3   7   2   1850.     78.   1
   3   7   2   1967.     61.   1
   3  -7   2   1655.    106.   1
  -3   7  -2   1725.     78.   1
  -3  -7  -2   1894.     77.   1
  -3  -7  -2   1802.     60.   1
  -3   7  -2   1906.     77.   1
   3   7   3    170.     43.   1
   3  -7   3    185.     41.   1
   3  -7   3    139.     41.   1
   3   7   3    123.     41.   1
  -3   7  -3    208.     43.   1
  -3  -7  -3    156.     43.   1
  -3   7  -3    201.     41.   1
  -3  -7  -3    123.     28.   1
   3  -7   4    356.     51.   1
   3   7   4    287.     31.   1
   3   7   4    265.     53.   1
   3   7   4    354.     31.   1
   3  -7   4    281.     51.   1
  -3  -7  -4    269.     81.   1
  -3   7  -4    344.     75.   1
  -3  -7  -4    317.     31.   1
  -3   7  -4    275.     53.   1
   3  -7   5    478.     96.   1
   3   7   5    481.     33.   1
   3   7   5    507.     49.   1
   3  -7   5    562.     61.   1
  -3   7  -5    448.     61.   1
  -3   7  -5    550.     64.   1
  -3  -7  -5    445.     66.   1
  -3  -7  -5    464.     51.   1
   3  -7   6   5125.    154.   1
   3   7   6   4835.     91.   1
   3  -7   6   4727.    162.   1
   3   7   6   4209.    111.   1
  -3   7  -6   4860.    223.   1
  -3   7  -6   4666.    156.   1
  -3  -7  -6   4739.    162.   1
   3   7   7   7630.    154.   1
   3   7   7   7325.    126.   1
   3  -7   7   7472.    225.   1
  -3   7  -7   7186.    226.   1
  -3   7  -7   7393.    213.   1
  -3  -7  -7   7545.    302.   1
   3  -7   8   1471.    109.   1
   3   7   8   1282.     61.   1
   3   7   8   1510.     58.   1
  -3   7  -8   1531.    107.   1
  -3  -7  -8   1469.    113.   1
  -3   7  -8   1216.    102.   1
   3   7   9   3742.     74.   1
   3   7   9   3745.     94.   1
   3  -7   9   3737.    174.   1
  -3   7  -9   3843.    248.   1
  -3  -7  -9   4312.    188.   1
  -3   7  -9   4336.    242.   1
   3  -7  10   7505.    370.   1
   3   7  10   7816.    129.   1
   3   7  10   7790.    132.   1
  -3  -7 -10   8348.    295.   1
  -3   7 -10   7869.    274.   1
  -3   7 -10   8434.    283.   1
   3  -7  11    265.     85.   1
  -3   7 -11    230.     84.   1
  -3   7 -11    156.     84.   1
   3  -7  12   2935.    293.   1
  -3   7 -12   3868.    209.   1
  -3   7 -12   3684.    210.   1
   3  -7  13    557.    106.   1
  -3   7 -13    248.    107.   1
  -3   7 -13    248.    170.   1
   3  -8 -14    405.    102.   1
   3   8 -14    400.     82.   1
   3   8 -14    400.    107.   1
   3   8 -13   1534.    109.   1
   3  -8 -13   1584.    138.   1
   3   8 -12     46.     97.   1
   3   8 -12    615.     67.   1
   3  -8 -12    601.     87.   1
  -3  -8  12     -6.     96.   1
   3  -8 -11  12858.    444.   1
   3   8 -11  12327.    296.   1
   3   8 -11  12579.    376.   1
  -3  -8  11  12185.    374.   1
   3   8 -10     15.     33.   1
   3  -8 -10    -70.     46.   1
   3   8  -9   4434.    133.   1
   3   8  -9   4680.    184.   1
   3  -8  -9   4786.    164.   1
  -3   8   9   4575.    171.   1
  -3  -8   9   4946.    257.   1
   3   8  -8   4214.    167.   1
   3  -8  -8   4323.    207.   1
   3   8  -8   4317.    122.   1
  -3   8   8   4440.    157.   1
  -3  -8   8   4317.    236.   1
  -3  -8   8   4207.    117.   1
   3  -8  -7  10423.    248.   1
   3   8  -7  10028.    265.   1
   3   8  -7   9993.    213.   1
  -3  -8   7   9080.    334.   1
  -3   8   7  10695.    325.   1
  -3  -8   7  10084.    242.   1
   3   8  -6   3400.    131.   1
   3   8  -6   3545.    132.   1
   3  -8  -6   3460.    124.   1
   3  -8  -6   3376.     36.   1
   3  -8  -6   3407.     42.   1
  -3   8   6   3533.     43.   1
  -3  -8   6   3592.    132.   1
  -3  -8   6   3488.     95.   1
  -3   8   6   3751.    129.   1
   3  -8  -5    938.     24.   1
   3   8  -5    995.     54.   1
   3  -8  -5   1049.     68.   1
   3   8  -5   1031.     78.   1
  -3  -8   5   1075.     76.   1
  -3   8   5    957.     27.   1
  -3   8   5   1086.     73.   1
  -3  -8   5   1095.     52.   1
   3   8  -4    970.     52.   1
   3   8  -4    961.     72.   1
   3  -8  -4    918.     65.   1
   3  -8  -4    946.     32.   1
  -3   8   4    851.     49.   1
  -3  -8   4    941.     51.   1
  -3   8   4    973.    100.   1
  -3  -8   4   1006.     72.   1
   3   8  -3  42323.    788.   1
   3  -8  -3  42355.    833.   1
   3  -8  -3  43363.    748.   1
   3   8  -3  41530.    838.   1
  -3   8   3  42860.    760.   1
  -3  -8   3  42891.    860.   1
  -3  -8   3  40565.    761.   1
  -3   8   3  43235.    832.   1
   3  -8  -2    323.     43.   1
   3  -8  -2    223.     30.   1
   3   8  -2    250.     56.   1
   3   8  -2    223.     43.   1
  -3  -8   2    205.     36.   1
  -3   8   2    234.     31.   1
  -3  -8   2    238.     44.   1
  -3   8   2    210.     68.   1
   3   8  -1    114.     33.   1
   3  -8  -1     31.     27.   1
   3  -8  -1     83.     35.   1
   3   8  -1     48.     30.   1
  -3   8   1     22.     36.   1
  -3   8   1    157.     43.   1
  -3  -8   1     39.     30.   1
  -3  -8   1     44.     33.   1
   3  -8   0  10775.    221.   1
   3   8   0  11393.    223.   1
   3   8   0  11015.    225.   1
   3  -8   0  11275.    289.   1
  -3  -8   0  10915.    219.   1
  -3   8   0  11165.    235.   1
  -3  -8   0  11427.    269.   1
  -3   8   0  11113.    228.   1
   3   8   1    125.     36.   1
   3  -8   1     35.     35.   1
   3  -8   1     58.     35.   1
   3   8   1     69.     30.   1
  -3  -8  -1    107.     35.   1
  -3  -8  -1     76.     30.   1
  -3   8  -1     98.     37.   1
  -3   8  -1     47.     35.   1
   3   8   2   2753.    108.   1
   3  -8   2   2813.    101.   1
   3  -8   2   2721.    100.   1
   3   8   2   2709.    141.   1
  -3   8  -2   2717.    101.   1
  -3  -8  -2   2589.     80.   1
  -3  -8  -2   2827.     98.   1
  -3   8  -2   2786.    100.   1
   3  -8   3  56459.   1210.   1
   3  -8   3  57049.   1166.   1
   3   8   3  58018.   1059.   1
   3   8   3  59122.   1282.   1
  -3   8  -3  57206.   1232.   1
  -3  -8  -3  55811.   1091.   1
  -3  -8  -3  57256.   1176.   1
  -3   8  -3  57604.   1183.   1
   3   8   4    239.     83.   1
   3  -8   4    144.     53.   1
   3  -8   4    211.     78.   1
   3   8   4    231.     45.   1
  -3   8  -4    154.     53.   1
  -3  -8  -4    222.     30.   1
  -3   8  -4    233.     79.   1
  -3  -8  -4    297.     82.   1
   3   8   5  11317.    195.   1
   3   8   5  11310.    191.   1
   3  -8   5  10745.    264.   1
   3   8   5  11493.    284.   1
   3  -8   5  10925.    278.   1
  -3   8  -5  10745.    279.   1
  -3   8  -5  11276.    274.   1
  -3  -8  -5  10750.    275.   1
  -3  -8  -5  10804.    229.   1
   3  -8   6   2798.    129.   1
   3   8   6   3065.     94.   1
   3   8   6   3077.     70.   1
   3  -8   6   2888.    194.   1
  -3   8  -6   2588.    135.   1
  -3   8  -6   2800.    128.   1
  -3  -8  -6   3108.    193.   1
   3   8   7    174.     23.   1
   3   8   7    140.     23.   1
   3  -8   7    198.     61.   1
  -3   8  -7     72.     64.   1
  -3  -8  -7    191.     64.   1
  -3   8  -7    130.     58.   1
   3   8   8    672.     32.   1
   3  -8   8    646.     92.   1
   3   8   8    685.     31.   1
  -3  -8  -8    704.     98.   1
  -3   8  -8    603.     96.   1
  -3   8  -8    577.     87.   1
   3   8   9     87.     25.   1
   3   8   9     94.     17.   1
  -3  -8  -9     80.     69.   1
  -3   8  -9    -33.     62.   1
  -3   8  -9     70.     68.   1
   3   8  10     52.     22.   1
   3  -8  10     86.     68.   1
   3   8  10     40.     23.   1
  -3  -8 -10    167.     71.   1
  -3   8 -10     77.     68.   1
  -3   8 -10     68.     64.   1
   3  -8  11   8761.    330.   1
  -3   8 -11   8867.    322.   1
  -3   8 -11   9251.    338.   1
   3  -8  12    -40.     77.   1
  -3   8 -12    121.     76.   1
  -3   8 -12    137.    117.   1
   3  -8  13   1101.    145.   1
  -3   8 -13   1112.    145.   1
  -3   8 -13    848.    146.   1
   3   9 -13   2393.    129.   1
   3  -9 -13   2269.    167.   1
  -3  -9  13   1999.    179.   1
   3  -9 -12   3109.    174.   1
   3   9 -12   2793.    192.   1
   3   9 -12   2920.    140.   1
  -3  -9  12   2914.    185.   1
   3   9 -11    326.     57.   1
   3  -9 -11    134.     76.   1
   3   9 -11    204.     85.   1
  -3  -9  11     -1.     86.   1
   3   9 -10    358.     62.   1
   3  -9 -10    596.    125.   1
  -3  -9  10    505.     93.   1
   3   9  -9    -25.     52.   1
   3  -9  -9     80.     47.   1
   3   9  -9     -2.     36.   1
  -3   9   9      6.     78.   1
  -3  -9   9     97.     83.   1
   3  -9  -8   1158.     94.   1
   3   9  -8   1013.     74.   1
   3   9  -8   1164.    107.   1
  -3  -9   8   1044.     69.   1
  -3  -9   8    949.    162.   1
  -3   9   8   1191.    143.   1
   3   9  -7  14328.    361.   1
   3  -9  -7  14137.    350.   1
   3   9  -7  14482.    372.   1
  -3  -9   7  14567.    292.   1
  -3   9   7  15550.    367.   1
  -3  -9   7  14529.    367.   1
   3   9  -6  11024.    245.   1
   3   9  -6  12105.    306.   1
   3  -9  -6  11366.    136.   1
   3  -9  -6  11547.    281.   1
  -3  -9   6  11694.    309.   1
  -3  -9   6  12080.    245.   1
  -3   9   6  12434.    294.   1
  -3   9   6  11596.    160.   1
   3   9  -5    633.     72.   1
   3   9  -5    628.     54.   1
   3  -9  -5    589.     66.   1
   3  -9  -5    597.     24.   1
  -3   9   5    580.     69.   1
  -3   9   5    576.     39.   1
  -3  -9   5    602.     72.   1
  -3  -9   5    713.     51.   1
   3  -9  -4   8817.    218.   1
   3  -9  -4   8613.    146.   1
   3   9  -4   9110.    228.   1
   3   9  -4   8968.    240.   1
  -3  -9   4   8608.    227.   1
  -3   9   4   8715.    152.   1
  -3  -9   4   8957.    231.   1
  -3   9   4   8911.    278.   1
   3   9  -3    -48.     51.   1
   3  -9  -3     79.     23.   1
   3   9  -3     -8.     41.   1
   3  -9  -3    103.     39.   1
  -3  -9   3     -5.     41.   1
  -3   9   3    102.     39.   1
  -3   9   3     11.     37.   1
  -3  -9   3     90.     32.   1
   3  -9  -2  26104.    480.   1
   3   9  -2  26050.    527.   1
   3  -9  -2  25768.    523.   1
   3   9  -2  26567.    510.   1
  -3   9   2  25791.    522.   1
  -3  -9   2  25727.    498.   1
  -3  -9   2  26503.    534.   1
  -3   9   2  25857.    487.   1
   3   9  -1    149.     41.   1
   3  -9  -1    136.     45.   1
   3   9  -1     83.     40.   1
   3  -9  -1    133.     34.   1
  -3  -9   1    105.     40.   1
  -3  -9   1     62.     38.   1
  -3   9   1    176.     67.   1
  -3   9   1    180.     34.   1
   3  -9   0  15165.    325.   1
   3  -9   0  15545.    366.   1
   3   9   0  15820.    324.   1
   3   9   0  15556.    361.   1
  -3  -9   0  15509.    310.   1
  -3   9   0  15798.    331.   1
  -3   9   0  15485.    320.   1
  -3  -9   0  15378.    316.   1
   3   9   1  25136.    503.   1
   3  -9   1  25017.    568.   1
   3   9   1  24700.    465.   1
   3  -9   1  25080.    576.   1
  -3  -9  -1  24601.    497.   1
  -3   9  -1  25008.    515.   1
  -3   9  -1  24837.    511.   1
  -3  -9  -1  24467.    466.   1
   3   9   2  16036.    341.   1
   3  -9   2  14956.    327.   1
   3   9   2  14886.    286.   1
   3  -9   2  15039.    400.   1
  -3   9  -2  14635.    335.   1
  -3  -9  -2  15269.    290.   1
  -3   9  -2  14974.    330.   1
  -3  -9  -2  14951.    326.   1
   3   9   3     90.     30.   1
   3   9   3    143.     46.   1
   3  -9   3     48.     68.   1
   3  -9   3     44.     46.   1
  -3   9  -3     49.     45.   1
  -3  -9  -3    163.     46.   1
  -3  -9  -3     51.     30.   1
  -3   9  -3     48.     46.   1
   3  -9   4   6048.    180.   1
   3   9   4   5949.    192.   1
   3   9   4   6263.    130.   1
   3  -9   4   6009.    186.   1
  -3   9  -4   5884.    242.   1
  -3  -9  -4   6264.    189.   1
  -3  -9  -4   6070.    165.   1
  -3   9  -4   5932.    194.   1
   3   9   5   2452.     92.   1
   3  -9   5   2289.    122.   1
   3   9   5   2300.    125.   1
   3   9   5   2245.     70.   1
   3  -9   5   2367.    120.   1
  -3   9  -5   2341.    122.   1
  -3  -9  -5   2148.    126.   1
  -3  -9  -5   2301.     70.   1
  -3   9  -5   2420.    125.   1
   3  -9   6   7121.    217.   1
   3  -9   6   6718.    228.   1
   3   9   6   7235.    163.   1
   3   9   6   7164.    159.   1
  -3   9  -6   7112.    231.   1
  -3  -9  -6   7147.    304.   1
  -3  -9  -6   6852.    138.   1
  -3   9  -6   6568.    216.   1
   3   9   7  11550.    214.   1
   3  -9   7  11140.    327.   1
   3   9   7  10987.    187.   1
   3  -9   7  11347.    311.   1
  -3   9  -7  11142.    429.   1
  -3  -9  -7  11386.    323.   1
  -3   9  -7  10811.    309.   1
   3  -9   8   4337.    277.   1
   3   9   8   4102.     79.   1
   3   9   8   4186.     80.   1
  -3   9  -8   4663.    201.   1
  -3  -9  -8   4355.    194.   1
  -3   9  -8   4402.    262.   1
   3   9   9    687.     27.   1
   3   9   9    579.     26.   1
   3  -9   9    557.    104.   1
  -3   9  -9    710.    109.   1
  -3   9  -9    539.     99.   1
  -3  -9  -9    693.    108.   1
   3  -9  10    162.     84.   1
  -3   9 -10    186.     79.   1
  -3   9 -10     44.    133.   1
  -3  -9 -10    213.     86.   1
   3  -9  11    116.     81.   1
  -3  -9 -11    -72.     83.   1
  -3   9 -11    168.     83.   1
  -3   9 -11    112.     75.   1
   3  -9  12    619.    132.   1
  -3  -9 -12    546.    142.   1
  -3   9 -12    809.    137.   1
  -3   9 -12    757.    127.   1
   3  10 -13    384.     84.   1
   3 -10 -13    367.    162.   1
   3  10 -12     -8.    117.   1
   3  10 -12    783.     82.   1
   3 -10 -12    991.    159.   1
  -3 -10  12      0.    113.   1
   3  10 -11    423.     66.   1
   3 -10 -11    378.     89.   1
  -3 -10  11     -1.     95.   1
   3  10 -10   3027.    189.   1
   3  10 -10   3441.    189.   1
   3 -10 -10   3016.    169.   1
  -3  10  10   3329.    177.   1
  -3 -10  10   2933.    190.   1
   3  10  -9   1269.    124.   1
   3 -10  -9   1206.    109.   1
   3  10  -9   1238.     86.   1
  -3  10   9   1034.    116.   1
  -3 -10   9   1220.     84.   1
  -3 -10   9   1087.    122.   1
   3 -10  -8  26120.    627.   1
   3  10  -8  26089.    659.   1
  -3 -10   8  25973.    661.   1
  -3  10   8  27765.    652.   1
  -3 -10   8  27055.    547.   1
   3  10  -7    801.     71.   1
   3  10  -7    953.     98.   1
   3 -10  -7    753.     88.   1
  -3  10   7    842.     92.   1
  -3 -10   7    678.     96.   1
  -3 -10   7    919.     66.   1
   3  10  -6  14189.    367.   1
   3 -10  -6  14093.    353.   1
   3  10  -6  14177.    322.   1
   3 -10  -6  14320.    191.   1
  -3  10   6  14225.    217.   1
  -3 -10   6  14115.    369.   1
  -3 -10   6  14559.    305.   1
  -3  10   6  15287.    367.   1
   3  10  -5   1307.     76.   1
   3 -10  -5   1235.     37.   1
   3 -10  -5   1266.    137.   1
   3  10  -5   1373.    100.   1
  -3 -10   5   1147.     98.   1
  -3  10   5   1543.     98.   1
  -3  10   5   1279.     43.   1
  -3 -10   5   1292.     74.   1
   3  10  -4   8744.    205.   1
   3 -10  -4   8010.    225.   1
   3 -10  -4   8244.    151.   1
   3  10  -4   8447.    230.   1
  -3 -10   4   8640.    232.   1
  -3  10   4   8499.    161.   1
  -3  10   4   8062.    297.   1
  -3 -10   4   8610.    249.   1
   3 -10  -3   8115.    216.   1
   3  10  -3   8349.    195.   1
   3  10  -3   8221.    220.   1
   3 -10  -3   7649.    157.   1
  -3  10   3   8071.    218.   1
  -3  10   3   7936.    167.   1
  -3 -10   3   7743.    189.   1
  -3 -10   3   7918.    218.   1
   3 -10  -2  19508.    426.   1
   3  10  -2  20312.    440.   1
   3 -10  -2  19455.    376.   1
   3  10  -2  19786.    412.   1
  -3 -10   2  20397.    437.   1
  -3  10   2  20399.    442.   1
  -3  10   2  19754.    439.   1
  -3 -10   2  19169.    463.   1
   3 -10  -1   3704.    137.   1
   3  10  -1   3849.    127.   1
   3  10  -1   3742.    130.   1
   3 -10  -1   3737.    114.   1
  -3  10   1   3755.    119.   1
  -3 -10   1   4008.    128.   1
  -3  10   1   4072.    142.   1
  -3 -10   1   4146.    132.   1
   3 -10   0    890.     98.   1
   3  10   0    969.     75.   1
   3  10   0    944.     66.   1
   3 -10   0   1013.     77.   1
  -3  10   0    968.     68.   1
  -3  10   0   1015.     75.   1
  -3 -10   0    842.     66.   1
  -3 -10   0    782.     70.   1
   3  10   1   1076.     66.   1
   3 -10   1    990.     74.   1
   3  10   1   1102.     79.   1
   3 -10   1    951.    120.   1
  -3  10  -1   1048.     78.   1
  -3  10  -1   1032.     81.   1
  -3 -10  -1   1103.     69.   1
  -3 -10  -1   1023.     79.   1
   3  10   2  17087.    385.   1
   3 -10   2  16501.    384.   1
   3 -10   2  17086.    461.   1
   3  10   2  17736.    392.   1
  -3  10  -2  16378.    381.   1
  -3 -10  -2  17039.    383.   1
  -3 -10  -2  16910.    335.   1
  -3  10  -2  17054.    391.   1
   3  10   3    909.     53.   1
   3 -10   3    854.     78.   1
   3 -10   3    701.     79.   1
   3  10   3    682.     80.   1
  -3 -10  -3    876.     81.   1
  -3  10  -3    693.     79.   1
  -3  10  -3    588.     81.   1
  -3 -10  -3    655.     78.   1
   3  10   4  22068.    399.   1
   3 -10   4  21008.    506.   1
   3 -10   4  21304.    486.   1
   3  10   4  22117.    511.   1
  -3  10  -4  20847.    512.   1
  -3 -10  -4  21663.    403.   1
  -3 -10  -4  20648.    487.   1
  -3  10  -4  20913.    491.   1
   3 -10   5   3026.    143.   1
   3 -10   5   3170.    150.   1
   3  10   5   3211.     87.   1
   3  10   5   3326.     87.   1
   3  10   5   3273.    220.   1
  -3  10  -5   3271.    154.   1
  -3  10  -5   3108.    143.   1
  -3 -10  -5   2979.    144.   1
  -3 -10  -5   3109.     89.   1
   3  10   6   5557.    114.   1
   3 -10   6   5500.    196.   1
   3  10   6   5345.    207.   1
   3  10   6   5512.    116.   1
   3 -10   6   4361.    275.   1
  -3  10  -6   5189.    208.   1
  -3 -10  -6   5388.    212.   1
  -3  10  -6   5427.    201.   1
  -3 -10  -6   5312.    118.   1
   3 -10   7    231.     77.   1
   3 -10   7    226.     80.   1
   3  10   7    223.     28.   1
   3  10   7    266.     29.   1
  -3  10  -7    236.     77.   1
  -3  10  -7    357.     82.   1
  -3 -10  -7    341.     80.   1
   3  10   8   8625.    146.   1
   3 -10   8   9154.    313.   1
   3  10   8   8964.    167.   1
  -3  10  -8   8545.    294.   1
  -3  10  -8   8678.    311.   1
  -3 -10  -8   8881.    309.   1
   3  10   9   5032.     99.   1
   3  10   9   4529.     97.   1
   3 -10   9   5153.    233.   1
  -3  10  -9   5345.    226.   1
  -3 -10  -9   5222.    332.   1
  -3  10  -9   5196.    251.   1
   3 -10  10   2295.    179.   1
  -3 -10 -10   2148.    183.   1
  -3  10 -10   2114.    183.   1
  -3  10 -10   2303.    166.   1
   3 -10  11     78.     86.   1
  -3  10 -11    146.     89.   1
  -3 -10 -11     23.     92.   1
  -3  10 -11    142.     84.   1
   3 -10  12   3046.    327.   1
  -3 -10 -12   2970.    234.   1
  -3  10 -12   3031.    230.   1
  -3  10 -12   2802.    210.   1
   3 -11 -12   4991.    254.   1
   3  11 -12   4766.    204.   1
   3  11 -12   5204.    274.   1
  -3 -11  12   4518.    267.   1
   3 -11 -11   2129.    162.   1
   3  11 -11   2034.    129.   1
  -3 -11  11   2305.    176.   1
   3 -11 -10   2108.    219.   1
   3  11 -10   1955.    120.   1
   3  11 -10   2000.    167.   1
  -3  11  10   2197.    158.   1
  -3 -11  10   1923.    163.   1
   3 -11  -9    211.     74.   1
   3  11  -9    221.     58.   1
  -3 -11   9    161.     55.   1
  -3 -11   9      0.     83.   1
  -3  11   9    202.     79.   1
   3  11  -8   4571.    165.   1
   3  11  -8   4558.    212.   1
   3 -11  -8   4279.    195.   1
  -3  11   8   5095.    204.   1
  -3 -11   8   4483.    209.   1
  -3 -11   8   4757.    208.   1
   3  11  -7   9228.    294.   1
   3  11  -7   8994.    241.   1
   3 -11  -7   9031.    278.   1
  -3 -11   7   8762.    296.   1
  -3 -11   7   8779.    226.   1
  -3  11   7   9477.    291.   1
   3  11  -6    843.    110.   1
   3  11  -6    788.     96.   1
   3 -11  -6    748.     26.   1
   3 -11  -6    690.     86.   1
  -3 -11   6    979.    104.   1
  -3 -11   6    748.     93.   1
  -3  11   6    786.     92.   1
  -3  11   6    631.     41.   1
   3 -11  -5   3886.    158.   1
   3  11  -5   3947.    137.   1
   3  11  -5   3962.    166.   1
   3 -11  -5   3784.    101.   1
  -3 -11   5   3849.    164.   1
  -3  11   5   4133.    163.   1
  -3  11   5   3866.    112.   1
  -3 -11   5   3786.    133.   1
   3  11  -4    601.     81.   1
   3  11  -4    673.     67.   1
   3 -11  -4    472.     40.   1
   3 -11  -4    360.     75.   1
  -3 -11   4    759.     96.   1
  -3 -11   4    607.    122.   1
  -3  11   4    675.     80.   1
  -3  11   4    610.     42.   1
   3  11  -3   1063.     79.   1
   3 -11  -3    973.     54.   1
   3 -11  -3    920.    131.   1
   3  11  -3   1176.     89.   1
  -3  11   3    956.     58.   1
  -3 -11   3    871.     76.   1
  -3 -11   3    958.     89.   1
  -3  11   3   1195.    136.   1
   3 -11  -2   1834.     79.   1
   3 -11  -2   2435.    161.   1
   3  11  -2   2057.    100.   1
   3  11  -2   1989.    109.   1
  -3  11   2   1978.    111.   1
  -3 -11   2   1821.     97.   1
  -3  11   2   1655.    119.   1
  -3 -11   2   2039.    107.   1
   3  11  -1   1188.    129.   1
   3  11  -1   1190.     87.   1
   3 -11  -1   1324.    107.   1
   3 -11  -1   1153.     93.   1
  -3  11   1   1320.     95.   1
  -3 -11   1   1345.     87.   1
  -3 -11   1   1283.    124.   1
  -3  11   1   1279.     77.   1
   3 -11   0    726.     66.   1
   3  11   0    723.     76.   1
   3  11   0    702.     68.   1
   3 -11   0    652.     76.   1
  -3 -11   0    620.     67.   1
  -3  11   0    653.     77.   1
  -3  11   0    610.     66.   1
  -3 -11   0    758.     73.   1
   3  11   1  20139.    420.   1
   3  11   1  20504.    460.   1
   3 -11   1  19322.    532.   1
   3 -11   1  19317.    443.   1
  -3  11  -1  19603.    447.   1
  -3  11  -1  20096.    462.   1
  -3 -11  -1  19936.    448.   1
  -3 -11  -1  19538.    416.   1
   3  11   2    523.     85.   1
   3 -11   2    541.     74.   1
   3 -11   2    581.    112.   1
   3  11   2    485.     76.   1
  -3  11  -2    548.    115.   1
  -3 -11  -2    490.    114.   1
  -3  11  -2    657.    116.   1
  -3 -11  -2    578.     58.   1
   3  11   3   3962.    166.   1
   3 -11   3   3718.    161.   1
   3  11   3   4207.    118.   1
   3 -11   3   4244.    223.   1
  -3 -11  -3   4187.    166.   1
  -3  11  -3   4062.    166.   1
  -3 -11  -3   3912.    120.   1
  -3  11  -3   3758.    158.   1
   3  11   4    225.     89.   1
   3 -11   4     14.     86.   1
   3 -11   4     43.     56.   1
   3  11   4     51.     33.   1
  -3 -11  -4    151.     57.   1
  -3  11  -4    162.     58.   1
  -3 -11  -4     50.     34.   1
  -3  11  -4     18.     55.   1
   3  11   5    361.     40.   1
   3  11   5    369.     83.   1
   3 -11   5    446.     81.   1
   3 -11   5    355.    119.   1
  -3  11  -5    251.     77.   1
  -3  11  -5    443.     81.   1
  -3 -11  -5    348.    124.   1
  -3 -11  -5    342.     63.   1
   3 -11   6    216.     77.   1
   3  11   6    281.     33.   1
   3  11   6    268.     35.   1
   3  11   6    158.     79.   1
   3 -11   6    287.    114.   1
  -3  11  -6    165.     75.   1
  -3  11  -6    214.     77.   1
  -3 -11  -6    203.     77.   1
  -3 -11  -6    167.     53.   1
   3  11   7  20388.    384.   1
   3  11   7  20330.    376.   1
   3 -11   7  16890.    618.   1
   3 -11   7  19671.    550.   1
  -3 -11  -7  19242.    530.   1
  -3  11  -7  19140.    552.   1
  -3  11  -7  20179.    650.   1
   3 -11   8     87.     74.   1
   3 -11   8    333.    123.   1
   3  11   8     85.     21.   1
   3  11   8    120.     21.   1
  -3  11  -8    209.     75.   1
  -3 -11  -8    146.     82.   1
  -3  11  -8    153.    124.   1
   3 -11   9   3636.    218.   1
  -3  11  -9   3831.    207.   1
  -3  11  -9   3694.    226.   1
  -3 -11  -9   3840.    224.   1
   3 -11  10   2240.    199.   1
  -3  11 -10   2822.    212.   1
  -3 -11 -10   3093.    207.   1
  -3  11 -10   2580.    193.   1
   3 -11  11     90.     86.   1
  -3  11 -11    -43.    128.   1
  -3  11 -11      3.    140.   1
  -3 -11 -11    104.     89.   1
   3 -12 -12    773.    133.   1
   3  12 -12    518.    154.   1
   3  12 -11   2130.    136.   1
   3 -12 -11   1990.    173.   1
  -3 -12  11   2080.    188.   1
   3  12 -10  10669.    322.   1
   3  12 -10  10749.    411.   1
   3 -12 -10  10932.    381.   1
  -3 -12  10  10942.    396.   1
  -3  12  10  11518.    383.   1
   3 -12  -9     76.     99.   1
   3  12  -9    -48.     74.   1
  -3 -12   9    117.     72.   1
  -3 -12   9      0.     67.   1
  -3  12   9     24.     64.   1
   3  12  -8   1955.    118.   1
   3 -12  -8   1904.    142.   1
   3  12  -8   2060.    151.   1
  -3 -12   8   1735.    111.   1
  -3 -12   8   1741.    152.   1
  -3  12   8   2259.    148.   1
   3 -12  -7    718.    100.   1
   3  12  -7    574.    122.   1
  -3 -12   7    659.     76.   1
  -3  12   7    652.    102.   1
  -3  12   7    655.     22.   1
  -3 -12   7    742.    105.   1
   3  12  -6   1234.     94.   1
   3 -12  -6   1120.    112.   1
   3 -12  -6   1130.     51.   1
   3  12  -6   1226.    121.   1
  -3  12   6   1231.     42.   1
  -3 -12   6   1255.     88.   1
  -3 -12   6   1161.    120.   1
  -3  12   6   1292.    114.   1
   3 -12  -5    351.    124.   1
   3  12  -5    379.     69.   1
   3  12  -5    399.     89.   1
   3 -12  -5    438.     35.   1
  -3  12   5    517.     38.   1
  -3 -12   5    296.     87.   1
  -3 -12   5    462.     66.   1
  -3  12   5    374.     87.   1
   3  12  -4  25519.    616.   1
   3  12  -4  25151.    654.   1
   3 -12  -4  23918.    585.   1
   3 -12  -4  24400.    458.   1
  -3 -12   4  24411.    542.   1
  -3  12   4  24656.    478.   1
  -3  12   4  24974.    596.   1
  -3 -12   4  24417.    603.   1
   3  12  -3   6568.    268.   1
   3 -12  -3   6175.    199.   1
   3  12  -3   6778.    216.   1
   3 -12  -3   6467.    216.   1
  -3 -12   3   6167.    215.   1
  -3 -12   3   6680.    195.   1
  -3  12   3   6355.    166.   1
  -3  12   3   6424.    228.   1
   3 -12  -2  13895.    365.   1
   3  12  -2  14830.    445.   1
   3 -12  -2  14420.    313.   1
   3  12  -2  14797.    361.   1
  -3 -12   2  13764.    335.   1
  -3  12   2  13881.    380.   1
  -3 -12   2  14837.    448.   1
  -3  12   2  14790.    378.   1
   3 -12  -1    628.     62.   1
   3 -12  -1    515.    122.   1
   3  12  -1    546.     72.   1
   3  12  -1    482.     75.   1
  -3  12   1    498.     65.   1
  -3 -12   1    569.     74.   1
  -3 -12   1    439.     74.   1
  -3  12   1    498.     80.   1
   3  12   0    -29.     45.   1
   3 -12   0    -65.     39.   1
   3  12   0    -14.     39.   1
   3 -12   0    -49.     72.   1
  -3  12   0     13.     41.   1
  -3  12   0    -97.     47.   1
  -3 -12   0    -22.     41.   1
  -3 -12   0     72.     44.   1
   3  12   1   1477.    128.   1
   3 -12   1   1376.    141.   1
   3 -12   1   1281.    152.   1
   3  12   1   1265.    104.   1
  -3  12  -1   1349.    103.   1
  -3 -12  -1   1360.    101.   1
  -3  12  -1   1274.     99.   1
  -3 -12  -1   1138.     87.   1
   3 -12   2   3225.    207.   1
   3  12   2   3362.    156.   1
   3 -12   2   3359.    153.   1
   3  12   2   3611.    121.   1
  -3  12  -2   3385.    153.   1
  -3  12  -2   3172.    153.   1
  -3 -12  -2   3406.    123.   1
  -3 -12  -2   3149.    153.   1
   3  12   3   9100.    364.   1
   3 -12   3   8447.    256.   1
   3  12   3   8283.    205.   1
   3 -12   3   7724.    256.   1
  -3 -12  -3   8190.    207.   1
  -3  12  -3   8010.    266.   1
  -3 -12  -3   7949.    265.   1
  -3  12  -3   8170.    259.   1
   3  12   4  26647.    524.   1
   3 -12   4  25044.    624.   1
   3 -12   4  25480.    645.   1
   3  12   4  26898.    660.   1
  -3  12  -4  25818.    642.   1
  -3 -12  -4  26459.    663.   1
  -3 -12  -4  25411.    583.   1
  -3  12  -4  25449.    665.   1
   3  12   5     95.     69.   1
   3 -12   5     14.     64.   1
   3 -12   5      3.    101.   1
   3  12   5    108.     33.   1
  -3  12  -5     72.     67.   1
  -3  12  -5    109.     64.   1
  -3 -12  -5    127.     66.   1
  -3 -12  -5     53.     35.   1
   3  12   6    137.     50.   1
   3 -12   6    214.    115.   1
   3 -12   6    126.     72.   1
   3  12   6    193.     34.   1
   3  12   6    182.     80.   1
  -3  12  -6     72.     78.   1
  -3 -12  -6     82.     76.   1
  -3 -12  -6     98.     34.   1
  -3  12  -6    184.     73.   1
   3  12   7     16.     21.   1
   3 -12   7    -26.     53.   1
   3  12   7     -6.     19.   1
   3 -12   7    -76.     54.   1
  -3  12  -7     85.     53.   1
  -3 -12  -7    -57.     55.   1
  -3  12  -7     84.     57.   1
   3 -12   8    489.    113.   1
   3  12   8    603.     33.   1
   3  12   8    368.     49.   1
   3 -12   8    771.    108.   1
  -3 -12  -8    636.    114.   1
  -3  12  -8    653.    109.   1
  -3  12  -8    782.    179.   1
   3 -12   9    362.    116.   1
  -3  12  -9    518.    119.   1
  -3 -12  -9    457.    118.   1
  -3  12  -9    494.    166.   1
   3 -12  10   4666.    398.   1
  -3  12 -10   5300.    262.   1
  -3 -12 -10   4714.    279.   1
  -3  12 -10   5451.    291.   1
   3  13 -11   2125.    213.   1
   3  13 -11   2271.    152.   1
   3 -13 -11   1864.    280.   1
   3 -13 -10    723.    111.   1
   3  13 -10    693.     89.   1
  -3  13  10    499.    113.   1
  -3 -13  10     -1.    118.   1
  -3 -13  10      1.     83.   1
   3 -13  -9   7032.    290.   1
   3  13  -9   6637.    303.   1
   3  13  -9   6668.    239.   1
  -3 -13   9   7218.    231.   1
  -3 -13   9   6584.    306.   1
  -3  13   9   6630.    291.   1
   3 -13  -8   2875.    182.   1
   3  13  -8   2277.    213.   1
  -3 -13   8   2690.    144.   1
  -3  13   8   2796.    182.   1
  -3 -13   8   3030.    188.   1
   3  13  -7     39.     65.   1
   3 -13  -7     95.     63.   1
   3  13  -7     12.     50.   1
  -3 -13   7      9.     73.   1
  -3  13   7     39.     64.   1
  -3  13   7     22.     14.   1
  -3 -13   7     53.     64.   1
   3 -13  -6  10205.    173.   1
   3  13  -6  10041.    293.   1
   3 -13  -6  10487.    330.   1
  -3  13   6  10380.    340.   1
  -3 -13   6  10316.    341.   1
  -3  13   6   9601.    208.   1
  -3 -13   6   9965.    280.   1
   3  13  -5   9936.    328.   1
   3  13  -5   9975.    285.   1
   3 -13  -5   9161.    182.   1
   3 -13  -5   9592.    312.   1
  -3  13   5   9268.    194.   1
  -3  13   5   9318.    313.   1
  -3 -13   5   9136.    268.   1
   3 -13  -4   1838.    209.   1
   3 -13  -4   2208.     80.   1
   3  13  -4   2023.    125.   1
   3  13  -4   2164.    146.   1
  -3  13   4   2245.    147.   1
  -3 -13   4   1914.    121.   1
  -3  13   4   1902.     86.   1
  -3 -13   4   2304.    147.   1
   3 -13  -3     87.     58.   1
   3  13  -3     32.     58.   1
   3  13  -3     33.     54.   1
   3 -13  -3     10.     36.   1
  -3 -13   3     64.     57.   1
  -3 -13   3     78.     78.   1
  -3  13   3     56.     61.   1
  -3  13   3     68.     38.   1
   3 -13  -2     90.     60.   1
   3 -13  -2     -4.     57.   1
   3  13  -2      3.     55.   1
   3  13  -2      0.     81.   1
  -3 -13   2     84.     53.   1
  -3 -13   2    118.     79.   1
  -3  13   2    -10.     57.   1
  -3  13   2    107.     64.   1
   3  13  -1   5793.    208.   1
   3 -13  -1   5406.    174.   1
   3  13  -1   5983.    199.   1
   3 -13  -1   5730.    213.   1
  -3 -13   1   5753.    202.   1
  -3  13   1   5543.    218.   1
  -3  13   1   5604.    185.   1
  -3 -13   1   5756.    202.   1
   3  13   0  13861.    428.   1
   3  13   0  14332.    376.   1
   3 -13   0  13730.    425.   1
   3 -13   0  12440.    360.   1
  -3 -13   0  13387.    345.   1
  -3 -13   0  13002.    358.   1
  -3  13   0  13299.    355.   1
  -3  13   0  14003.    382.   1
   3  13   1   3043.    157.   1
   3 -13   1   3056.    229.   1
   3 -13   1   2918.    145.   1
   3  13   1   2933.    132.   1
  -3  13  -1   3311.    226.   1
  -3  13  -1   2967.    147.   1
  -3 -13  -1   2836.    224.   1
  -3 -13  -1   3160.    136.   1
   3  13   2    629.     99.   1
   3  13   2    648.     71.   1
   3 -13   2    532.     88.   1
   3 -13   2    644.     94.   1
  -3  13  -2    594.     93.   1
  -3 -13  -2    707.     73.   1
  -3  13  -2    794.     94.   1
  -3 -13  -2    497.     95.   1
   3  13   3  10879.    440.   1
   3  13   3  10443.    255.   1
   3 -13   3  10272.    324.   1
   3 -13   3  10359.    321.   1
  -3 -13  -3  10426.    334.   1
  -3  13  -3  10801.    338.   1
  -3  13  -3  10667.    332.   1
  -3 -13  -3  10696.    268.   1
   3  13   4    122.     73.   1
   3 -13   4    -11.     71.   1
   3  13   4    100.     41.   1
   3 -13   4     63.     70.   1
  -3  13  -4    174.     70.   1
  -3 -13  -4    120.     42.   1
  -3 -13  -4    232.     72.   1
  -3  13  -4     31.     72.   1
   3 -13   5   2780.    162.   1
   3  13   5   2643.     96.   1
   3  13   5   2758.    176.   1
   3 -13   5   2415.    164.   1
  -3 -13  -5   2436.    170.   1
  -3 -13  -5   2411.     99.   1
  -3  13  -5   2591.    163.   1
  -3  13  -5   2655.    166.   1
   3 -13   6   4546.    222.   1
   3  13   6   5092.    233.   1
   3 -13   6   4810.    215.   1
   3  13   6   4774.    158.   1
   3  13   6   4790.    124.   1
  -3  13  -6   4156.    216.   1
  -3  13  -6   4409.    230.   1
  -3 -13  -6   4359.    225.   1
  -3 -13  -6   4304.    123.   1
   3 -13   7   1493.    144.   1
   3  13   7   1377.     56.   1
   3 -13   7   1336.    140.   1
   3  13   7   1449.     85.   1
  -3  13  -7   1493.    150.   1
  -3 -13  -7   1362.    144.   1
  -3 -13  -7    993.     59.   1
  -3  13  -7   1142.    138.   1
   3 -13   8   1484.    153.   1
   3 -13   8   1346.    156.   1
  -3  13  -8   1357.    226.   1
  -3  13  -8   1547.    246.   1
  -3 -13  -8   1307.    156.   1
   3 -13   9   2306.    295.   1
  -3  13  -9   2247.    184.   1
  -3  13  -9   2214.    204.   1
  -3 -13  -9   2474.    290.   1
   3 -13  10    479.    124.   1
  -3  13 -10    213.    126.   1
  -3  13 -10    244.    117.   1
  -3 -13 -10    430.    125.   1
   3  14 -10   4144.    211.   1
   3 -14 -10   4363.    253.   1
  -3  14  10   3740.    374.   1
  -3 -14  10   4178.    196.   1
   3  14  -9   6482.    254.   1
   3  14  -9   6322.    315.   1
   3 -14  -9   6662.    420.   1
  -3 -14   9   6929.    249.   1
  -3  14   9   6767.    307.   1
   3 -14  -8    209.     78.   1
   3  14  -8     82.     63.   1
  -3  14   8      0.     81.   1
  -3 -14   8    -13.     60.   1
   3  14  -7   1771.    201.   1
   3 -14  -7   1718.    164.   1
   3  14  -7   1740.    165.   1
  -3 -14   7   1748.    192.   1
  -3  14   7   2242.    164.   1
   3 -14  -6   1559.    137.   1
   3  14  -6   1357.    118.   1
   3 -14  -6   1094.     69.   1
   3  14  -6   1060.    141.   1
  -3 -14   6   1404.    114.   1
  -3  14   6   1350.     55.   1
  -3  14   6   1746.    141.   1
   3  14  -5   7316.    244.   1
   3 -14  -5   6702.    275.   1
   3 -14  -5   6861.    196.   1
   3  14  -5   7168.    285.   1
  -3 -14   5   6935.    237.   1
  -3 -14   5   7387.    280.   1
  -3  14   5   7304.    283.   1
  -3  14   5   6794.    162.   1
   3  14  -4   2842.    157.   1
   3  14  -4   2773.    178.   1
   3 -14  -4   2863.    103.   1
   3 -14  -4   2896.    174.   1
  -3 -14   4   3020.    150.   1
  -3  14   4   2825.    108.   1
  -3  14   4   3138.    180.   1
  -3 -14   4   2696.    175.   1
   3  14  -3  17355.    470.   1
   3 -14  -3  17413.    599.   1
   3 -14  -3  16881.    385.   1
   3  14  -3  17323.    488.   1
  -3 -14   3  17415.    485.   1
  -3 -14   3  17425.    446.   1
  -3  14   3  17583.    497.   1
  -3  14   3  17403.    404.   1
   3 -14  -2   2667.    163.   1
   3 -14  -2   2422.    117.   1
   3  14  -2   2607.    152.   1
   3  14  -2   3512.    233.   1
  -3 -14   2   2331.    152.   1
  -3 -14   2   2421.    149.   1
  -3  14   2   2637.    177.   1
  -3  14   2   2507.    162.   1
   3 -14  -1  11466.    351.   1
   3  14  -1  11573.    449.   1
   3 -14  -1  11606.    388.   1
   3  14  -1  11679.    335.   1
  -3 -14   1  11234.    335.   1
  -3  14   1  12893.    471.   1
  -3 -14   1  11756.    339.   1
  -3  14   1  11506.    320.   1
   3  14   0     95.     60.   1
   3 -14   0     58.     69.   1
   3  14   0     89.     70.   1
   3 -14   0    123.     59.   1
  -3  14   0     83.     62.   1
  -3 -14   0    193.     67.   1
  -3 -14   0    101.     60.   1
  -3  14   0    150.     72.   1
   3  14   1     83.     52.   1
   3 -14   1     94.     57.   1
   3 -14   1    114.     99.   1
   3  14   1     64.     65.   1
  -3  14  -1     22.     65.   1
  -3 -14  -1     39.     53.   1
  -3 -14  -1    102.     63.   1
  -3  14  -1    -16.     60.   1
   3 -14   2    109.    104.   1
   3  14   2     71.     53.   1
   3 -14   2    243.    106.   1
   3  14   2    163.     74.   1
  -3  14  -2     25.     67.   1
  -3  14  -2     63.     71.   1
  -3 -14  -2    207.     71.   1
  -3 -14  -2    105.     54.   1
   3 -14   3   7072.    359.   1
   3 -14   3   6433.    253.   1
   3  14   3   6837.    199.   1
   3  14   3   6545.    265.   1
  -3  14  -3   6439.    261.   1
  -3  14  -3   6970.    365.   1
  -3 -14  -3   6729.    205.   1
  -3 -14  -3   7183.    359.   1
   3  14   4   2395.    170.   1
   3 -14   4   2388.    164.   1
   3 -14   4   2350.    245.   1
   3  14   4   2384.    107.   1
  -3  14  -4   2326.    168.   1
  -3  14  -4   2601.    164.   1
  -3 -14  -4   2390.    170.   1
  -3 -14  -4   2386.    107.   1
   3 -14   5   2907.    275.   1
   3 -14   5   2622.    186.   1
   3  14   5   3108.    192.   1
   3  14   5   3096.    110.   1
  -3  14  -5   2850.    272.   1
  -3  14  -5   3191.    192.   1
  -3 -14  -5   3133.    275.   1
  -3 -14  -5   2793.    111.   1
   3 -14   6    766.    118.   1
   3  14   6    726.     59.   1
   3  14   6    673.    121.   1
   3 -14   6    187.    181.   1
   3  14   6    263.     82.   1
  -3  14  -6    879.    124.   1
  -3  14  -6    789.    116.   1
  -3 -14  -6    687.    121.   1
  -3 -14  -6    568.     84.   1
   3  14   7    180.     92.   1
   3 -14   7     65.     91.   1
   3 -14   7    125.     89.   1
   3  14   7    116.     34.   1
  -3 -14  -7    321.     93.   1
  -3  14  -7    131.     92.   1
  -3  14  -7    143.    137.   1
   3 -14   8    -26.     86.   1
   3 -14   8    142.     89.   1
  -3  14  -8    143.     84.   1
  -3 -14  -8     73.     87.   1
  -3  14  -8     -7.     89.   1
   3 -14   9   6472.    334.   1
  -3  14  -9   6653.    323.   1
  -3  14  -9   6817.    343.   1
  -3 -14  -9   6747.    333.   1
   3  15  -9    105.     72.   1
   3 -15  -9    131.     87.   1
  -3  15   9    222.    144.   1
  -3 -15   9    -59.     69.   1
   3  15  -8   2498.    207.   1
   3 -15  -8   2568.    203.   1
   3  15  -8   2506.    171.   1
  -3 -15   8   2415.    155.   1
  -3  15   8   2500.    206.   1
   3 -15  -7    242.     93.   1
   3  15  -7     26.     80.   1
  -3  15   7    350.     95.   1
  -3 -15   7      8.    117.   1
   3  15  -6  10162.    384.   1
   3  15  -6  10238.    444.   1
   3 -15  -6  10491.    377.   1
  -3  15   6   9720.    206.   1
  -3  15   6  10738.    384.   1
  -3 -15   6   9616.    376.   1
  -3 -15   6  10363.    322.   1
   3 -15  -5    447.     49.   1
   3  15  -5    371.     91.   1
   3  15  -5    553.    107.   1
   3 -15  -5    486.    162.   1
  -3  15   5    484.     53.   1
  -3 -15   5    371.    108.   1
  -3 -15   5    -10.     89.   1
  -3  15   5    570.    108.   1
   3  15  -4   3057.    176.   1
   3 -15  -4   3158.    162.   1
   3 -15  -4   2998.    188.   1
  -3  15   4   3239.    125.   1
  -3 -15   4   3855.    174.   1
  -3  15   4   3163.    194.   1
  -3 -15   4   3116.    196.   1
   3 -15  -3    -23.     68.   1
   3  15  -3     60.     69.   1
   3  15  -3     88.     65.   1
   3 -15  -3     -3.     66.   1
  -3  15   3     29.    107.   1
  -3  15   3    103.     45.   1
  -3 -15   3      6.     61.   1
  -3 -15   3    -53.    105.   1
   3 -15  -2    302.     64.   1
   3 -15  -2    184.    138.   1
   3  15  -2    336.     87.   1
   3  15  -2    264.     87.   1
  -3  15   2    210.     68.   1
  -3 -15   2    169.     82.   1
  -3 -15   2    228.     86.   1
  -3  15   2    449.     91.   1
   3 -15  -1    -30.     62.   1
   3  15  -1    144.     59.   1
   3 -15  -1     17.     50.   1
   3  15  -1    -18.     62.   1
  -3 -15   1     19.     57.   1
  -3  15   1     45.     64.   1
  -3 -15   1    195.     89.   1
  -3  15   1    -40.     51.   1
   3  15   0  16070.    540.   1
   3 -15   0  15637.    429.   1
   3 -15   0  15586.    463.   1
   3  15   0  16073.    471.   1
  -3 -15   0  15926.    437.   1
  -3  15   0  15950.    446.   1
  -3  15   0  15742.    464.   1
  -3 -15   0  16283.    463.   1
   3 -15   1   1270.    124.   1
   3 -15   1   1369.    134.   1
   3  15   1   1473.    163.   1
   3  15   1   1285.    136.   1
  -3 -15  -1   1394.    203.   1
  -3 -15  -1   1181.    115.   1
  -3  15  -1   1183.    127.   1
  -3  15  -1   1492.    204.   1
   3  15   2   1312.    138.   1
   3 -15   2   1125.    127.   1
   3 -15   2   1381.    200.   1
   3  15   2   1330.    152.   1
  -3  15  -2   1109.    133.   1
  -3 -15  -2   1336.    136.   1
  -3 -15  -2   1150.    103.   1
  -3  15  -2   1331.    137.   1
   3  15   3     28.     75.   1
   3  15   3    124.    115.   1
   3 -15   3     61.     70.   1
   3 -15   3    159.     70.   1
  -3 -15  -3      1.     72.   1
  -3  15  -3     97.     72.   1
  -3  15  -3     37.     73.   1
  -3 -15  -3     23.     50.   1
   3 -15   4      5.     54.   1
   3 -15   4    149.     56.   1
   3  15   4     20.     35.   1
   3  15   4     32.     57.   1
  -3 -15  -4    -69.     35.   1
  -3 -15  -4     28.     84.   1
  -3  15  -4     54.     86.   1
  -3  15  -4    -97.     56.   1
   3 -15   5   1252.    137.   1
   3  15   5   1208.     80.   1
   3  15   5   1192.    147.   1
   3 -15   5   1278.    140.   1
  -3  15  -5   1075.    145.   1
  -3  15  -5    773.    140.   1
  -3 -15  -5   1107.    143.   1
  -3 -15  -5    834.    123.   1
   3  15   6   1682.     89.   1
   3 -15   6   1810.    168.   1
   3 -15   6   1756.    170.   1
   3  15   6   1707.    120.   1
   3  15   6   1423.    258.   1
  -3 -15  -6   1573.    170.   1
  -3 -15  -6   1444.     83.   1
  -3  15  -6   1805.    165.   1
  -3  15  -6   1841.    172.   1
   3 -15   7    122.     84.   1
   3  15   7    103.     90.   1
   3 -15   7     51.     83.   1
  -3  15  -7     18.    142.   1
  -3  15  -7     -1.     84.   1
  -3 -15  -7     54.     87.   1
   3 -15   8   2879.    236.   1
   3 -15   8   3157.    333.   1
  -3  15  -8   3093.    228.   1
  -3 -15  -8   2998.    232.   1
  -3  15  -8   3000.    239.   1
   3  16  -7    683.    141.   1
   3 -16  -7    691.    135.   1
   3  16  -7      3.    175.   1
  -3 -16   7     55.    167.   1
  -3 -16   7    855.    133.   1
  -3  16   7    836.    138.   1
   3 -16  -6    405.    162.   1
   3  16  -6    -23.     94.   1
  -3 -16   6     64.    136.   1
  -3 -16   6    321.    107.   1
  -3  16   6    618.    108.   1
   3  16  -5    675.    129.   1
   3  16  -5     15.    169.   1
   3 -16  -5    582.     86.   1
   3 -16  -5    886.    127.   1
  -3 -16   5      4.    108.   1
  -3 -16   5    824.    126.   1
  -3  16   5   1026.    130.   1
  -3  16   5    664.     64.   1
   3 -16  -4    699.    181.   1
   3  16  -4     26.    109.   1
   3  16  -4    854.    122.   1
   3 -16  -4    689.     68.   1
  -3  16   4    710.     71.   1
  -3 -16   4      0.    102.   1
   3  16  -3   3097.    195.   1
   3 -16  -3   2795.    134.   1
   3 -16  -3   2493.    194.   1
   3  16  -3   2803.    184.   1
  -3  16   3   2991.    197.   1
  -3 -16   3   2946.    176.   1
  -3 -16   3   2693.    190.   1
  -3  16   3   2944.    141.   1
   3 -16  -2   1555.    155.   1
   3  16  -2   1820.    150.   1
   3  16  -2     71.    231.   1
   3 -16  -2   1638.    115.   1
  -3  16   2   1673.    121.   1
  -3  16   2   1986.    160.   1
  -3 -16   2   1745.    149.   1
  -3 -16   2   1799.    219.   1
   3  16  -1   1783.    157.   1
   3 -16  -1   1762.    130.   1
   3  16  -1   1757.    146.   1
   3 -16  -1   1674.    157.   1
  -3 -16   1   2062.    148.   1
  -3 -16   1   1359.    225.   1
  -3  16   1   2080.    197.   1
  -3  16   1   1803.    163.   1
   3 -16   0    -81.     63.   1
   3  16   0     17.     55.   1
   3 -16   0   -128.     54.   1
   3  16   0    -17.     97.   1
  -3 -16   0     44.     55.   1
  -3  16   0    -15.     97.   1
  -3  16   0     -2.     55.   1
  -3 -16   0    112.     62.   1
   3 -16   1    418.     95.   1
   3 -16   1    471.    104.   1
   3  16   1    452.     87.   1
   3  16   1    389.    108.   1
  -3  16  -1    422.    107.   1
  -3 -16  -1    398.     89.   1
  -3 -16  -1    603.    104.   1
  -3  16  -1     17.     98.   1
   3 -16   2    129.     79.   1
   3  16   2    -11.     61.   1
   3  16   2    159.     83.   1
   3 -16   2    102.     73.   1
  -3 -16  -2    101.     61.   1
  -3 -16  -2    104.     79.   1
  -3  16  -2     49.     79.   1
  -3  16  -2     -7.     76.   1
   3 -16   3   6631.    285.   1
   3 -16   3   5645.    388.   1
   3  16   3   6341.    224.   1
   3  16   3   6911.    418.   1
  -3 -16  -3   6353.    286.   1
  -3  16  -3   6639.    294.   1
  -3 -16  -3   6138.    224.   1
  -3  16  -3   6563.    292.   1
   3 -16   4   1627.    171.   1
   3 -16   4   1789.    255.   1
   3  16   4   1852.    175.   1
   3  16   4   2227.    161.   1
  -3 -16  -4   1470.    174.   1
  -3  16  -4   2041.    178.   1
  -3  16  -4   1847.    175.   1
  -3 -16  -4   1623.    111.   1
   3  16   5   3054.    130.   1
   3  16   5   3378.    226.   1
   3 -16   5   2822.    316.   1
   3 -16   5   3274.    212.   1
  -3  16  -5   2750.    217.   1
  -3  16  -5   2649.    227.   1
  -3 -16  -5   2543.    186.   1
  -3 -16  -5   3113.    218.   1
   3 -16   6    115.    135.   1
   3  16   6    -18.    135.   1
   3 -16   6      7.     82.   1
  -3  16  -6    -33.     86.   1
  -3  16  -6    130.     83.   1
  -3 -16  -6     37.     84.   1
   3  17  -6      5.     74.   1
   3  17  -6    -37.    100.   1
   3 -17  -6    -18.     73.   1
  -3  17   6    -36.     76.   1
  -3 -17   6     80.     96.   1
   3 -17  -5   6142.    293.   1
   3  17  -5   6402.    290.   1
  -3 -17   5   6253.    369.   1
  -3  17   5   6058.    442.   1
  -3  17   5   5264.    176.   1
   3 -17  -4    752.    118.   1
   3  17  -4    -15.    187.   1
   3 -17  -4    879.    134.   1
  -3 -17   4    888.    135.   1
  -3  17   4    953.    142.   1
  -3 -17   4    -43.    178.   1
  -3  17   4    497.     83.   1
   3  17  -3     58.    124.   1
   3 -17  -3    647.    133.   1
   3 -17  -3    719.     86.   1
   3  17  -3    958.    128.   1
  -3 -17   3    998.    128.   1
  -3 -17   3    109.    119.   1
  -3  17   3    783.    132.   1
  -3  17   3    745.    134.   1
   3  17  -2      8.    102.   1
   3 -17  -2    503.    108.   1
   3 -17  -2    383.     77.   1
  -3  17   2    350.     81.   1
  -3 -17   2    181.    158.   1
  -3 -17   2      2.    100.   1
  -3  17   2    377.    107.   1
   3 -17  -1   2211.    149.   1
   3  17  -1   2452.    168.   1
   3  17  -1   2220.    187.   1
   3 -17  -1   1903.    187.   1
  -3 -17   1   2121.    180.   1
  -3 -17   1   2356.    169.   1
  -3  17   1   2323.    193.   1
  -3  17   1   2222.    157.   1
   3 -17   0    737.    116.   1
   3 -17   0    544.    100.   1
   3  17   0     -9.     98.   1
   3  17   0    621.    117.   1
  -3  17   0     18.    159.   1
  -3 -17   0    301.    158.   1
  -3 -17   0    647.    116.   1
  -3  17   0    607.    119.   1
   3 -17   1    109.    146.   1
   3  17   1    378.    107.   1
   3 -17   1    466.    103.   1
   3  17   1     30.     88.   1
  -3 -17  -1    460.     90.   1
  -3  17  -1      5.     98.   1
  -3  17  -1    410.    106.   1
  -3 -17  -1    453.    160.   1
   3  17   2      4.     58.   1
   3 -17   2    -84.     75.   1
   3 -17   2    180.     70.   1
   3  17   2     28.     80.   1
  -3  17  -2     75.     78.   1
  -3 -17  -2     -5.     58.   1
  -3  17  -2      8.     74.   1
  -3 -17  -2     49.     77.   1
   3 -17   3   3428.    221.   1
   3 -17   3   3188.    334.   1
   3  17   3   3452.    352.   1
   3  17   3   3447.    170.   1
  -3  17  -3   3405.    233.   1
  -3 -17  -3   3088.    174.   1
  -3  17  -3   3698.    226.   1
  -3 -17  -3   3503.    230.   1
   3  17   4    -45.     88.   1
   3 -17   4    -38.     84.   1
   3 -17   4    -66.     82.   1
   3  17   4      6.     51.   1
  -3  17  -4      1.     84.   1
  -3 -17  -4    -37.     84.   1
  -3  17  -4   -206.     86.   1
  -3 -17  -4    -16.     55.   1
   3 -17   5   3173.    229.   1
   3 -17   5   3063.    231.   1
   3  17   5   2847.    193.   1
   3  17   5   2730.    248.   1
  -3 -17  -5   2975.    233.   1
  -3  17  -5   2848.    358.   1
  -3  17  -5   3145.    238.   1
   3  18  -3   2295.    192.   1
   3 -18  -3   1888.    204.   1
   3 -18  -3   2308.    141.   1
  -3 -18   3   2138.    199.   1
  -3  18   3   1931.    212.   1
  -3  18   3   1968.    142.   1
   3 -18  -2    548.    151.   1
   3  18  -2     -9.    190.   1
   3  18  -2    579.    134.   1
   3 -18  -2    627.    136.   1
  -3 -18   2     40.    127.   1
  -3  18   2    572.    141.   1
  -3 -18   2    866.    125.   1
  -3  18   2    799.    102.   1
   3 -18  -1   1226.    164.   1
   3  18  -1   1489.    168.   1
   3 -18  -1   1367.    131.   1
  -3 -18   1   1023.    159.   1
  -3  18   1   1166.    168.   1
  -3 -18   1   1313.    154.   1
   3  18   0     10.     78.   1
   3 -18   0     48.    117.   1
   3  18   0      2.     68.   1
   3 -18   0     80.    100.   1
  -3  18   0    125.     80.   1
  -3 -18   0    -71.     68.   1
  -3 -18   0     35.    113.   1
  -3  18   0     10.     67.   1
   3 -18   1     37.     67.   1
   3  18   1     54.    121.   1
   3 -18   1    -14.     75.   1
   3  18   1     40.     61.   1
  -3 -18  -1     19.     73.   1
  -3 -18  -1    -82.     96.   1
  -3  18  -1      2.     78.   1
  -3  18  -1     15.    104.   1
   3 -18   2    220.    104.   1
   3 -18   2    147.    110.   1
   3  18   2    432.    116.   1
   3  18   2    307.     83.   1
  -3  18  -2    111.    113.   1
  -3  18  -2     43.    160.   1
  -3 -18  -2    196.    109.   1
  -3 -18  -2    140.     86.   1
   4   0 -15     39.     46.   1
   4   0 -14   1117.     82.   1
   4   0 -14   1179.     58.   1
  -4   0  14   1205.     64.   1
   4   0 -13     22.     26.   1
   4   0 -13     31.     36.   1
  -4   0  13    105.     43.   1
   4   0 -12   4953.    131.   1
   4   0 -12   5019.    133.   1
   4   0 -12   4897.    156.   1
  -4   0  12   5095.    121.   1
   4   0 -11     15.     22.   1
   4   0 -11      0.     20.   1
  -4   0  11    -17.     21.   1
   4   0 -10   9773.    220.   1
   4   0 -10   9657.    177.   1
  -4   0  10   9739.    183.   1
   4   0  -9    -10.     17.   1
   4   0  -9    -16.     19.   1
  -4   0   9     -8.     21.   1
   4   0  -8  10906.    213.   1
   4   0  -8  10184.    156.   1
  -4   0   8  10542.    206.   1
   4   0  -7     47.     28.   1
   4   0  -7     18.     12.   1
  -4   0   7     20.     19.   1
   4   0  -6   5898.    127.   1
   4   0  -6   5817.     74.   1
  -4   0   6   5854.    127.   1
   4   0  -5      1.     25.   1
   4   0  -5     20.      6.   1
  -4   0   5     16.     17.   1
   4   0  -4  62324.   1064.   1
   4   0  -4  66830.    893.   1
  -4   0   4  63580.   1126.   1
   4   0  -3     20.      4.   1
   4   0  -3    -10.     17.   1
  -4   0   3      9.      4.   1
  -4   0   3      9.     17.   1
   4   0  -2  12528.    194.   1
   4   0  -2  12218.    221.   1
  -4   0   2  12573.    135.   1
  -4   0   2  11902.    190.   1
   4   0  -1    -10.     19.   1
   4   0  -1     42.     19.   1
  -4   0   1     17.     20.   1
  -4   0   1     10.     14.   1
   4   0   0 189773.   4261.   1
   4   0   0 190840.   4261.   1
  -4   0   0 183706.   4137.   1
   4   0   1     20.     22.   1
  -4   0  -1     46.     21.   1
   4   0   2  12119.    207.   1
   4   0   2  12353.    217.   1
  -4   0  -2  12014.    210.   1
   4   0   3     20.     23.   1
  -4   0  -3     25.     22.   1
   4   0   4  11056.    207.   1
  -4   0  -4  11417.    249.   1
   4   0   5     28.     24.   1
  -4   0  -5     -3.     24.   1
   4   0   6  32399.    624.   1
  -4   0  -6  31938.    613.   1
   4   0   7     30.     26.   1
  -4   0  -7    -36.     26.   1
   4   0   8   8935.    213.   1
  -4   0  -8   9531.    218.   1
   4   0   9     26.     37.   1
  -4   0  -9     67.     37.   1
   4   0  10   6632.    189.   1
  -4   0 -10   6759.    239.   1
   4   0  11     -7.     36.   1
  -4   0 -11     16.     35.   1
   4   0  12   4770.    170.   1
  -4   0 -12   4903.    171.   1
   4   0  13     35.     47.   1
  -4   0 -13     13.     70.   1
   4   0  14   4343.    196.   1
   4   0  14   4417.    188.   1
  -4   0 -14   4253.    180.   1
   4   1 -15    559.    103.   1
   4  -1 -15    446.     74.   1
  -4  -1  15    348.     61.   1
   4   1 -14    893.     73.   1
   4  -1 -14    972.     79.   1
   4   1 -14   1011.     65.   1
  -4  -1  14    955.     70.   1
  -4   1  14    777.     46.   1
   4  -1 -13   1755.     57.   1
   4   1 -13   1930.     85.   1
   4   1 -13   1997.    122.   1
  -4   1  13   1811.     61.   1
  -4  -1  13   1844.    120.   1
   4   1 -12   3611.    104.   1
   4   1 -12   3352.    103.   1
   4  -1 -12   3498.    104.   1
   4   1 -12   3572.    109.   1
   4  -1 -12   3457.    111.   1
  -4  -1  12   3243.    104.   1
  -4   1  12   3590.    109.   1
   4   1 -11    139.     34.   1
   4   1 -11    188.     33.   1
   4  -1 -11    223.     27.   1
   4   1 -11    225.     58.   1
   4  -1 -11    224.     37.   1
  -4  -1  11    223.     38.   1
  -4   1  11     94.     41.   1
   4   1 -10    621.     58.   1
   4  -1 -10    719.     36.   1
   4   1 -10    684.     60.   1
   4   1 -10    732.     50.   1
   4  -1 -10    735.     45.   1
  -4   1  10    621.     52.   1
  -4  -1  10    741.     48.   1
   4   1  -9   4675.    110.   1
   4  -1  -9   4583.    110.   1
   4  -1  -9   4496.     94.   1
   4   1  -9   4646.    110.   1
   4   1  -9   4637.     89.   1
  -4   1   9   4385.    109.   1
  -4  -1   9   4594.    108.   1
   4   1  -8   2839.    108.   1
   4  -1  -8   2829.     83.   1
   4  -1  -8   3147.     66.   1
   4   1  -8   3115.     72.   1
   4   1  -8   2981.     58.   1
  -4   1   8   3257.     65.   1
  -4  -1   8   2869.     80.   1
   4   1  -7  16518.    282.   1
   4   1  -7  15662.    223.   1
   4   1  -7  16717.    234.   1
   4  -1  -7  16199.    252.   1
   4  -1  -7  16321.    246.   1
  -4  -1   7  16156.    310.   1
  -4   1   7  15858.    261.   1
   4   1  -6   1243.     45.   1
   4  -1  -6   1126.     34.   1
   4   1  -6   1122.     20.   1
   4   1  -6   1015.     20.   1
   4  -1  -6   1147.     28.   1
  -4  -1   6   1179.     47.   1
  -4   1   6   1097.     51.   1
   4  -1  -5  20763.    274.   1
   4   1  -5  20251.    219.   1
   4   1  -5  20956.    368.   1
   4  -1  -5  20998.    304.   1
   4   1  -5  21043.    225.   1
  -4   1   5  20973.    336.   1
  -4  -1   5  20806.    332.   1
   4   1  -4   8700.    175.   1
   4  -1  -4   8456.    132.   1
   4  -1  -4   9078.    108.   1
   4  -1  -4   8638.    134.   1
  -4   1   4   8664.     97.   1
  -4  -1   4   9064.    151.   1
  -4   1   4   8669.    136.   1
   4   1  -3     52.     32.   1
   4  -1  -3     27.     27.   1
   4  -1  -3     48.      7.   1
   4  -1  -3     25.     18.   1
  -4   1   3     43.      8.   1
  -4   1   3     35.     18.   1
  -4  -1   3     27.     21.   1
   4   1  -2   2115.     58.   1
   4  -1  -2   2438.     56.   1
   4  -1  -2   2316.     55.   1
   4  -1  -2   2194.     33.   1
  -4  -1   2   2140.     24.   1
  -4   1   2   2446.     57.   1
  -4   1   2   2270.     33.   1
  -4  -1   2   2180.     22.   1
  -4  -1   2   2233.     85.   1
   4   1  -1  42113.    694.   1
   4  -1  -1  42293.    700.   1
   4  -1  -1  43357.    718.   1
   4   1  -1  42785.    702.   1
   4  -1  -1  43066.    621.   1
  -4  -1   1  41841.    696.   1
  -4   1   1  44175.    623.   1
  -4   1   1  41509.    692.   1
   4  -1   0  16123.    263.   1
   4  -1   0  15897.    256.   1
   4   1   0  15790.    257.   1
   4   1   0  15565.    252.   1
  -4  -1   0  15775.    258.   1
  -4   1   0  16417.    248.   1
  -4   1   0  15513.    254.   1
   4   1   1  13869.    233.   1
   4   1   1  14335.    235.   1
   4  -1   1  14243.    235.   1
  -4  -1  -1  14039.    237.   1
  -4   1  -1  14324.    240.   1
  -4   1  -1  14401.    214.   1
  -4  -1  -1  14015.    232.   1
   4  -1   2   5790.    117.   1
   4   1   2   5498.    113.   1
   4   1   2   5573.    111.   1
  -4   1  -2   5737.    108.   1
  -4   1  -2   5412.    115.   1
  -4  -1  -2   5486.    111.   1
   4  -1   3   3241.    113.   1
   4   1   3   3215.     82.   1
   4   1   3   3026.    104.   1
  -4   1  -3   3100.    114.   1
  -4   1  -3   3106.     80.   1
  -4  -1  -3   3004.     78.   1
   4   1   4    320.     34.   1
   4   1   4    253.     36.   1
   4  -1   4    338.     39.   1
  -4  -1  -4    343.     35.   1
  -4   1  -4    314.     39.   1
   4  -1   5    158.     37.   1
   4   1   5    157.     48.   1
  -4   1  -5    241.     37.   1
  -4  -1  -5    137.     33.   1
   4   1   6   6190.    138.   1
   4  -1   6   5957.    149.   1
  -4  -1  -6   6365.    180.   1
  -4   1  -6   6220.    150.   1
   4   1   7  10200.    218.   1
   4  -1   7  10215.    231.   1
  -4   1  -7  10188.    230.   1
  -4  -1  -7  10627.    217.   1
   4   1   8     52.     33.   1
   4  -1   8    -22.     57.   1
  -4  -1  -8     53.     32.   1
  -4   1  -8     33.     36.   1
   4  -1   9    984.    114.   1
   4   1   9   1001.     96.   1
  -4   1  -9   1025.     75.   1
  -4   1  -9    893.     93.   1
  -4  -1  -9    979.     97.   1
   4  -1  10   3281.    131.   1
   4   1  10   3067.    162.   1
  -4   1 -10   3400.    162.   1
  -4  -1 -10   3366.    156.   1
  -4   1 -10   3251.    180.   1
   4   1  11    179.     78.   1
   4  -1  11    228.     61.   1
  -4  -1 -11    263.     51.   1
  -4   1 -11    272.     62.   1
   4   1  12   2285.    120.   1
   4   1  12   2339.    160.   1
   4  -1  12   2374.    128.   1
  -4  -1 -12   2182.    113.   1
  -4   1 -12   2407.    129.   1
   4   1  13    652.    128.   1
   4  -1  13    898.     93.   1
   4   1  13    668.     78.   1
  -4   1 -13    725.    135.   1
  -4  -1 -13    702.     77.   1
   4   1  14    -89.     49.   1
   4  -1  14    -66.     57.   1
   4   1  14    117.     52.   1
  -4   1 -14   -111.     55.   1
  -4  -1 -14    -11.     83.   1
   4   2 -15    -21.     59.   1
   4   2 -15     31.     36.   1
  -4  -2  15    -47.     60.   1
   4   2 -14    926.    112.   1
   4   2 -14    870.     74.   1
  -4  -2  14    927.     77.   1
   4  -2 -13   1395.     38.   1
   4   2 -13   1695.     78.   1
  -4   2  13   1446.     44.   1
  -4  -2  13   1706.     88.   1
   4   2 -12   1083.     62.   1
   4   2 -12   1299.    107.   1
   4   2 -12    947.     61.   1
   4  -2 -12   1056.     71.   1
   4  -2 -12   1154.     34.   1
  -4   2  12    930.     49.   1
  -4  -2  12   1180.    110.   1
   4  -2 -11   3271.    101.   1
   4  -2 -11   2950.     58.   1
   4   2 -11   3046.    107.   1
   4   2 -11   3049.    116.   1
   4   2 -11   2855.    118.   1
  -4  -2  11   3207.    106.   1
  -4   2  11   3138.     78.   1
   4  -2 -10      7.     13.   1
   4   2 -10     -2.     30.   1
   4  -2 -10      3.     25.   1
   4   2 -10     19.     29.   1
   4   2 -10     12.     20.   1
  -4  -2  10     30.     30.   1
  -4   2  10     35.     21.   1
   4   2  -9   7692.    155.   1
   4  -2  -9   8076.    123.   1
   4   2  -9   8098.    176.   1
  -4   2   9   8146.    122.   1
  -4  -2   9   7943.    175.   1
   4   2  -8   1305.     35.   1
   4   2  -8   1364.     89.   1
   4  -2  -8   1275.     45.   1
   4  -2  -8   1342.     47.   1
  -4   2   8   1389.     35.   1
  -4  -2   8   1270.     61.   1
   4   2  -7   3210.     86.   1
   4  -2  -7   3164.     64.   1
   4  -2  -7   3011.     53.   1
   4  -2  -7   3081.     52.   1
   4   2  -7   3063.     48.   1
  -4  -2   7   3153.     85.   1
  -4   2   7   2981.     55.   1
   4   2  -6  15479.    275.   1
   4  -2  -6  16252.    239.   1
   4   2  -6  16509.    203.   1
   4  -2  -6  15419.    223.   1
   4  -2  -6  16046.    220.   1
  -4  -2   6  15638.    274.   1
  -4   2   6  16119.    227.   1
   4   2  -5    698.     43.   1
   4  -2  -5    769.     25.   1
   4  -2  -5    851.     38.   1
   4  -2  -5    830.     24.   1
   4   2  -5    773.     15.   1
  -4   2   5    751.     27.   1
  -4   2   5    677.     28.   1
  -4  -2   5    879.     44.   1
   4   2  -4   6116.    118.   1
   4  -2  -4   6247.     97.   1
   4  -2  -4   6258.     86.   1
   4  -2  -4   6596.     99.   1
  -4   2   4   6412.    120.   1
  -4   2   4   6460.    102.   1
  -4  -2   4   5958.    151.   1
   4  -2  -3   6962.    109.   1
   4  -2  -3   6925.     92.   1
   4  -2  -3   6946.    110.   1
   4   2  -3   6765.    125.   1
  -4   2   3   6902.    106.   1
  -4  -2   3   7015.     56.   1
  -4  -2   3   7235.    129.   1
   4  -2  -2    319.     26.   1
   4  -2  -2    318.     27.   1
   4   2  -2    381.     33.   1
   4  -2  -2    458.     28.   1
  -4   2   2    383.     40.   1
  -4   2   2    364.     19.   1
  -4  -2   2    304.     11.   1
  -4  -2   2    303.     31.   1
   4  -2  -1    793.     38.   1
   4  -2  -1    769.     54.   1
   4   2  -1    769.     40.   1
   4  -2  -1    738.     27.   1
  -4   2   1    814.     27.   1
  -4   2   1    670.     37.   1
  -4  -2   1    600.     40.   1
  -4  -2   1    706.     22.   1
   4  -2   0  41265.    698.   1
   4  -2   0  41733.    649.   1
   4   2   0  39661.    662.   1
   4   2   0  39459.    662.   1
  -4  -2   0  39587.    665.   1
  -4   2   0  41048.    630.   1
  -4  -2   0  40195.    614.   1
  -4   2   0  41223.    739.   1
   4   2   1  17244.    286.   1
   4   2   1  16888.    279.   1
   4  -2   1  17986.    279.   1
   4  -2   1  17338.    293.   1
  -4   2  -1  17652.    335.   1
  -4  -2  -1  17491.    290.   1
  -4   2  -1  18252.    277.   1
   4   2   2  16426.    311.   1
   4   2   2  17357.    322.   1
   4  -2   2  16476.    290.   1
  -4   2  -2  17216.    299.   1
  -4   2  -2  16970.    274.   1
   4  -2   3    425.     40.   1
   4   2   3    346.     35.   1
   4   2   3    477.     54.   1
  -4   2  -3    352.     40.   1
  -4  -2  -3    339.     34.   1
  -4   2  -3    401.     39.   1
   4   2   4  34360.    610.   1
   4   2   4  35630.    633.   1
   4  -2   4  34153.    651.   1
  -4   2  -4  35363.    639.   1
  -4   2  -4  34616.    652.   1
  -4  -2  -4  35340.    623.   1
   4   2   5  19355.    345.   1
   4   2   5  19607.    360.   1
   4  -2   5  18623.    372.   1
  -4   2  -5  19579.    373.   1
  -4   2  -5  19299.    381.   1
  -4  -2  -5  19804.    388.   1
   4   2   6  13723.    251.   1
   4   2   6  13676.    263.   1
   4  -2   6  10661.    307.   1
  -4  -2  -6  13622.    253.   1
  -4   2  -6  11133.    324.   1
  -4   2  -6  13974.    287.   1
   4  -2   7    151.     68.   1
   4   2   7    162.     34.   1
   4   2   7    158.     56.   1
  -4   2  -7    157.     77.   1
  -4   2  -7    151.     44.   1
  -4  -2  -7    152.     34.   1
   4  -2   8   2999.    123.   1
   4   2   8   3054.    143.   1
   4   2   8   3034.     97.   1
  -4   2  -8   3293.    124.   1
  -4  -2  -8   3323.     99.   1
   4   2   9   1955.    127.   1
   4  -2   9   2014.    105.   1
   4   2   9   1995.     82.   1
  -4   2  -9   2276.    124.   1
  -4   2  -9   1995.    108.   1
  -4  -2  -9   2151.     82.   1
   4   2  10   3486.    114.   1
   4  -2  10   3471.    143.   1
   4   2  10   3426.    122.   1
  -4   2 -10   3790.    201.   1
  -4   2 -10   3699.    166.   1
  -4  -2 -10   3395.    112.   1
  -4  -2 -10   3493.    181.   1
   4   2  11  15275.    341.   1
   4   2  11  15547.    360.   1
   4  -2  11  15589.    489.   1
  -4   2 -11  15713.    449.   1
  -4   2 -11  15780.    401.   1
  -4  -2 -11  15048.    339.   1
   4   2  12   6982.    200.   1
   4   2  12   6664.    246.   1
   4  -2  12   6596.    232.   1
  -4   2 -12   6431.    231.   1
  -4  -2 -12   6717.    241.   1
   4   2  13     96.     70.   1
   4   2  13     25.     72.   1
   4  -2  13     96.     60.   1
  -4   2 -13     67.     62.   1
  -4  -2 -13     91.     43.   1
   4  -2  14    526.     86.   1
  -4   2 -14    114.    112.   1
  -4   2 -14    244.     84.   1
   4  -3 -15    -54.     47.   1
   4   3 -15    -66.     41.   1
   4   3 -15    -28.     44.   1
  -4  -3  15    116.     45.   1
   4   3 -14    651.     96.   1
   4  -3 -14    714.     76.   1
   4   3 -14    390.     74.   1
  -4  -3  14    301.    115.   1
   4   3 -13     58.     34.   1
   4  -3 -13     -3.     43.   1
   4   3 -13     -1.     43.   1
  -4  -3  13     84.     44.   1
   4   3 -12   7269.    165.   1
   4   3 -12   7385.    167.   1
   4   3 -12   7451.    206.   1
   4  -3 -12   7709.    191.   1
  -4   3  12   6645.     97.   1
  -4  -3  12   7033.    201.   1
   4  -3 -11  10491.    133.   1
   4  -3 -11   9898.    122.   1
   4   3 -11  10677.    209.   1
   4   3 -11  10927.    259.   1
   4  -3 -11  10644.    232.   1
  -4   3  11  10639.    136.   1
  -4  -3  11  10701.    257.   1
   4  -3 -10    728.     53.   1
   4   3 -10    684.     40.   1
   4  -3 -10    701.     18.   1
   4   3 -10    687.     63.   1
  -4   3  10    697.     20.   1
  -4  -3  10    922.     63.   1
   4   3  -9    258.     42.   1
   4   3  -9    217.     24.   1
   4  -3  -9    239.     52.   1
   4  -3  -9    176.     19.   1
   4  -3  -9    165.     18.   1
  -4  -3   9    174.     42.   1
  -4   3   9    185.     13.   1
   4  -3  -8   1195.     51.   1
   4   3  -8   1264.     49.   1
   4   3  -8   1182.     67.   1
   4  -3  -8   1234.     34.   1
   4  -3  -8   1295.     26.   1
  -4  -3   8   1204.     67.   1
  -4   3   8   1268.     36.   1
   4  -3  -7   1922.     56.   1
   4   3  -7   1833.     49.   1
   4   3  -7   1955.    106.   1
   4  -3  -7   1906.     34.   1
   4  -3  -7   1849.     33.   1
  -4   3   7   1972.     45.   1
  -4  -3   7   1879.     74.   1
   4  -3  -6   8491.    110.   1
   4   3  -6   8609.    107.   1
   4   3  -6   8559.    174.   1
   4  -3  -6   8320.    138.   1
   4  -3  -6   8788.    116.   1
  -4  -3   6   8364.    171.   1
  -4   3   6   8570.    145.   1
   4   3  -5    358.     11.   1
   4   3  -5    363.     38.   1
   4  -3  -5    400.     24.   1
   4  -3  -5    406.     27.   1
   4  -3  -5    316.     19.   1
  -4   3   5    302.     38.   1
  -4  -3   5    346.     39.   1
   4  -3  -4  10426.    147.   1
   4   3  -4  10472.    111.   1
   4   3  -4  10763.    231.   1
   4  -3  -4  10695.    158.   1
   4  -3  -4  10910.    155.   1
  -4  -3   4  10721.    194.   1
  -4   3   4  10710.    178.   1
  -4  -3   4  10924.    116.   1
   4  -3  -3    952.     45.   1
   4  -3  -3    946.     34.   1
   4   3  -3    931.     23.   1
   4   3  -3   1013.     47.   1
   4  -3  -3   1155.     34.   1
  -4  -3   3    978.     70.   1
  -4  -3   3    971.     16.   1
  -4   3   3    893.     34.   1
  -4   3   3   1045.     33.   1
   4  -3  -2   6845.    106.   1
   4   3  -2   6575.     81.   1
   4  -3  -2   6783.    114.   1
   4   3  -2   6460.    126.   1
   4  -3  -2   6940.    116.   1
  -4   3   2   6989.    106.   1
  -4   3   2   6689.    112.   1
  -4  -3   2   6599.     80.   1
  -4  -3   2   7054.    132.   1
   4  -3  -1  30027.    491.   1
   4  -3  -1  29265.    454.   1
   4   3  -1  30012.    490.   1
  -4   3   1  31084.    464.   1
  -4  -3   1  29992.    492.   1
  -4   3   1  29924.    493.   1
  -4  -3   1  29296.    414.   1
   4  -3   0  15724.    245.   1
   4   3   0  15857.    258.   1
  -4   3   0  15691.    264.   1
  -4  -3   0  14909.    223.   1
  -4  -3   0  16275.    307.   1
  -4   3   0  16458.    248.   1
   4   3   1   3703.    114.   1
   4  -3   1   3550.     89.   1
   4  -3   1   3726.     82.   1
   4   3   1   3548.     84.   1
  -4   3  -1   3605.     89.   1
  -4   3  -1   3527.     81.   1
  -4  -3  -1   3795.     80.   1
  -4  -3  -1   3601.     82.   1
   4  -3   2  24965.    422.   1
   4  -3   2  24013.    434.   1
   4   3   2  24383.    407.   1
   4   3   2  25157.    454.   1
  -4   3  -2  26303.    502.   1
  -4   3  -2  24902.    414.   1
  -4  -3  -2  24052.    412.   1
  -4  -3  -2  24245.    410.   1
   4   3   3   1452.     54.   1
   4  -3   3   1464.     64.   1
   4   3   3   1417.     80.   1
  -4   3  -3   1659.     67.   1
  -4   3  -3   1621.     62.   1
  -4  -3  -3   1538.     66.   1
   4  -3   4  23695.    456.   1
   4   3   4  23509.    441.   1
   4   3   4  23725.    454.   1
  -4   3  -4  22891.    424.   1
  -4   3  -4  23671.    453.   1
  -4  -3  -4  23795.    448.   1
   4   3   5  17200.    308.   1
   4  -3   5  15048.    393.   1
   4   3   5  17946.    321.   1
  -4   3  -5  17586.    346.   1
  -4  -3  -5  17637.    311.   1
  -4  -3  -5  18302.    366.   1
  -4   3  -5  18095.    365.   1
   4   3   6  20382.    372.   1
   4   3   6  20545.    424.   1
   4  -3   6  19907.    421.   1
  -4  -3  -6  20111.    368.   1
  -4   3  -6  20567.    431.   1
  -4   3  -6  20473.    418.   1
  -4  -3  -6  21029.    441.   1
   4   3   7     33.     35.   1
   4  -3   7     -7.     34.   1
   4   3   7      1.     24.   1
  -4   3  -7     14.     33.   1
  -4   3  -7     -6.     35.   1
  -4  -3  -7     41.     35.   1
  -4  -3  -7    -37.     39.   1
   4  -3   8  17734.    417.   1
   4   3   8  17616.    348.   1
   4   3   8  18090.    363.   1
  -4   3  -8  18759.    521.   1
  -4   3  -8  17894.    422.   1
  -4  -3  -8  18098.    391.   1
  -4  -3  -8  18994.    448.   1
   4   3   9   4752.    162.   1
   4  -3   9   4828.    237.   1
   4   3   9   4972.    134.   1
  -4   3  -9   5194.    232.   1
  -4  -3  -9   4783.    164.   1
  -4  -3  -9   4598.    204.   1
  -4   3  -9   4911.    183.   1
   4   3  10   3729.    117.   1
   4   3  10   3773.    112.   1
   4  -3  10   3901.    159.   1
  -4  -3 -10   3860.    190.   1
  -4  -3 -10   3380.    150.   1
  -4   3 -10   3688.    155.   1
  -4   3 -10   3953.    177.   1
   4   3  11    780.     58.   1
   4  -3  11    718.     90.   1
   4   3  11    715.     63.   1
  -4  -3 -11    558.     57.   1
  -4   3 -11    588.     91.   1
  -4   3 -11    866.    106.   1
   4   3  12   1795.    125.   1
   4   3  12   1643.     82.   1
   4  -3  12   1624.    127.   1
  -4  -3 -12   1555.     81.   1
  -4   3 -12   1582.    183.   1
  -4   3 -12   1886.    149.   1
   4   3  13    341.     84.   1
   4   3  13    435.     57.   1
   4  -3  13    327.    132.   1
  -4   3 -13    381.     88.   1
   4   4 -15   8160.    274.   1
   4   4 -15   8064.    239.   1
   4  -4 -15   8912.    279.   1
   4   4 -14    704.    106.   1
   4   4 -14    669.     91.   1
   4  -4 -14    710.     89.   1
  -4  -4  14    947.     92.   1
   4   4 -13   1448.    106.   1
   4   4 -13   1567.    113.   1
   4  -4 -13   1336.    150.   1
  -4  -4  13   1527.    104.   1
   4   4 -12   2258.    117.   1
   4   4 -12   2016.    114.   1
   4  -4 -12   2283.    105.   1
  -4  -4  12   1897.    165.   1
   4  -4 -11   3419.    119.   1
   4   4 -11   3458.     94.   1
   4   4 -11   3498.    137.   1
  -4  -4  11   3822.    192.   1
   4   4 -10   7183.    197.   1
   4   4 -10   7087.    140.   1
   4  -4 -10   7157.    173.   1
  -4  -4  10   7088.    193.   1
   4   4  -9  13403.    297.   1
   4  -4  -9  13279.    305.   1
   4   4  -9  12955.    246.   1
  -4  -4   9  12822.    289.   1
   4   4  -8   2701.    101.   1
   4  -4  -8   2666.     36.   1
   4   4  -8   2593.     73.   1
   4  -4  -8   2596.     79.   1
   4  -4  -8   2522.     36.   1
  -4  -4   8   2432.     98.   1
   4  -4  -7  12095.    144.   1
   4  -4  -7  11931.    213.   1
   4  -4  -7  12048.    148.   1
   4   4  -7  11459.    168.   1
   4   4  -7  11843.    247.   1
  -4   4   7  10792.    242.   1
  -4  -4   7  10703.    286.   1
   4   4  -6    318.     17.   1
   4  -4  -6    335.     30.   1
   4   4  -6    308.     42.   1
   4  -4  -6    267.     14.   1
   4  -4  -6    333.     14.   1
  -4  -4   6    283.     43.   1
  -4   4   6    240.     31.   1
   4  -4  -5   4982.    120.   1
   4   4  -5   5028.     79.   1
   4  -4  -5   5260.     87.   1
   4  -4  -5   4682.     79.   1
   4   4  -5   4855.    118.   1
  -4   4   5   4897.    122.   1
  -4  -4   5   4990.     64.   1
  -4  -4   5   4865.    120.   1
   4   4  -4  19097.    256.   1
   4   4  -4  18999.    383.   1
   4  -4  -4  19630.    283.   1
   4  -4  -4  18717.    265.   1
   4  -4  -4  18908.    302.   1
  -4  -4   4  18676.    333.   1
  -4  -4   4  19433.    248.   1
  -4   4   4  18983.    300.   1
  -4   4   4  19006.    291.   1
   4  -4  -3    980.     36.   1
   4   4  -3    864.     32.   1
   4   4  -3   1042.     50.   1
   4  -4  -3    838.     32.   1
   4  -4  -3    889.     33.   1
  -4  -4   3    875.     31.   1
  -4  -4   3    799.     50.   1
  -4   4   3    860.     32.   1
  -4   4   3    905.     38.   1
   4  -4  -2   4224.     82.   1
   4   4  -2   4139.     65.   1
   4   4  -2   3955.     95.   1
   4  -4  -2   4199.     83.   1
  -4   4   2   4089.     81.   1
  -4   4   2   4263.     84.   1
  -4  -4   2   4088.     63.   1
  -4  -4   2   4164.     98.   1
   4   4  -1  17216.    248.   1
   4  -4  -1  17737.    326.   1
   4  -4  -1  17173.    274.   1
   4   4  -1  16964.    286.   1
  -4  -4   1  17015.    246.   1
  -4   4   1  17722.    275.   1
  -4  -4   1  17505.    294.   1
  -4   4   1  16741.    283.   1
   4   4   0   8434.    197.   1
   4  -4   0   9353.    172.   1
   4   4   0   9262.    150.   1
   4  -4   0   9702.    166.   1
  -4   4   0   9444.    163.   1
  -4  -4   0   9284.    150.   1
  -4  -4   0   9099.    168.   1
  -4   4   0   8901.    169.   1
   4   4   1   5075.    106.   1
   4  -4   1   4823.    111.   1
   4  -4   1   4948.    136.   1
  -4   4  -1   5132.    138.   1
  -4  -4  -1   4925.    106.   1
  -4   4  -1   5076.    117.   1
  -4  -4  -1   4825.     99.   1
   4   4   2   2179.     93.   1
   4  -4   2   2574.    113.   1
   4  -4   2   2455.     76.   1
   4   4   2   2584.     70.   1
  -4  -4  -2   2446.     70.   1
  -4  -4  -2   2465.     74.   1
  -4   4  -2   2438.     73.   1
  -4   4  -2   2572.    114.   1
   4   4   3   4547.     98.   1
   4  -4   3   4194.    113.   1
   4  -4   3   4258.    112.   1
   4   4   3   4437.     96.   1
  -4   4  -3   4327.    116.   1
  -4  -4  -3   4490.    113.   1
  -4  -4  -3   4520.    128.   1
  -4   4  -3   4548.    112.   1
   4   4   4     36.     23.   1
   4  -4   4     40.     33.   1
   4   4   4     86.     37.   1
  -4   4  -4     47.     33.   1
  -4  -4  -4     48.     34.   1
  -4   4  -4     16.     32.   1
   4  -4   5  54200.   1206.   1
   4   4   5  55320.   1036.   1
   4   4   5  55288.   1036.   1
  -4  -4  -5  55996.   1144.   1
  -4   4  -5  55169.   1154.   1
  -4   4  -5  55608.   1111.   1
   4   4   6   5597.    126.   1
   4  -4   6   5213.    158.   1
   4   4   6   5531.    119.   1
  -4   4  -6   5851.    161.   1
  -4  -4  -6   5675.    171.   1
  -4   4  -6   5513.    159.   1
   4   4   7   2909.     86.   1
   4  -4   7   2714.    121.   1
   4   4   7   2889.    111.   1
  -4   4  -7   2871.    124.   1
  -4  -4  -7   3052.    136.   1
  -4   4  -7   2708.    122.   1
   4  -4   8    421.     65.   1
   4   4   8    404.     42.   1
   4   4   8    324.     39.   1
  -4   4  -8    232.     66.   1
  -4   4  -8    431.     72.   1
  -4  -4  -8    392.     77.   1
   4  -4   9     73.     54.   1
   4   4   9     72.     33.   1
   4   4   9     83.     32.   1
  -4   4  -9    152.     54.   1
  -4  -4  -9    136.     65.   1
  -4   4  -9    178.     92.   1
   4   4  10    402.     48.   1
   4  -4  10    492.     80.   1
   4   4  10    433.     42.   1
  -4  -4 -10    265.    148.   1
  -4   4 -10    479.     79.   1
  -4   4 -10    472.     87.   1
   4  -4  11   8012.    274.   1
   4   4  11   8308.    194.   1
   4   4  11   7998.    185.   1
  -4   4 -11   7748.    288.   1
  -4   4 -11   8373.    364.   1
   4  -4  12    798.    107.   1
   4   4  12    877.     60.   1
   4   4  12    797.     59.   1
  -4   4 -12    740.    107.   1
  -4   4 -12    674.    122.   1
   4  -4  13   2877.    259.   1
  -4   4 -13   3042.    264.   1
  -4   4 -13   3219.    206.   1
   4  -5 -15     19.     92.   1
   4   5 -15     22.     46.   1
  -4  -5  15    108.     64.   1
   4   5 -14   4894.    159.   1
   4  -5 -14   4745.    198.   1
  -4  -5  14   4903.    210.   1
   4   5 -13   2600.    105.   1
   4   5 -13   2875.    150.   1
   4  -5 -13   2742.    136.   1
  -4  -5  13   2573.    214.   1
   4  -5 -12   9816.    262.   1
   4   5 -12   9873.    220.   1
   4   5 -12  10933.    298.   1
  -4  -5  12  10313.    289.   1
   4   5 -11    277.     38.   1
   4  -5 -11    243.     84.   1
   4   5 -11    277.     63.   1
  -4  -5  11    270.     64.   1
   4   5 -10   1686.    101.   1
   4   5 -10   1524.     85.   1
   4  -5 -10   1431.     81.   1
  -4  -5  10   1821.    101.   1
   4   5  -9   8346.    221.   1
   4  -5  -9   8229.    187.   1
   4   5  -9   8110.    152.   1
  -4  -5   9   8453.    220.   1
   4  -5  -8   3074.     96.   1
   4   5  -8   2965.     68.   1
   4   5  -8   3343.    116.   1
  -4   5   8   3149.    100.   1
  -4  -5   8   2934.    114.   1
   4   5  -7   2901.     78.   1
   4  -5  -7   3084.    118.   1
   4  -5  -7   2881.     30.   1
   4   5  -7   3069.    106.   1
  -4  -5   7   2901.    107.   1
  -4   5   7   3151.    125.   1
   4  -5  -6  31752.    573.   1
   4  -5  -6  31899.    414.   1
   4   5  -6  32309.    499.   1
   4  -5  -6  33556.    463.   1
   4   5  -6  32769.    637.   1
  -4  -5   6  32661.    490.   1
  -4  -5   6  33358.    700.   1
  -4   5   6  32059.    563.   1
   4  -5  -5   7469.    100.   1
   4  -5  -5   7432.    145.   1
   4   5  -5   7381.    112.   1
   4   5  -5   7507.    170.   1
   4  -5  -5   7831.    121.   1
  -4  -5   5   7575.    171.   1
  -4   5   5   7834.    148.   1
  -4  -5   5   7478.    120.   1
   4  -5  -4     43.     23.   1
   4  -5  -4     64.     15.   1
   4  -5  -4     71.     24.   1
   4   5  -4     10.     22.   1
   4   5  -4     59.     31.   1
  -4  -5   4    102.     31.   1
  -4  -5   4     54.     14.   1
  -4   5   4     64.     24.   1
  -4   5   4     77.     24.   1
   4  -5  -3   1401.     52.   1
   4   5  -3   1349.     66.   1
   4   5  -3   1596.     51.   1
   4  -5  -3   1593.     43.   1
  -4   5   3   1637.     75.   1
  -4  -5   3   1534.     50.   1
  -4  -5   3   1516.     66.   1
  -4   5   3   1510.     44.   1
   4   5  -2   3400.     90.   1
   4  -5  -2   3026.     80.   1
   4  -5  -2   3240.     74.   1
   4   5  -2   3327.     82.   1
  -4   5   2   3120.     76.   1
  -4  -5   2   3324.     90.   1
  -4   5   2   3077.     95.   1
  -4  -5   2   3230.     61.   1
   4   5  -1    744.     35.   1
   4  -5  -1    803.     45.   1
   4   5  -1    788.     49.   1
   4  -5  -1    770.     42.   1
  -4  -5   1    792.     36.   1
  -4   5   1    850.     64.   1
  -4   5   1    882.     44.   1
  -4  -5   1    792.     48.   1
   4  -5   0  12026.    219.   1
   4   5   0  11929.    213.   1
   4  -5   0  11963.    215.   1
   4   5   0  11856.    197.   1
  -4  -5   0  11544.    195.   1
  -4   5   0  12110.    213.   1
  -4  -5   0  11333.    211.   1
  -4   5   0  11232.    214.   1
   4  -5   1  23561.    431.   1
   4  -5   1  21813.    443.   1
   4   5   1  24073.    402.   1
   4   5   1  23295.    396.   1
  -4   5  -1  23081.    425.   1
  -4  -5  -1  23476.    401.   1
  -4  -5  -1  23153.    398.   1
  -4   5  -1  23555.    409.   1
   4  -5   2  30807.    590.   1
   4   5   2  30979.    532.   1
   4  -5   2  30707.    559.   1
  -4  -5  -2  32096.    587.   1
  -4   5  -2  31472.    596.   1
  -4  -5  -2  31210.    555.   1
  -4   5  -2  31969.    566.   1
   4  -5   3   4105.    115.   1
   4  -5   3   4005.    110.   1
   4   5   3   4016.     92.   1
   4   5   3   3880.     92.   1
  -4   5  -3   3662.    114.   1
  -4  -5  -3   4047.    114.   1
  -4  -5  -3   3954.     93.   1
  -4   5  -3   4025.    109.   1
   4  -5   4   4793.    131.   1
   4  -5   4   4620.    135.   1
   4   5   4   4763.    105.   1
   4   5   4   4612.    103.   1
  -4   5  -4   4174.    176.   1
  -4  -5  -4   4716.    135.   1
  -4  -5  -4   4865.    107.   1
  -4   5  -4   4927.    131.   1
   4   5   5  17343.    306.   1
   4  -5   5  17498.    378.   1
   4   5   5  17316.    307.   1
  -4  -5  -5  17396.    371.   1
  -4   5  -5  18624.    458.   1
  -4   5  -5  17475.    363.   1
   4   5   6     50.     26.   1
   4   5   6    111.     27.   1
   4  -5   6     -6.     43.   1
  -4   5  -6    162.     43.   1
  -4   5  -6     47.     44.   1
  -4  -5  -6     32.     47.   1
   4  -5   7   4183.    154.   1
   4   5   7   4113.    102.   1
   4   5   7   4171.    127.   1
  -4   5  -7   3799.    150.   1
  -4   5  -7   4107.    152.   1
  -4  -5  -7   4149.    161.   1
   4   5   8  23787.    480.   1
   4  -5   8  24910.    591.   1
   4   5   8  24457.    495.   1
  -4   5  -8  24302.    671.   1
  -4   5  -8  23972.    575.   1
  -4  -5  -8  25036.    584.   1
   4  -5   9   1440.    169.   1
   4   5   9   1628.     93.   1
   4   5   9   1533.     61.   1
  -4  -5  -9   1827.    129.   1
  -4   5  -9   1746.    115.   1
  -4   5  -9   1388.    176.   1
   4   5  10    314.     38.   1
   4   5  10    363.     60.   1
   4  -5  10    288.     80.   1
  -4   5 -10    434.     81.   1
  -4  -5 -10    385.     93.   1
  -4   5 -10    297.    129.   1
   4   5  11   1884.    102.   1
   4   5  11   1891.     75.   1
   4  -5  11   1917.    143.   1
  -4   5 -11   2826.    234.   1
  -4   5 -11   2169.    145.   1
   4   5  12    374.     45.   1
   4   5  12    420.     43.   1
   4  -5  12    533.     95.   1
  -4   5 -12    549.    108.   1
  -4   5 -12    507.    149.   1
   4  -5  13     91.     70.   1
  -4   5 -13     42.     79.   1
  -4   5 -13     14.     69.   1
   4  -6 -14      1.     56.   1
   4   6 -14     67.     40.   1
  -4  -6  14    -30.     63.   1
   4  -6 -13    -18.     50.   1
   4   6 -13     40.     57.   1
   4   6 -13     73.     36.   1
  -4  -6  13    -29.     56.   1
   4   6 -12    797.     60.   1
   4   6 -12    712.     96.   1
   4  -6 -12    708.     83.   1
  -4  -6  12    754.     96.   1
   4   6 -11    158.     58.   1
   4   6 -11    114.     53.   1
   4  -6 -11     94.     49.   1
  -4  -6  11      4.     57.   1
   4   6 -10   4177.    164.   1
   4   6 -10   4142.    107.   1
   4  -6 -10   4195.    191.   1
  -4  -6  10   3893.    160.   1
   4  -6  -9   3767.    126.   1
   4   6  -9   4152.    148.   1
   4   6  -9   4031.    124.   1
  -4  -6   9   3887.    152.   1
   4  -6  -8  17911.    421.   1
   4   6  -8  17751.    473.   1
   4   6  -8  17182.    327.   1
  -4  -6   8  17573.    398.   1
  -4   6   8  16920.    356.   1
   4   6  -7  17729.    448.   1
   4  -6  -7  16932.    336.   1
   4   6  -7  17224.    318.   1
  -4  -6   7  17675.    270.   1
  -4  -6   7  17434.    378.   1
  -4   6   7  17965.    350.   1
   4  -6  -6   9884.    202.   1
   4   6  -6   9814.    162.   1
   4  -6  -6  10136.    122.   1
   4   6  -6  10261.    235.   1
   4  -6  -6   9800.    114.   1
  -4   6   6  10309.    207.   1
  -4  -6   6   9902.    229.   1
  -4  -6   6  10105.    157.   1
   4  -6  -5    695.     34.   1
   4   6  -5    805.     48.   1
   4  -6  -5    823.     49.   1
   4   6  -5    930.     63.   1
  -4  -6   5    831.     32.   1
  -4   6   5    822.     36.   1
  -4  -6   5    800.     90.   1
  -4   6   5    692.     76.   1
   4   6  -4   1574.     62.   1
   4   6  -4   1597.     76.   1
   4  -6  -4   1689.     41.   1
   4  -6  -4   1611.     90.   1
  -4  -6   4   1542.     61.   1
  -4   6   4   1623.     92.   1
  -4   6   4   1649.     42.   1
  -4  -6   4   1682.     75.   1
   4  -6  -3    496.     27.   1
   4  -6  -3    352.     37.   1
   4   6  -3    398.     46.   1
   4   6  -3    431.     27.   1
  -4  -6   3    490.     47.   1
  -4  -6   3    369.     40.   1
  -4   6   3    239.     28.   1
  -4   6   3    315.     39.   1
   4  -6  -2  18107.    307.   1
   4   6  -2  17797.    329.   1
   4   6  -2  18453.    293.   1
   4  -6  -2  18292.    325.   1
  -4   6   2  17920.    316.   1
  -4  -6   2  17863.    285.   1
  -4  -6   2  18373.    385.   1
   4   6  -1   3979.    112.   1
   4  -6  -1   3812.     98.   1
   4  -6  -1   3766.     92.   1
   4   6  -1   3943.    102.   1
  -4   6   1   3724.    125.   1
  -4   6   1   3699.     95.   1
  -4  -6   1   3786.    138.   1
  -4  -6   1   3812.    109.   1
   4   6   0  38684.    669.   1
   4   6   0  38382.    685.   1
   4  -6   0  37022.    682.   1
   4  -6   0  38656.    715.   1
  -4   6   0  38005.    710.   1
  -4  -6   0  38455.    691.   1
  -4   6   0  39500.    699.   1
  -4  -6   0  37942.    661.   1
   4   6   1     -8.     25.   1
   4   6   1     24.     23.   1
   4  -6   1      1.     26.   1
   4  -6   1     39.     26.   1
  -4  -6  -1     25.     23.   1
  -4   6  -1     -1.     41.   1
  -4  -6  -1      1.     25.   1
  -4   6  -1     -8.     26.   1
   4   6   2     35.     31.   1
   4  -6   2     -1.     33.   1
   4   6   2      8.     39.   1
   4  -6   2     55.     31.   1
  -4   6  -2     61.     32.   1
  -4   6  -2     96.     31.   1
  -4  -6  -2     79.     32.   1
  -4  -6  -2     20.     40.   1
   4  -6   3   9507.    217.   1
   4  -6   3   9980.    212.   1
   4   6   3   9775.    184.   1
   4   6   3   9866.    185.   1
  -4   6  -3  10200.    226.   1
  -4  -6  -3  10085.    270.   1
  -4  -6  -3   9912.    186.   1
  -4   6  -3   9932.    213.   1
   4   6   4  10729.    199.   1
   4   6   4  11092.    202.   1
   4  -6   4  10669.    295.   1
   4  -6   4  10780.    304.   1
  -4  -6  -4  10681.    202.   1
  -4   6  -4  10566.    235.   1
  -4   6  -4  10758.    251.   1
  -4  -6  -4  10194.    241.   1
   4  -6   5   2570.    114.   1
   4  -6   5   3413.    123.   1
   4   6   5   3224.     84.   1
   4   6   5   3340.    115.   1
  -4   6  -5   3387.    126.   1
  -4   6  -5   3397.    169.   1
  -4  -6  -5   3190.    177.   1
   4   6   6   3628.     90.   1
   4  -6   6   3480.    138.   1
   4   6   6   3715.     92.   1
  -4   6  -6   3783.    139.   1
  -4   6  -6   3806.    145.   1
  -4  -6  -6   4078.    146.   1
   4  -6   7   4943.    185.   1
   4   6   7   5278.    113.   1
   4   6   7   5122.    142.   1
  -4   6  -7   5125.    179.   1
  -4  -6  -7   5185.    188.   1
  -4   6  -7   5349.    185.   1
   4   6   8   2490.     99.   1
   4  -6   8   2725.    139.   1
   4   6   8   2886.    108.   1
  -4  -6  -8   2758.    148.   1
  -4   6  -8   2366.    140.   1
  -4   6  -8   2817.    202.   1
   4   6   9   4241.    135.   1
   4  -6   9   4035.    180.   1
   4   6   9   4030.    130.   1
  -4   6  -9   4354.    259.   1
  -4  -6  -9   4561.    195.   1
  -4   6  -9   3970.    186.   1
   4   6  10     57.     40.   1
   4   6  10    126.     43.   1
   4  -6  10     64.    100.   1
  -4  -6 -10     70.     74.   1
  -4   6 -10     50.     68.   1
  -4   6 -10    100.     67.   1
   4   6  11     28.     41.   1
   4  -6  11     83.     70.   1
   4   6  11    116.     27.   1
  -4  -6 -11     25.     81.   1
  -4   6 -11     67.     75.   1
  -4   6 -11     91.     73.   1
   4  -6  12   4233.    322.   1
  -4   6 -12   4849.    242.   1
  -4   6 -12   4853.    351.   1
   4  -6  13   1216.    142.   1
  -4   6 -13   1121.    219.   1
  -4   6 -13   1135.    156.   1
   4  -7 -14    -20.     77.   1
   4   7 -14     10.     37.   1
   4   7 -13     -1.     36.   1
   4  -7 -13     23.     76.   1
  -4  -7  13     35.     57.   1
   4  -7 -12    380.     71.   1
   4   7 -12    305.     50.   1
   4   7 -12     15.     82.   1
  -4  -7  12    378.     81.   1
   4   7 -11  17548.    470.   1
   4  -7 -11  18254.    436.   1
   4   7 -11  17724.    420.   1
  -4  -7  11  17223.    464.   1
   4  -7 -10    167.     58.   1
   4   7 -10    218.     38.   1
   4   7 -10    272.     69.   1
  -4  -7  10    211.     70.   1
   4   7  -9    625.     74.   1
   4   7  -9    856.    129.   1
   4  -7  -9    968.    106.   1
  -4   7   9    745.     74.   1
  -4  -7   9    815.     87.   1
   4  -7  -8   4287.    137.   1
   4   7  -8   4074.    153.   1
   4   7  -8   3921.    131.   1
  -4   7   8   4059.    136.   1
  -4  -7   8   4133.    156.   1
   4   7  -7   3507.    111.   1
   4   7  -7   3402.    131.   1
   4  -7  -7   3200.    112.   1
  -4  -7   7   3299.     78.   1
  -4  -7   7   3253.    131.   1
  -4   7   7   3329.    115.   1
   4  -7  -6    151.     16.   1
   4   7  -6    104.     49.   1
   4  -7  -6    202.     40.   1
   4  -7  -6    157.     16.   1
   4   7  -6    116.     27.   1
  -4   7   6    171.     42.   1
  -4  -7   6    176.     26.   1
  -4  -7   6    147.     49.   1
   4  -7  -5  29599.    569.   1
   4  -7  -5  30097.    451.   1
   4   7  -5  29248.    504.   1
   4   7  -5  30097.    610.   1
  -4  -7   5  30336.    529.   1
  -4   7   5  28658.    435.   1
  -4   7   5  29987.    572.   1
  -4  -7   5  28129.    582.   1
   4   7  -4     -6.     28.   1
   4   7  -4    -65.     47.   1
   4  -7  -4      9.     14.   1
   4  -7  -4     46.     27.   1
  -4  -7   4    -14.     18.   1
  -4  -7   4     91.     32.   1
  -4   7   4     79.     42.   1
  -4   7   4    -25.     24.   1
   4   7  -3  40523.    700.   1
   4  -7  -3  38541.    739.   1
   4   7  -3  40693.    785.   1
   4  -7  -3  40652.    735.   1
  -4  -7   3  38850.    716.   1
  -4   7   3  41129.    763.   1
  -4  -7   3  39148.    761.   1
  -4   7   3  38724.    688.   1
   4  -7  -2     39.     27.   1
   4  -7  -2     18.     21.   1
   4   7  -2    -17.     28.   1
  -4   7   2     18.     27.   1
  -4   7   2      8.     22.   1
  -4  -7   2     25.     30.   1
  -4  -7   2     12.     21.   1
   4   7  -1    283.     41.   1
   4   7  -1    216.     35.   1
   4  -7  -1    274.     35.   1
   4  -7  -1    405.     62.   1
  -4  -7   1    221.     34.   1
  -4  -7   1    294.     42.   1
  -4   7   1    339.     62.   1
  -4   7   1    208.     36.   1
   4  -7   0   3248.    102.   1
   4  -7   0   3270.     95.   1
   4   7   0   3464.     94.   1
   4   7   0   3307.     94.   1
  -4  -7   0   3423.     92.   1
  -4  -7   0   3400.     98.   1
  -4   7   0   3399.    101.   1
  -4   7   0   3293.     99.   1
   4  -7   1   6714.    154.   1
   4   7   1   6319.    141.   1
   4  -7   1   6312.    153.   1
   4   7   1   6508.    149.   1
  -4  -7  -1   6376.    147.   1
  -4   7  -1   6433.    155.   1
  -4   7  -1   6355.    158.   1
  -4  -7  -1   6337.    141.   1
   4   7   2   1542.     64.   1
   4  -7   2   1556.    115.   1
   4  -7   2   1737.     79.   1
   4   7   2   1805.     79.   1
  -4   7  -2   1751.     82.   1
  -4  -7  -2   1797.     79.   1
  -4   7  -2   1612.     79.   1
  -4  -7  -2   1725.     66.   1
   4  -7   3   5079.    142.   1
   4  -7   3   5776.    159.   1
   4   7   3   5233.    119.   1
   4   7   3   5338.    150.   1
  -4   7  -3   4883.    147.   1
  -4  -7  -3   5341.    193.   1
  -4  -7  -3   5231.    156.   1
  -4   7  -3   5154.    152.   1
   4   7   4   5813.    124.   1
   4  -7   4   5801.    163.   1
   4  -7   4   5543.    166.   1
   4   7   4   5535.    126.   1
  -4   7  -4   5643.    162.   1
  -4   7  -4   5452.    166.   1
  -4  -7  -4   5442.    123.   1
  -4  -7  -4   5821.    170.   1
   4  -7   5   1104.     83.   1
   4  -7   5   1138.     85.   1
   4   7   5   1090.     52.   1
   4   7   5   1078.     52.   1
  -4   7  -5   1000.    123.   1
  -4   7  -5    997.     84.   1
  -4  -7  -5   1150.    131.   1
  -4  -7  -5   1003.     53.   1
   4   7   6   1895.     63.   1
   4   7   6   1983.     64.   1
   4  -7   6   1723.    108.   1
  -4  -7  -6   1918.    114.   1
  -4   7  -6   1690.    114.   1
  -4   7  -6   1817.    108.   1
   4   7   7   1966.     64.   1
   4   7   7   2119.     93.   1
   4  -7   7   1816.    179.   1
  -4   7  -7   2121.    119.   1
  -4   7  -7   2391.    125.   1
  -4  -7  -7   2065.    128.   1
   4   7   8   1640.     57.   1
   4  -7   8   1246.    119.   1
   4   7   8   1641.     82.   1
  -4   7  -8   2074.    176.   1
  -4   7  -8   1476.    121.   1
  -4  -7  -8   1624.    126.   1
   4   7   9   5017.    140.   1
   4  -7   9   5142.    214.   1
   4   7   9   4752.    106.   1
  -4  -7  -9   5446.    223.   1
  -4   7  -9   5200.    210.   1
  -4   7  -9   5086.    297.   1
   4   7  10    608.     39.   1
   4  -7  10    618.    106.   1
  -4   7 -10    838.    106.   1
  -4  -7 -10    797.    113.   1
  -4   7 -10    693.    107.   1
   4  -7  11   7001.    291.   1
  -4   7 -11   7247.    304.   1
  -4   7 -11   7501.    293.   1
  -4  -7 -11   8060.    320.   1
   4  -7  12    121.     63.   1
  -4   7 -12    -43.     62.   1
  -4   7 -12    -65.     64.   1
   4  -7  13   3415.    339.   1
  -4   7 -13   3980.    243.   1
  -4   7 -13   3813.    243.   1
   4  -8 -14     12.    103.   1
   4   8 -14    666.     74.   1
   4  -8 -13    124.     64.   1
   4   8 -13     80.     45.   1
  -4  -8  13    -47.     72.   1
   4   8 -12   1951.     99.   1
   4  -8 -12   2254.    137.   1
   4   8 -12   2435.    163.   1
  -4  -8  12   2287.    156.   1
   4   8 -11     68.     75.   1
   4   8 -11    272.     66.   1
   4  -8 -11     42.     97.   1
  -4  -8  11    135.     76.   1
   4  -8 -10  11063.    298.   1
   4   8 -10  11266.    247.   1
  -4  -8  10  11470.    338.   1
   4   8  -9    170.     64.   1
   4   8  -9    112.     56.   1
   4  -8  -9    137.     53.   1
  -4  -8   9    129.     65.   1
  -4   8   9    146.     86.   1
   4   8  -8   6149.    201.   1
   4  -8  -8   5952.    177.   1
   4   8  -8   5886.    177.   1
  -4  -8   8   5916.    202.   1
  -4   8   8   6128.    184.   1
  -4  -8   8   6118.    134.   1
   4  -8  -7   5554.    168.   1
   4   8  -7   5931.    193.   1
   4   8  -7   5767.    133.   1
  -4   8   7   6333.    177.   1
  -4  -8   7   5893.    126.   1
  -4  -8   7   5720.    190.   1
   4  -8  -6  18683.    396.   1
   4   8  -6  19152.    344.   1
   4   8  -6  19345.    518.   1
   4  -8  -6  18407.    244.   1
  -4   8   6  18567.    468.   1
  -4  -8   6  18998.    330.   1
  -4  -8   6  18754.    431.   1
  -4   8   6  18403.    266.   1
   4  -8  -5   1737.     83.   1
   4  -8  -5   1640.     54.   1
   4   8  -5   1619.     87.   1
   4   8  -5   1795.     94.   1
  -4   8   5   1635.     57.   1
  -4   8   5   1762.     85.   1
  -4  -8   5   1695.     59.   1
  -4  -8   5   1598.     95.   1
   4   8  -4   1632.     61.   1
   4   8  -4   1485.     90.   1
   4  -8  -4   1675.     81.   1
   4  -8  -4   1710.     66.   1
  -4  -8   4   1710.     90.   1
  -4  -8   4   1619.     60.   1
  -4   8   4   1924.    121.   1
  -4   8   4   1658.     70.   1
   4   8  -3   3676.     93.   1
   4  -8  -3   3148.    109.   1
   4   8  -3   3428.    118.   1
   4  -8  -3   3445.     82.   1
  -4  -8   3   3477.    119.   1
  -4   8   3   3498.     87.   1
  -4   8   3   3649.    114.   1
  -4  -8   3   3315.     89.   1
   4   8  -2  24386.    443.   1
   4   8  -2  24817.    488.   1
   4  -8  -2  24345.    487.   1
   4  -8  -2  24584.    483.   1
  -4   8   2  24364.    467.   1
  -4  -8   2  24342.    441.   1
  -4   8   2  24141.    448.   1
  -4  -8   2  24353.    485.   1
   4   8  -1    174.     43.   1
   4   8  -1    210.     57.   1
   4  -8  -1    153.     43.   1
   4  -8  -1    174.     36.   1
  -4   8   1    222.     43.   1
  -4  -8   1    171.     36.   1
  -4  -8   1    225.     43.   1
  -4   8   1    191.     38.   1
   4  -8   0  11928.    250.   1
   4   8   0  12497.    249.   1
   4  -8   0  11678.    253.   1
   4   8   0  12053.    247.   1
  -4  -8   0  11967.    241.   1
  -4  -8   0  12335.    250.   1
  -4   8   0  12199.    253.   1
  -4   8   0  11838.    255.   1
   4   8   1    835.     61.   1
   4  -8   1    790.     61.   1
   4   8   1    814.     56.   1
   4  -8   1    800.     64.   1
  -4  -8  -1    988.     60.   1
  -4   8  -1    798.     96.   1
  -4  -8  -1    767.     57.   1
  -4   8  -1    772.     65.   1
   4   8   2     16.     27.   1
   4  -8   2     10.     35.   1
   4  -8   2    -25.     52.   1
   4   8   2     24.     34.   1
  -4  -8  -2     67.     33.   1
  -4   8  -2      8.     34.   1
  -4  -8  -2      4.     27.   1
  -4   8  -2      7.     34.   1
   4  -8   3    146.     49.   1
   4  -8   3    121.     49.   1
   4   8   3    140.     49.   1
   4   8   3    271.     37.   1
  -4   8  -3    116.     52.   1
  -4  -8  -3    250.     76.   1
  -4  -8  -3    132.     37.   1
  -4   8  -3    230.     49.   1
   4   8   4  22517.    410.   1
   4  -8   4  21633.    475.   1
   4  -8   4  22171.    506.   1
   4   8   4  22984.    419.   1
  -4   8  -4  22291.    505.   1
  -4   8  -4  22239.    492.   1
  -4  -8  -4  22461.    490.   1
  -4  -8  -4  22353.    410.   1
   4  -8   5   1409.     97.   1
   4  -8   5   1369.     92.   1
   4   8   5   1282.     58.   1
   4   8   5   1265.     59.   1
  -4   8  -5   1371.    100.   1
  -4  -8  -5   1409.    146.   1
  -4  -8  -5   1407.     61.   1
  -4   8  -5   1268.    140.   1
   4  -8   6    156.     66.   1
   4  -8   6    233.     67.   1
   4   8   6    273.     52.   1
   4   8   6    283.     35.   1
  -4   8  -6    410.    105.   1
  -4   8  -6    225.     65.   1
  -4  -8  -6    231.     70.   1
   4  -8   7    202.     61.   1
   4   8   7     91.     27.   1
   4   8   7     79.     27.   1
  -4   8  -7    139.     57.   1
  -4   8  -7     31.     63.   1
  -4  -8  -7    115.     63.   1
   4  -8   8   3790.    176.   1
   4   8   8   3757.     90.   1
   4   8   8   3484.     88.   1
  -4   8  -8   3525.    183.   1
  -4  -8  -8   3463.    180.   1
  -4   8  -8   3403.    168.   1
   4   8   9    119.     37.   1
   4  -8   9     21.     70.   1
   4   8   9     90.     38.   1
  -4  -8  -9    109.     74.   1
  -4   8  -9    119.     73.   1
  -4   8  -9     37.     67.   1
   4   8  10   3116.    100.   1
   4  -8  10   3610.    197.   1
   4   8  10   3111.     75.   1
  -4  -8 -10   3868.    205.   1
  -4   8 -10   3550.    201.   1
  -4   8 -10   3755.    192.   1
   4  -8  11     89.     78.   1
  -4  -8 -11    172.     84.   1
  -4   8 -11      8.     75.   1
  -4   8 -11     28.     79.   1
   4  -8  12   7172.    319.   1
  -4   8 -12   7323.    327.   1
  -4   8 -12   7072.    317.   1
   4  -9 -13   1169.    120.   1
   4   9 -13   1204.     91.   1
  -4  -9  13      5.    135.   1
   4   9 -12   1691.    100.   1
   4  -9 -12   1772.    135.   1
   4   9 -12   1966.    157.   1
   4   9 -11  13855.    426.   1
   4  -9 -11  13123.    375.   1
   4   9 -11  13638.    383.   1
  -4  -9  11  13152.    414.   1
   4  -9 -10   6370.    218.   1
   4   9 -10   6438.    173.   1
  -4  -9  10   6392.    246.   1
  -4   9  10   6658.    231.   1
   4   9  -9   1728.    129.   1
   4  -9  -9   1563.    112.   1
   4   9  -9   1618.    118.   1
  -4  -9   9   1711.    130.   1
  -4   9   9   1795.    116.   1
   4   9  -8   3601.    170.   1
   4   9  -8   3717.    118.   1
   4  -9  -8   3900.    151.   1
  -4  -9   8   3745.    110.   1
  -4   9   8   3905.    157.   1
  -4  -9   8   3833.    175.   1
   4   9  -7    344.     48.   1
   4  -9  -7    459.     65.   1
   4   9  -7    378.     77.   1
  -4   9   7    467.     68.   1
  -4  -9   7    286.     67.   1
  -4  -9   7    364.     74.   1
   4   9  -6  25163.    571.   1
   4  -9  -6  24165.    364.   1
   4  -9  -6  25196.    625.   1
   4   9  -6  24496.    485.   1
  -4  -9   6  25132.    460.   1
  -4  -9   6  25066.    577.   1
  -4   9   6  24348.    360.   1
  -4   9   6  26006.    560.   1
   4   9  -5  20417.    456.   1
   4  -9  -5  19812.    428.   1
   4   9  -5  19211.    383.   1
   4  -9  -5  19552.    311.   1
  -4   9   5  20342.    438.   1
  -4   9   5  19989.    347.   1
  -4  -9   5  19955.    459.   1
  -4  -9   5  19053.    360.   1
   4   9  -4    903.     79.   1
   4  -9  -4    838.     41.   1
   4  -9  -4    846.     72.   1
   4   9  -4    884.     56.   1
  -4  -9   4    919.     80.   1
  -4  -9   4    815.     54.   1
  -4   9   4    921.     63.   1
  -4   9   4    882.     75.   1
   4   9  -3   6543.    187.   1
   4   9  -3   6560.    157.   1
   4  -9  -3   6523.    136.   1
   4  -9  -3   6384.    174.   1
  -4  -9   3   6875.    186.   1
  -4  -9   3   6502.    152.   1
  -4   9   3   7120.    182.   1
  -4   9   3   6545.    175.   1
   4   9  -2  34606.    765.   1
   4  -9  -2  33063.    680.   1
   4  -9  -2  33406.    635.   1
   4   9  -2  35426.    665.   1
  -4   9   2  28317.    643.   1
  -4   9   2  34164.    689.   1
  -4  -9   2  33495.    687.   1
  -4  -9   2  32732.    635.   1
   4   9  -1   9541.    211.   1
   4  -9  -1   9264.    227.   1
   4   9  -1   9519.    225.   1
   4  -9  -1   9577.    255.   1
  -4   9   1   9493.    212.   1
  -4   9   1   9344.    227.   1
  -4  -9   1   9386.    205.   1
  -4  -9   1   9464.    277.   1
   4   9   0    223.     46.   1
   4   9   0    247.     47.   1
   4  -9   0    190.     44.   1
   4  -9   0    253.     77.   1
  -4  -9   0    296.     46.   1
  -4   9   0    193.     71.   1
  -4   9   0    177.     78.   1
  -4  -9   0    222.     45.   1
   4   9   1  15247.    309.   1
   4  -9   1  15105.    404.   1
   4   9   1  15567.    331.   1
   4  -9   1  14891.    330.   1
  -4  -9  -1  15190.    368.   1
  -4  -9  -1  15032.    322.   1
  -4   9  -1  15032.    335.   1
  -4   9  -1  15385.    403.   1
   4  -9   2  13639.    313.   1
   4   9   2  13878.    309.   1
   4  -9   2  13303.    315.   1
   4   9   2  13369.    272.   1
  -4  -9  -2  13616.    306.   1
  -4   9  -2  12526.    375.   1
  -4  -9  -2  13468.    275.   1
  -4   9  -2  13245.    321.   1
   4   9   3  13245.    320.   1
   4  -9   3  12528.    301.   1
   4  -9   3  12915.    389.   1
   4   9   3  13250.    262.   1
  -4   9  -3  12400.    304.   1
  -4  -9  -3  12075.    378.   1
  -4  -9  -3  12653.    260.   1
  -4   9  -3  13355.    325.   1
   4  -9   4  11151.    285.   1
   4  -9   4  11284.    300.   1
   4   9   4  10918.    267.   1
   4   9   4  11675.    299.   1
  -4   9  -4  11741.    306.   1
  -4   9  -4  11168.    293.   1
  -4  -9  -4  11363.    296.   1
  -4  -9  -4  10908.    226.   1
   4   9   5   1413.     62.   1
   4  -9   5   1274.    101.   1
   4  -9   5   1375.    104.   1
   4   9   5   1338.     61.   1
  -4   9  -5   1240.    106.   1
  -4   9  -5   1233.    102.   1
  -4  -9  -5   1209.    104.   1
  -4  -9  -5   1254.     94.   1
   4  -9   6    260.     73.   1
   4   9   6    185.     37.   1
   4  -9   6    322.     69.   1
   4   9   6    274.     36.   1
  -4   9  -6    296.     72.   1
  -4   9  -6    257.     68.   1
  -4  -9  -6    292.     72.   1
   4   9   7    178.     30.   1
   4   9   7    121.     30.   1
   4  -9   7    139.    108.   1
  -4   9  -7    209.    111.   1
  -4   9  -7    121.    101.   1
  -4  -9  -7    146.     71.   1
   4   9   8  10975.    237.   1
   4   9   8  11292.    203.   1
   4  -9   8  10427.    349.   1
  -4   9  -8  11411.    360.   1
  -4   9  -8  10503.    340.   1
   4  -9   9   3884.    203.   1
   4   9   9   3567.     84.   1
   4   9   9   3792.     85.   1
  -4   9  -9   3362.    210.   1
  -4  -9  -9   3880.    296.   1
  -4   9  -9   3608.    195.   1
   4  -9  10    -11.     61.   1
  -4   9 -10    -22.     61.   1
  -4   9 -10     18.     64.   1
  -4  -9 -10     55.     66.   1
   4  -9  11    823.    139.   1
  -4   9 -11    942.    142.   1
  -4  -9 -11    864.    149.   1
  -4   9 -11    947.    133.   1
   4  -9  12    782.    225.   1
  -4   9 -12   1229.    158.   1
  -4   9 -12    796.    146.   1
   4  10 -13     16.     92.   1
   4  10 -13    185.     58.   1
   4 -10 -13     58.     79.   1
  -4 -10  13      1.     87.   1
   4  10 -12    -14.     81.   1
   4  10 -12    116.     52.   1
   4 -10 -12    110.    109.   1
  -4 -10  12      0.     81.   1
   4 -10 -11    -96.     57.   1
   4  10 -11     10.     40.   1
  -4 -10  11      1.     64.   1
   4  10 -10   1055.     79.   1
   4 -10 -10    885.    108.   1
   4  10 -10   1185.    128.   1
  -4  10  10    965.    113.   1
   4  10  -9  13636.    313.   1
   4 -10  -9  13346.    369.   1
   4  10  -9  13684.    412.   1
  -4  10   9  14095.    387.   1
  -4 -10   9  13720.    406.   1
  -4 -10   9  13875.    293.   1
   4 -10  -8     62.     55.   1
   4  10  -8     89.     42.   1
  -4 -10   8     77.     38.   1
  -4 -10   8     81.     64.   1
  -4  10   8     61.     57.   1
   4  10  -7  24315.    578.   1
   4 -10  -7  23983.    561.   1
   4  10  -7  24942.    607.   1
  -4 -10   7  25011.    482.   1
  -4  10   7  24381.    314.   1
  -4 -10   7  24594.    613.   1
  -4  10   7  27081.    708.   1
   4  10  -6   2315.    137.   1
   4  10  -6   2259.    131.   1
   4 -10  -6   2429.     60.   1
   4 -10  -6   2380.    122.   1
  -4 -10   6   2456.     91.   1
  -4 -10   6   2484.    132.   1
  -4  10   6   2293.     51.   1
  -4  10   6   2495.    126.   1
   4  10  -5   6552.    213.   1
   4 -10  -5   6467.    116.   1
   4  10  -5   6572.    168.   1
   4 -10  -5   6587.    195.   1
  -4  10   5   5826.    146.   1
  -4  10   5   6703.    200.   1
  -4 -10   5   6751.    209.   1
  -4 -10   5   6786.    203.   1
   4 -10  -4   1381.    130.   1
   4 -10  -4   1176.     51.   1
   4  10  -4   1217.     71.   1
   4  10  -4   1288.     97.   1
  -4 -10   4   1320.     69.   1
  -4  10   4   1150.     54.   1
  -4  10   4   1347.     93.   1
  -4 -10   4   1278.     94.   1
   4  10  -3    612.     57.   1
   4  10  -3    555.     73.   1
   4 -10  -3    547.     69.   1
   4 -10  -3    520.     44.   1
  -4  10   3    392.    104.   1
  -4  10   3    517.     47.   1
  -4 -10   3    546.     72.   1
  -4 -10   3    630.     54.   1
   4  10  -2   3197.    128.   1
   4 -10  -2   2946.     99.   1
   4 -10  -2   3009.    128.   1
   4  10  -2   3155.    111.   1
  -4  10   2   3216.    128.   1
  -4 -10   2   3084.    129.   1
  -4 -10   2   3255.    111.   1
  -4  10   2   3066.    103.   1
   4 -10  -1  42051.    893.   1
   4  10  -1  42823.    875.   1
   4  10  -1  41688.    868.   1
   4 -10  -1  40880.    851.   1
  -4  10   1  43041.    906.   1
  -4 -10   1  41092.    868.   1
  -4 -10   1  41424.    849.   1
  -4  10   1  41545.    866.   1
   4 -10   0    176.     50.   1
   4 -10   0    266.     58.   1
   4  10   0    201.     53.   1
   4  10   0    185.     50.   1
  -4  10   0    294.     58.   1
  -4 -10   0    245.     51.   1
  -4  10   0    231.     51.   1
  -4 -10   0    281.     51.   1
   4  10   1   1664.     81.   1
   4 -10   1   1476.     94.   1
   4  10   1   1330.     93.   1
   4 -10   1   1499.     92.   1
  -4  10  -1   1520.     96.   1
  -4  10  -1   1514.     95.   1
  -4 -10  -1   1486.     83.   1
  -4 -10  -1   1626.     93.   1
   4  10   2   1727.    102.   1
   4  10   2   1849.     84.   1
   4 -10   2   1564.    102.   1
   4 -10   2   1995.    151.   1
  -4  10  -2   1442.    102.   1
  -4  10  -2   1681.    102.   1
  -4 -10  -2   1588.    103.   1
  -4 -10  -2   1729.     83.   1
   4 -10   3    508.     70.   1
   4 -10   3    225.    104.   1
   4  10   3    391.     74.   1
   4  10   3    470.     51.   1
  -4  10  -3    457.     70.   1
  -4 -10  -3    281.     70.   1
  -4 -10  -3    395.     52.   1
  -4  10  -3    386.    105.   1
   4 -10   4   1137.    147.   1
   4  10   4   1226.     68.   1
   4 -10   4   1279.    102.   1
   4  10   4   1342.    105.   1
  -4 -10  -4   1189.    103.   1
  -4  10  -4   1372.    107.   1
  -4 -10  -4   1297.     69.   1
  -4  10  -4   1113.    101.   1
   4 -10   5   6579.    306.   1
   4 -10   5   7020.    314.   1
   4  10   5   7188.    199.   1
   4  10   5   6862.    199.   1
  -4  10  -5   6545.    224.   1
  -4  10  -5   6293.    235.   1
  -4 -10  -5   6533.    230.   1
  -4 -10  -5   6527.    157.   1
   4 -10   6    150.     67.   1
   4  10   6    170.     51.   1
   4  10   6    123.     52.   1
   4 -10   6     77.     65.   1
  -4  10  -6    140.     67.   1
  -4 -10  -6     60.     69.   1
  -4 -10  -6    144.     36.   1
  -4  10  -6    218.     71.   1
   4 -10   7   4083.    202.   1
   4 -10   7   4038.    196.   1
   4  10   7   4473.    140.   1
  -4  10  -7   4179.    199.   1
  -4 -10  -7   4375.    293.   1
  -4  10  -7   4578.    212.   1
   4 -10   8    415.     86.   1
   4  10   8    183.     32.   1
   4  10   8    202.     48.   1
  -4  10  -8    212.     90.   1
  -4 -10  -8    404.     89.   1
  -4  10  -8    205.     83.   1
   4 -10   9   1928.    159.   1
   4  10   9   1656.     54.   1
   4  10   9   1682.     75.   1
  -4  10  -9   2106.    150.   1
  -4 -10  -9   2254.    164.   1
  -4  10  -9   1734.    171.   1
   4 -10  10   2169.    183.   1
  -4 -10 -10   2280.    188.   1
  -4  10 -10   2000.    170.   1
  -4  10 -10   2057.    188.   1
   4 -10  11    293.    170.   1
  -4 -10 -11    201.    115.   1
  -4  10 -11    372.    167.   1
  -4  10 -11    436.    177.   1
   4  11 -12   2818.    146.   1
   4 -11 -12   2838.    192.   1
  -4 -11  12   3226.    215.   1
   4  11 -11   3193.    145.   1
   4 -11 -11   3316.    189.   1
  -4 -11  11   3205.    209.   1
   4  11 -10   2664.    190.   1
   4  11 -10   2602.    176.   1
   4 -11 -10   2423.    241.   1
  -4  11  10   2383.    246.   1
  -4 -11  10   2961.    182.   1
   4 -11  -9    956.    107.   1
   4  11  -9   1033.     80.   1
  -4 -11   9    807.     77.   1
  -4  11   9   1235.    173.   1
   4  11  -8    840.    108.   1
   4 -11  -8    700.     93.   1
   4  11  -8    681.    105.   1
  -4  11   8    725.    149.   1
  -4 -11   8    662.    107.   1
  -4 -11   8    665.     68.   1
   4 -11  -7    443.     21.   1
   4  11  -7    516.     62.   1
   4  11  -7    622.     92.   1
   4 -11  -7    500.     84.   1
  -4 -11   7    654.     60.   1
  -4  11   7    456.     28.   1
  -4 -11   7    572.     94.   1
  -4  11   7    578.     87.   1
   4  11  -6    965.     98.   1
   4  11  -6    788.     73.   1
   4 -11  -6    694.     90.   1
   4 -11  -6    744.     42.   1
  -4  11   6    879.     95.   1
  -4  11   6    783.     36.   1
  -4 -11   6    976.     67.   1
  -4 -11   6    677.     96.   1
   4  11  -5    608.     65.   1
   4  11  -5    575.     89.   1
   4 -11  -5    521.     81.   1
   4 -11  -5    622.     36.   1
  -4  11   5    658.     40.   1
  -4  11   5    578.     84.   1
  -4 -11   5    446.     87.   1
  -4 -11   5    703.     93.   1
   4  11  -4   2473.    133.   1
   4  11  -4   2363.    152.   1
   4 -11  -4   2247.    122.   1
   4 -11  -4   2298.     75.   1
  -4 -11   4   2412.    103.   1
  -4  11   4   2474.    110.   1
  -4 -11   4   2324.    130.   1
  -4  11   4   2450.    132.   1
   4  11  -3   1533.    125.   1
   4  11  -3   1298.    103.   1
   4 -11  -3   1302.    146.   1
   4 -11  -3   1336.     67.   1
  -4 -11   3   1666.    122.   1
  -4 -11   3   1339.    103.   1
  -4  11   3   1269.     71.   1
  -4  11   3   1514.    102.   1
   4  11  -2    795.     72.   1
   4 -11  -2    612.    121.   1
   4  11  -2    720.     80.   1
   4 -11  -2    740.     88.   1
  -4  11   2    747.     62.   1
  -4  11   2    643.     82.   1
  -4 -11   2    680.     80.   1
  -4 -11   2    655.     69.   1
   4  11  -1   2161.    109.   1
   4  11  -1   2063.    105.   1
   4 -11  -1   2026.    114.   1
   4 -11  -1   2034.     95.   1
  -4 -11   1   2154.    109.   1
  -4 -11   1   1837.    102.   1
  -4  11   1   1866.    139.   1
  -4  11   1   1998.    115.   1
   4  11   0   3832.    137.   1
   4 -11   0   3510.    133.   1
   4  11   0   3820.    142.   1
   4 -11   0   3776.    145.   1
  -4  11   0   3462.    135.   1
  -4 -11   0   3558.    134.   1
  -4  11   0   3567.    147.   1
  -4 -11   0   3306.    137.   1
   4 -11   1   1286.     93.   1
   4  11   1   1521.     99.   1
   4 -11   1   1415.    101.   1
   4  11   1   1552.    126.   1
  -4  11  -1   1419.     98.   1
  -4 -11  -1   1313.     88.   1
  -4  11  -1   1352.     99.   1
  -4 -11  -1   1375.     97.   1
   4 -11   2   8462.    250.   1
   4 -11   2   8523.    254.   1
   4  11   2   9204.    219.   1
   4  11   2   9278.    262.   1
  -4  11  -2   8965.    256.   1
  -4  11  -2   8771.    260.   1
  -4 -11  -2   8846.    221.   1
  -4 -11  -2   8880.    255.   1
   4 -11   3   3866.    165.   1
   4 -11   3   3720.    164.   1
   4  11   3   4031.    166.   1
   4  11   3   3980.    126.   1
  -4  11  -3   3888.    164.   1
  -4  11  -3   3906.    172.   1
  -4 -11  -3   3915.    165.   1
[truncated: 606,650 more chars]
