# Supplementary material for: Crystal structure of di­aqua­tris­(1-ethyl-1H-imidazole-κN 3)(sulfato-κO)nickel(II)
Source: Acta Crystallogr E Crystallogr Commun. 2016 Feb 20;72(Pt 3):374–7. doi: 10.1107/S2056989016002863 (PMC4778827; doi:10.1107/S2056989016002863)
Supplement: Supplementary file 2 [file e-72-00374-Isup2.hkl]

data_I                                                                          
_shelx_title ' NISO4_TELITETT              New: P21/c'                          
_shelx_refln_list_code          4                                               
_shelx_F_calc_maximum      243.10                                               
_exptl_crystal_F_000      1007.75                                               
_reflns_d_resolution_high  0.7698                                               
                                                                                
loop_                                                                           
 _space_group_symop_operation_xyz                                               
 'x, y, z'                                                                      
 '-x, y+1/2, -z+1/2'                                                            
 '-x, -y, -z'                                                                   
 'x, -y-1/2, z-1/2'                                                             
                                                                                
_cell_length_a    12.0252                                                       
_cell_length_b    14.3481                                                       
_cell_length_c    15.3502                                                       
_cell_angle_alpha  90.000                                                       
_cell_angle_beta  128.980                                                       
_cell_angle_gamma  90.000                                                       
                                                                                
_shelx_F_squared_multiplier     1.000                                           
                                                                                
loop_                                                                           
 _refln_index_h                                                                 
 _refln_index_k                                                                 
 _refln_index_l                                                                 
 _refln_F_squared_calc                                                          
 _refln_F_squared_meas                                                          
 _refln_F_squared_sigma                                                         
 _refln_observed_status                                                         
   2   0   0      20376.22      22783.07       361.51 o                         
   3   0   0       1412.33       1384.98        16.39 o                         
   4   0   0      11895.04      13023.52       264.98 o                         
   5   0   0        383.88        366.82         4.27 o                         
   6   0   0      18097.77      19488.12       282.22 o                         
   7   0   0       3768.94       3831.12        61.65 o                         
   8   0   0       7878.71       7492.72        87.12 o                         
   9   0   0       1374.49       1402.03        22.75 o                         
  10   0   0       2056.28       1952.15        31.04 o                         
  11   0   0        317.91        313.88        13.52 o                         
  12   0   0       2291.22       2582.72        95.33 o                         
   2   1   0       4997.10       5490.67        55.12 o                         
   3   1   0        693.34        671.75         3.92 o                         
   4   1   0       1896.74       1765.27        15.34 o                         
   5   1   0       1683.34       1641.27        14.24 o                         
   6   1   0        300.73        291.02         4.21 o                         
   7   1   0       2658.19       2490.13        42.44 o                         
   8   1   0          5.12          5.54         4.74 o                         
   9   1   0        148.47        155.92        11.74 o                         
  10   1   0          7.69          9.67         4.36 o                         
  11   1   0        227.39        241.08        16.24 o                         
  12   1   0        498.56        507.58        14.27 o                         
   1   2   0       5013.90       5164.06        51.90 o                         
   2   2   0       8970.10       9797.83       104.33 o                         
   3   2   0       3145.69       3180.02        30.48 o                         
   4   2   0       1279.08       1274.49        14.29 o                         
   5   2   0       6992.06       7384.30        46.04 o                         
   6   2   0       3498.33       3446.02        22.21 o                         
   7   2   0         93.17         74.41         3.20 o                         
   8   2   0         30.41         36.37         2.87 o                         
   9   2   0        409.26        438.33         9.75 o                         
  10   2   0        162.23        176.65        16.78 o                         
  11   2   0        512.07        549.17        14.69 o                         
  12   2   0        612.75        651.06        16.49 o                         
   1   3   0       3094.15       3143.44        14.78 o                         
   2   3   0       1025.00       1068.96         7.69 o                         
   3   3   0        295.49        336.40         3.51 o                         
   4   3   0       2399.22       2153.80        10.61 o                         
   5   3   0        549.74        499.15         5.13 o                         
   6   3   0        148.79        149.53         4.57 o                         
   7   3   0       3563.68       3538.49        32.01 o                         
   8   3   0       1529.39       1617.97        21.48 o                         
   9   3   0       1596.93       1521.07        29.01 o                         
  10   3   0         19.24         21.10         5.04 o                         
  11   3   0        869.61        968.63        18.30 o                         
   0   4   0      19047.91      20379.39       185.46 o                         
   1   4   0        200.06        132.85         3.04 o                         
   2   4   0        440.89        552.67         4.77 o                         
   3   4   0         15.43         35.66         1.56 o                         
   4   4   0       3612.77       3843.61        19.39 o                         
   5   4   0         75.91        101.60         4.43 o                         
   6   4   0         34.96         40.14         4.11 o                         
   7   4   0        223.14        205.15         4.25 o                         
   8   4   0        698.69        658.99         8.33 o                         
   9   4   0        525.95        555.27        10.24 o                         
  10   4   0        523.12        514.14        15.66 o                         
  11   4   0         26.93         25.46         5.73 o                         
   1   5   0      13068.98      13011.11        80.12 o                         
   2   5   0        406.24        319.97         3.43 o                         
   3   5   0       2480.27       2775.89        26.12 o                         
   4   5   0          7.73         11.94         1.40 o                         
   5   5   0       2809.15       2706.61        25.25 o                         
   6   5   0         26.24         36.32         3.74 o                         
   7   5   0       2264.87       2275.28        18.32 o                         
   8   5   0        257.43        293.43         5.88 o                         
   9   5   0        989.70        998.84        11.45 o                         
  10   5   0         37.02         37.30         5.28 o                         
  11   5   0        130.51         79.74        19.30 o                         
   0   6   0       9210.25      10321.00        91.64 o                         
   1   6   0       3426.34       3114.32        18.80 o                         
   2   6   0        469.55        674.26         8.63 o                         
   3   6   0       1404.26       1315.15         8.64 o                         
   4   6   0        340.61        329.35         4.22 o                         
   5   6   0       2522.41       2446.00        15.43 o                         
   6   6   0         46.52         36.96         2.13 o                         
   7   6   0         73.50         63.04         3.69 o                         
   8   6   0         61.10         79.70         4.56 o                         
   9   6   0        419.61        424.85        10.39 o                         
  10   6   0          6.27          8.97         3.64 o                         
  11   6   0        786.66        798.73        70.70 o                         
   1   7   0       2216.26       2242.75        15.92 o                         
   2   7   0        131.57        142.86         3.34 o                         
   3   7   0        233.39        251.94         5.90 o                         
   4   7   0          0.10          2.32         3.24 o                         
   5   7   0         84.98         81.12         3.05 o                         
   6   7   0        154.67        162.08         5.69 o                         
   7   7   0          3.79          7.76         1.96 o                         
   8   7   0        150.46        115.47         5.42 o                         
   9   7   0        268.99        281.65        10.56 o                         
  10   7   0        166.10        125.90        10.84 o                         
  11   7   0         66.82         50.96        48.44 o                         
   0   8   0       1955.39       2134.23        20.85 o                         
   1   8   0       2322.04       2172.06        20.54 o                         
   2   8   0       1165.67       1030.29        13.31 o                         
   3   8   0       8310.13       8541.18        56.93 o                         
   4   8   0        378.42        334.81         5.95 o                         
   5   8   0       3460.17       3283.03        22.90 o                         
   6   8   0       2620.19       2436.52        19.38 o                         
   7   8   0          1.69         -1.85         1.85 o                         
   8   8   0        359.57        386.11        16.88 o                         
   9   8   0        907.71        887.32        14.16 o                         
  10   8   0         47.20         47.75         8.17 o                         
   1   9   0       5596.75       5439.13        57.73 o                         
   2   9   0       2147.21       2117.13        15.71 o                         
   3   9   0          0.21          9.77         4.04 o                         
   4   9   0        167.16        174.63         4.30 o                         
   5   9   0        696.70        655.55         9.50 o                         
   6   9   0         71.94         85.97         7.67 o                         
   7   9   0        666.00        708.79         7.48 o                         
   8   9   0        525.81        504.45         6.00 o                         
   9   9   0        265.93        282.13        11.62 o                         
  10   9   0        174.44        156.11        15.15 o                         
   0  10   0        445.74        466.72        10.70 o                         
   1  10   0        156.57        147.57         5.94 o                         
   2  10   0        713.29        647.09         8.17 o                         
   3  10   0       1607.78       1605.52        14.37 o                         
   4  10   0        258.03        248.97         5.70 o                         
   5  10   0          1.16          5.95         2.34 o                         
   6  10   0        430.47        448.00         8.17 o                         
   7  10   0        186.36        215.75         5.84 o                         
   8  10   0        114.16        124.72         5.46 o                         
   9  10   0        380.77        396.90        18.11 o                         
  10  10   0         46.74         30.68         7.78 o                         
   1  11   0       2338.06       2404.13        21.40 o                         
   2  11   0       1300.53       1160.08        18.46 o                         
   3  11   0        205.53        201.30         7.18 o                         
   4  11   0        422.59        477.58         7.97 o                         
   5  11   0       1739.65       1679.29        15.72 o                         
   6  11   0        427.81        409.31        10.31 o                         
   7  11   0        645.04        704.40        11.68 o                         
   8  11   0        766.14        738.46        18.01 o                         
   9  11   0        111.94        111.81        24.01 o                         
   0  12   0        370.31        378.24        10.26 o                         
   1  12   0        641.91        631.36         9.73 o                         
   2  12   0          3.77         11.34         3.47 o                         
   3  12   0       1346.93       1298.46        14.79 o                         
   4  12   0        552.62        532.15         8.92 o                         
   5  12   0        804.10        828.14        11.50 o                         
   6  12   0        750.92        724.73        10.55 o                         
   7  12   0          0.50          4.43         2.79 o                         
   8  12   0          3.17          8.47         4.61 o                         
   9  12   0        274.77        228.05        51.81 o                         
   1  13   0        928.13        878.27        13.79 o                         
   2  13   0       2768.57       2687.74        25.78 o                         
   3  13   0          5.51         10.17         3.59 o                         
   4  13   0       6723.26       6773.91        63.51 o                         
   5  13   0        157.04        138.58         6.47 o                         
   6  13   0        647.79        638.41        12.27 o                         
   7  13   0        186.32        151.96        11.23 o                         
   8  13   0         88.71         90.16        11.12 o                         
   0  14   0       5466.58       5406.05        70.51 o                         
   1  14   0       1270.41       1242.83        15.99 o                         
   2  14   0       1677.08       1632.80        20.97 o                         
   3  14   0       3523.70       3489.17        32.80 o                         
   4  14   0        667.51        658.48        13.31 o                         
   5  14   0        202.09        221.45         7.47 o                         
   6  14   0        715.32        706.63        24.04 o                         
   7  14   0        110.26         89.90         9.04 o                         
   8  14   0        464.80        476.85        19.98 o                         
   1  15   0         19.03          9.10         4.50 o                         
   2  15   0        292.48        292.72        11.71 o                         
   3  15   0          9.92          6.86         4.70 o                         
   4  15   0         98.95        100.86        11.12 o                         
   5  15   0         14.35         25.61         4.87 o                         
   6  15   0          0.34          9.50         5.94 o                         
   7  15   0         53.36         41.26         7.32 o                         
   0  16   0        546.16        525.47        28.23 o                         
   1  16   0        100.93         80.75         6.76 o                         
   2  16   0        478.98        506.01        13.37 o                         
   3  16   0        572.58        575.68        12.17 o                         
   4  16   0         70.56         51.06         9.89 o                         
   5  16   0          3.12         -4.83         5.57 o                         
   6  16   0        514.17        552.33        31.72 o                         
   1  17   0          5.88         15.24         5.76 o                         
   2  17   0        572.77        648.35        14.31 o                         
   3  17   0        175.73        145.31        18.57 o                         
   4  17   0       1192.82       1184.95        21.33 o                         
   0  18   0        345.38        394.52        17.38 o                         
   1  18   0         60.03         43.10        10.17 o                         
   2  18   0         58.55         29.46         8.12 o                         
   3  18   0        382.49        427.13        14.32 o                         
 -12   1   1         49.37         40.33         9.42 o                         
 -11   1   1         59.95         65.38         6.26 o                         
 -10   1   1        912.27        923.85        14.83 o                         
  -9   1   1        834.27        795.71        12.47 o                         
  -8   1   1       5844.44       5793.58        48.98 o                         
  -7   1   1       8190.14       8051.95        57.01 o                         
  -6   1   1         51.14         48.14         1.37 o                         
  -5   1   1       6705.56       6596.19        47.67 o                         
  -4   1   1          6.10          8.43         0.93 o                         
  -3   1   1      10937.55      11140.03       114.68 o                         
  -2   1   1      16100.96      17867.15       194.74 o                         
   1   1   1       1210.62       1133.89        20.62 o                         
   2   1   1        569.06        502.07         3.09 o                         
   3   1   1        230.70        246.51         3.81 o                         
   4   1   1       4328.65       4185.59        21.23 o                         
   5   1   1        469.92        380.08         5.50 o                         
   6   1   1       4117.51       4305.63        29.32 o                         
   7   1   1       4838.62       4858.68        34.02 o                         
   8   1   1         26.26         31.81         4.10 o                         
   9   1   1        899.91        924.75        14.31 o                         
  10   1   1        100.01        120.10         6.58 o                         
  11   1   1        217.61        166.64         9.49 o                         
 -12   2   1       1872.06       1966.61        38.14 o                         
 -11   2   1         71.38         70.06         7.74 o                         
 -10   2   1        224.37        268.80         9.09 o                         
  -9   2   1        145.68        123.76         7.12 o                         
  -8   2   1       1175.56       1151.22        14.70 o                         
  -7   2   1        309.08        321.79         6.28 o                         
  -6   2   1       8720.99       8552.12        55.41 o                         
  -5   2   1       1204.90       1363.06        11.92 o                         
  -4   2   1       1660.96       1405.03         7.94 o                         
  -3   2   1       5389.01       5608.48        39.43 o                         
  -2   2   1       1742.84       1899.10        14.15 o                         
  -1   2   1         57.32         60.80         2.31 o                         
   0   2   1       5596.91       5702.77        39.63 o                         
   1   2   1      33071.68      37847.87       285.31 o                         
   2   2   1       4948.40       5130.50        40.20 o                         
   3   2   1       1786.46       1485.46        11.23 o                         
   4   2   1        132.63        156.51         4.24 o                         
   5   2   1       1097.50        983.41         7.41 o                         
   6   2   1         78.18         83.98         3.04 o                         
   7   2   1        965.52       1025.86         9.37 o                         
   8   2   1         55.21         41.85         3.67 o                         
   9   2   1       2421.63       2510.58        27.10 o                         
  10   2   1          6.02          4.94         4.15 o                         
  11   2   1       2083.68       2284.89        35.61 o                         
 -12   3   1         11.37         12.86         6.82 o                         
 -11   3   1        407.25        440.36        16.11 o                         
 -10   3   1        138.24        157.82         9.48 o                         
  -9   3   1         40.37         37.89         2.59 o                         
  -8   3   1         25.76         21.80         2.02 o                         
  -7   3   1       1639.55       1736.38        13.66 o                         
  -6   3   1        799.22        856.18         7.79 o                         
  -5   3   1       2180.10       2203.24        23.03 o                         
  -4   3   1        182.92        197.86         3.87 o                         
  -3   3   1       2760.43       2625.51        31.56 o                         
  -2   3   1       6008.78       6120.99        41.29 o                         
  -1   3   1       7236.32       7450.06        55.64 o                         
   0   3   1       6191.42       6375.24        55.17 o                         
   1   3   1       3374.61       3413.09        15.97 o                         
   2   3   1       1253.01       1266.87         8.21 o                         
   3   3   1        356.21        370.10         2.80 o                         
   4   3   1        108.85         72.32         2.42 o                         
   5   3   1       1134.09       1222.75        12.67 o                         
   6   3   1          0.94          6.73         1.95 o                         
   7   3   1        214.77        193.02         5.47 o                         
   8   3   1          3.85          7.04         4.27 o                         
   9   3   1         17.05         23.62         5.81 o                         
  10   3   1        450.28        508.51        13.45 o                         
  11   3   1         71.02         46.46         9.58 o                         
 -12   4   1        246.83        277.90        15.97 o                         
 -11   4   1         66.42         53.26        13.91 o                         
 -10   4   1        557.37        532.55        14.51 o                         
  -9   4   1       1646.43       1661.91        14.44 o                         
  -8   4   1         11.98         26.52         5.18 o                         
  -7   4   1       3772.40       3697.46        40.52 o                         
  -6   4   1       1526.70       1358.15         8.82 o                         
  -5   4   1        504.25        596.38         4.85 o                         
  -4   4   1        113.34        179.51         3.76 o                         
  -3   4   1       1560.11       1454.59         9.37 o                         
  -2   4   1         42.98         38.45         2.04 o                         
  -1   4   1      16688.24      17118.96       106.33 o                         
   0   4   1       4599.83       4573.34        28.39 o                         
   1   4   1       1933.80       1692.94        18.06 o                         
   2   4   1       1545.04       1540.86        20.66 o                         
   3   4   1         17.87         65.67         1.31 o                         
   4   4   1        933.20        999.49         9.15 o                         
   5   4   1       1334.34       1220.19        12.72 o                         
   6   4   1       1394.16       1406.97        12.00 o                         
   7   4   1        628.67        660.50         8.30 o                         
   8   4   1       1180.44       1166.64        17.84 o                         
   9   4   1        808.77        870.08        12.72 o                         
  10   4   1          5.73         10.63         5.29 o                         
  11   4   1       1209.55       1310.86        39.31 o                         
 -12   5   1          0.09         -3.14         9.21 o                         
 -11   5   1          2.74          5.86         5.04 o                         
 -10   5   1        642.74        618.50        12.45 o                         
  -9   5   1        629.42        608.64         8.70 o                         
  -8   5   1       2711.82       2668.23        35.70 o                         
  -7   5   1        259.83        275.86         5.10 o                         
  -6   5   1       2824.25       3058.90        18.69 o                         
  -5   5   1       1648.61       1823.67        11.76 o                         
  -4   5   1        179.04        307.49         5.56 o                         
  -3   5   1       1629.90       1818.85        11.30 o                         
  -2   5   1       5114.85       5528.78        42.11 o                         
  -1   5   1         20.86         58.28         2.49 o                         
   0   5   1      18221.30      18452.73       120.45 o                         
   1   5   1         22.97         31.43         1.55 o                         
   2   5   1        619.18        593.78         6.32 o                         
   3   5   1        260.20        324.82         5.66 o                         
   4   5   1       1660.43       1521.25        10.25 o                         
   5   5   1         17.53         18.29         1.73 o                         
   6   5   1       2813.85       2849.14        18.51 o                         
   7   5   1       1887.56       1947.19        16.39 o                         
   8   5   1         71.21         86.10         3.80 o                         
   9   5   1        474.73        521.94         9.20 o                         
  10   5   1        135.96         80.20        18.90 o                         
  11   5   1        119.67         86.72        55.90 o                         
 -11   6   1         15.58         21.79         7.31 o                         
 -10   6   1        179.96        212.84         6.68 o                         
  -9   6   1       3556.47       3594.94        33.23 o                         
  -8   6   1        607.63        577.98        13.75 o                         
  -7   6   1        690.11        644.26         6.60 o                         
  -6   6   1       1510.94       1472.56        11.85 o                         
  -5   6   1         29.19         58.10         3.27 o                         
  -4   6   1         65.96         81.85         5.30 o                         
  -3   6   1          6.90         21.49         2.75 o                         
  -2   6   1       4514.25       4534.74        26.61 o                         
  -1   6   1       1410.08       1351.15         9.78 o                         
   0   6   1       2287.65       2148.12        12.90 o                         
   1   6   1       6166.49       5744.89        58.43 o                         
   2   6   1        984.71       1039.09        10.55 o                         
   3   6   1        802.21        759.85         5.72 o                         
   4   6   1        166.70        161.34         4.02 o                         
   5   6   1       2539.66       2760.64        19.03 o                         
   6   6   1       3709.28       3703.43        31.71 o                         
   7   6   1         42.41         72.37         4.02 o                         
   8   6   1       1916.06       1798.70        17.17 o                         
   9   6   1        609.57        545.23         8.87 o                         
  10   6   1         61.58         39.38        37.26 o                         
 -11   7   1       1649.08       1735.42        49.99 o                         
 -10   7   1         34.78         45.16         4.37 o                         
  -9   7   1        189.82        245.62         6.37 o                         
  -8   7   1        996.98       1000.96        12.46 o                         
  -7   7   1       4514.58       4420.97        30.77 o                         
  -6   7   1        555.70        554.33         7.12 o                         
  -5   7   1      14704.18      15139.98       133.18 o                         
  -4   7   1       7928.40       8011.41        73.60 o                         
  -3   7   1       1074.21        868.34        10.91 o                         
  -2   7   1      17401.38      18667.69       132.69 o                         
  -1   7   1       5202.00       5015.32        31.03 o                         
   0   7   1        458.25        412.01         8.03 o                         
   1   7   1      11404.62      11657.20        81.64 o                         
   2   7   1       4982.13       4566.71        28.13 o                         
   3   7   1       9690.84       9906.46        73.22 o                         
   4   7   1       6058.23       5944.64        48.12 o                         
   5   7   1        192.86        219.27         4.62 o                         
   6   7   1       1589.19       1622.77        11.06 o                         
   7   7   1       2938.78       2833.36        23.36 o                         
   8   7   1        815.62        898.06        14.28 o                         
   9   7   1       1359.83       1402.59        21.24 o                         
  10   7   1       4898.14       5162.09       116.17 o                         
 -11   8   1          0.27         -2.72        10.47 o                         
 -10   8   1         20.69         15.82         4.91 o                         
  -9   8   1        873.04        891.87        13.58 o                         
  -8   8   1         30.08         33.18         2.60 o                         
  -7   8   1       2384.71       2298.21        16.86 o                         
  -6   8   1        303.59        327.31         5.65 o                         
  -5   8   1         33.97         29.41         2.61 o                         
  -4   8   1        646.18        697.49         9.17 o                         
  -3   8   1         41.31         48.42         2.83 o                         
  -2   8   1        217.66        264.42         5.58 o                         
  -1   8   1        185.36        189.29         4.56 o                         
   0   8   1         39.27         27.17         3.02 o                         
   1   8   1       1030.53       1010.55        13.27 o                         
   2   8   1         55.91         60.01         2.88 o                         
   3   8   1        212.98        189.36         3.76 o                         
   4   8   1        374.18        337.82         5.07 o                         
   5   8   1       1226.77       1239.47        15.26 o                         
   6   8   1         38.32         50.00         3.30 o                         
   7   8   1       1507.01       1517.08        12.54 o                         
   8   8   1        264.75        260.69        13.00 o                         
   9   8   1        244.22        236.68        10.75 o                         
  10   8   1         27.42         23.42        13.10 o                         
 -11   9   1        907.51        924.50        30.08 o                         
 -10   9   1        379.77        445.77        13.87 o                         
  -9   9   1         86.27         87.38         9.11 o                         
  -8   9   1        240.05        250.99         6.73 o                         
  -7   9   1          5.58          5.26         5.21 o                         
  -6   9   1        154.78        148.23         5.27 o                         
  -5   9   1       3283.52       3295.89        24.28 o                         
  -4   9   1       1459.96       1332.90        13.39 o                         
  -3   9   1       5373.19       5246.11        36.26 o                         
  -2   9   1       2763.00       2793.53        48.20 o                         
  -1   9   1         76.34         38.66         3.07 o                         
   0   9   1       1333.08       1549.61        13.64 o                         
   1   9   1        194.09        175.74         4.50 o                         
   2   9   1       1396.80       1273.42        15.54 o                         
   3   9   1       1746.96       1770.64        14.28 o                         
   4   9   1       4207.79       3974.61        30.79 o                         
   5   9   1         52.42         35.48         2.96 o                         
   6   9   1        569.62        604.64         9.83 o                         
   7   9   1         66.66         70.30         5.02 o                         
   8   9   1         33.54         25.72         7.06 o                         
   9   9   1        530.27        593.31        17.64 o                         
  10   9   1       1097.49       1115.13        31.04 o                         
 -10  10   1        423.48        445.11        15.83 o                         
  -9  10   1       2548.33       2552.94        36.19 o                         
  -8  10   1        174.86        172.93         5.21 o                         
  -7  10   1        471.35        449.14         7.06 o                         
  -6  10   1        127.47        159.49         5.23 o                         
  -5  10   1        901.27        758.85         9.19 o                         
  -4  10   1        118.39        111.93         4.20 o                         
  -3  10   1       4080.05       3997.21        30.42 o                         
  -2  10   1       1053.01       1056.26        11.69 o                         
  -1  10   1       1602.33       1511.01        17.74 o                         
   0  10   1       1520.71       1332.24        23.06 o                         
   1  10   1        654.62        579.75         9.39 o                         
   2  10   1        684.13        666.18         9.96 o                         
   3  10   1       1857.39       1695.81        17.00 o                         
   4  10   1       1356.06       1304.71        16.65 o                         
   5  10   1         18.87         36.46         2.94 o                         
   6  10   1        365.96        369.42         7.15 o                         
   7  10   1         37.84         44.81         4.13 o                         
   8  10   1       1024.49       1109.07        37.56 o                         
   9  10   1        419.72        437.78        16.07 o                         
 -10  11   1         73.41         78.73        22.68 o                         
  -9  11   1          8.49          7.28         7.86 o                         
  -8  11   1        301.84        327.81         7.06 o                         
  -7  11   1        337.72        361.31         9.54 o                         
  -6  11   1         28.61         23.33         3.79 o                         
  -5  11   1       1043.92        976.08        11.95 o                         
  -4  11   1        287.40        278.89         8.93 o                         
  -3  11   1        403.58        392.92        12.25 o                         
  -2  11   1         41.96         52.79         5.18 o                         
  -1  11   1        125.79        161.58         6.63 o                         
   0  11   1       1679.58       1587.10        14.90 o                         
   1  11   1          1.66          3.79         2.99 o                         
   2  11   1       6348.30       6391.08        57.27 o                         
   3  11   1        130.37        117.89         7.16 o                         
   4  11   1        117.30        124.43         4.67 o                         
   5  11   1       1078.09       1128.89        11.14 o                         
   6  11   1         66.42         66.56         6.38 o                         
   7  11   1        438.21        377.66         9.63 o                         
   8  11   1        101.61         85.90        10.38 o                         
   9  11   1        141.99        147.49        18.17 o                         
  -9  12   1       1123.29       1130.01        29.72 o                         
  -8  12   1        305.84        266.51         6.15 o                         
  -7  12   1          5.81          8.06         3.47 o                         
  -6  12   1        163.56        178.68         5.72 o                         
  -5  12   1         76.62         69.95         4.78 o                         
  -4  12   1       2229.77       2192.10        22.63 o                         
  -3  12   1       2884.77       2893.93        32.36 o                         
  -2  12   1          1.97          5.04         3.41 o                         
  -1  12   1         55.78         54.10         4.18 o                         
   0  12   1         18.54         21.72         3.67 o                         
   1  12   1        468.94        476.65         8.23 o                         
   2  12   1       1693.36       1674.45        18.26 o                         
   3  12   1       5241.98       4963.87        39.50 o                         
   4  12   1          7.42          4.85         3.09 o                         
   5  12   1        364.50        387.86         9.13 o                         
   6  12   1         34.94         26.59         4.28 o                         
   7  12   1          0.67         -2.96         4.16 o                         
   8  12   1        254.12        247.00        15.14 o                         
  -9  13   1         68.23         69.87        13.93 o                         
  -8  13   1        424.28        416.45        10.24 o                         
  -7  13   1        241.48        239.20         7.27 o                         
  -6  13   1        115.29        124.08         6.96 o                         
  -5  13   1       1439.22       1458.83        24.43 o                         
  -4  13   1       1019.47       1033.45        13.81 o                         
  -3  13   1          7.59          9.43         4.36 o                         
  -2  13   1        769.78        745.61        11.03 o                         
  -1  13   1        864.02        802.57        11.58 o                         
   0  13   1        316.86        318.67        15.57 o                         
   1  13   1         79.42         87.32         5.57 o                         
   2  13   1        157.44        140.99         6.09 o                         
   3  13   1        396.45        420.41        11.84 o                         
   4  13   1        517.70        555.64         9.57 o                         
   5  13   1         27.93         22.90         3.89 o                         
   6  13   1        218.25        195.47        11.31 o                         
   7  13   1        583.46        680.62        17.46 o                         
   8  13   1         29.32         24.12        11.98 o                         
  -8  14   1          4.04          1.46         5.69 o                         
  -7  14   1        695.06        740.82        12.95 o                         
  -6  14   1         49.80         33.39         4.94 o                         
  -5  14   1         34.63         22.80         6.35 o                         
  -4  14   1       1739.41       1661.52        19.72 o                         
  -3  14   1        513.75        519.57        16.58 o                         
  -2  14   1         18.61         14.19         4.27 o                         
  -1  14   1          5.73          2.09         3.75 o                         
   0  14   1          2.65          4.59         4.83 o                         
   1  14   1        397.69        418.30        11.97 o                         
   2  14   1        998.23        999.42        13.56 o                         
   3  14   1        609.05        579.67        10.16 o                         
   4  14   1        698.80        705.37        30.97 o                         
   5  14   1        112.35         97.39         7.58 o                         
   6  14   1        196.61        238.54        15.69 o                         
   7  14   1        165.67        174.18         9.71 o                         
  -7  15   1         57.72         54.04         7.30 o                         
  -6  15   1        318.66        386.18        13.38 o                         
  -5  15   1        745.34        740.76        15.26 o                         
  -4  15   1       1105.84       1073.34        17.08 o                         
  -3  15   1         72.25         57.32         5.86 o                         
  -2  15   1       2146.68       2081.53        26.13 o                         
  -1  15   1       1598.68       1586.74        19.80 o                         
   0  15   1        510.76        505.99        11.11 o                         
   1  15   1        922.38        901.71        13.82 o                         
   2  15   1         23.78         22.04         4.87 o                         
   3  15   1        661.43        655.92        16.51 o                         
   4  15   1       2190.50       2253.73        24.93 o                         
   5  15   1        402.15        388.86        12.43 o                         
   6  15   1        538.42        574.74        17.07 o                         
  -6  16   1         91.85         68.67         8.33 o                         
  -5  16   1         23.82         25.46         5.55 o                         
  -4  16   1        690.57        699.59        26.15 o                         
  -3  16   1        306.57        341.69        22.96 o                         
  -2  16   1        114.75         98.33         9.51 o                         
  -1  16   1         36.39         37.51         5.63 o                         
   0  16   1        647.81        634.51        13.05 o                         
   1  16   1         66.62         52.62         7.56 o                         
   2  16   1        689.68        640.04        13.54 o                         
   3  16   1        168.04        126.54        25.07 o                         
   4  16   1        102.30        113.30        17.24 o                         
   5  16   1         52.31         32.94         7.88 o                         
  -5  17   1        174.17        164.85        11.54 o                         
  -4  17   1        676.09        685.95        15.73 o                         
  -3  17   1         94.12         60.08        13.20 o                         
  -2  17   1        519.41        483.51        12.40 o                         
  -1  17   1         10.12         16.53         6.74 o                         
   0  17   1         55.86         36.71         6.86 o                         
   1  17   1        377.22        406.05        17.21 o                         
   2  17   1        182.11        133.60        14.26 o                         
   3  17   1        197.66        137.06        27.64 o                         
   4  17   1        151.83        101.61        22.70 o                         
  -3  18   1        133.91        124.58        17.12 o                         
  -2  18   1          1.43         -4.18         5.79 o                         
  -1  18   1          4.97          5.78         5.71 o                         
   0  18   1        287.69        295.84        14.09 o                         
   1  18   1         53.34         33.91         7.38 o                         
   2  18   1        729.56        725.83        18.17 o                         
 -13   0   2        324.54        337.20        20.72 o                         
 -12   0   2       1296.53       1351.20        28.90 o                         
 -11   0   2        312.97        329.40        19.15 o                         
 -10   0   2        161.65        206.25        11.39 o                         
  -9   0   2       1219.30       1211.18        33.05 o                         
  -8   0   2         10.71         17.90         4.53 o                         
  -7   0   2       9178.45       9352.46       105.58 o                         
  -6   0   2       7967.95       8565.67        93.36 o                         
  -5   0   2       1017.21       1038.42         8.36 o                         
  -4   0   2       2473.65       2491.73        28.52 o                         
  -3   0   2       5275.31       5296.98        36.02 o                         
  -2   0   2         41.22         42.30         1.86 o                         
   0   0   2       1133.99       1064.76        11.28 o                         
   1   0   2       9142.00       9186.67       185.22 o                         
   2   0   2       1978.32       2133.92        28.54 o                         
   3   0   2       2702.02       2714.11        38.83 o                         
   4   0   2       1170.74       1176.56        11.50 o                         
   5   0   2       6489.57       6258.74        96.83 o                         
   6   0   2       1896.68       1899.69        14.01 o                         
   7   0   2       3535.43       3529.83        57.41 o                         
   8   0   2       2555.33       2795.48        39.32 o                         
   9   0   2        232.80        260.96        11.35 o                         
  10   0   2        375.37        332.07        12.52 o                         
  11   0   2        683.14        786.13        26.48 o                         
 -13   1   2        185.26        189.06        50.01 o                         
 -12   1   2        275.31        311.68        28.76 o                         
 -11   1   2         19.80         12.89         5.05 o                         
 -10   1   2        355.24        375.04         8.97 o                         
  -9   1   2        482.44        470.68        15.59 o                         
  -8   1   2       2033.79       2000.83        18.67 o                         
  -7   1   2         23.51         38.42         1.80 o                         
  -6   1   2        830.23        874.82         6.00 o                         
  -5   1   2         26.25         18.66         1.21 o                         
  -4   1   2        346.50        446.21         6.80 o                         
  -3   1   2          5.05         14.59         2.71 o                         
  -2   1   2        184.59        221.83         3.19 o                         
  -1   1   2       1371.28       1564.24         6.99 o                         
   0   1   2       6408.74       6697.97        59.46 o                         
   1   1   2       9667.17      10312.66        80.79 o                         
   2   1   2        188.92        222.74         3.42 o                         
   3   1   2       1383.75       1231.25        13.17 o                         
   4   1   2        210.88        223.06         4.50 o                         
   5   1   2       1068.70       1059.06         7.67 o                         
   6   1   2        676.49        704.96         7.39 o                         
   7   1   2         80.02        109.22         6.35 o                         
   8   1   2          2.20          1.69         3.76 o                         
   9   1   2        670.80        721.29        12.07 o                         
  10   1   2        222.37        223.59         8.12 o                         
  11   1   2        130.34        108.24         8.54 o                         
 -12   2   2        643.12        656.89        16.66 o                         
 -11   2   2         89.77         73.11         8.26 o                         
 -10   2   2       1535.52       1592.50        22.84 o                         
  -9   2   2       1317.03       1317.43        18.34 o                         
  -8   2   2        354.87        327.84         9.19 o                         
  -7   2   2       5408.08       5062.51        32.56 o                         
  -6   2   2        127.51        122.94         5.83 o                         
  -5   2   2         28.17         27.81         1.47 o                         
  -4   2   2         26.21         68.36         3.25 o                         
  -3   2   2        173.99        246.33         2.95 o                         
  -2   2   2       2684.18       2698.27        18.37 o                         
  -1   2   2       3053.15       2916.97        33.69 o                         
   0   2   2       1433.81       1288.03         9.50 o                         
   1   2   2       5892.99       6157.99        30.70 o                         
   2   2   2       4213.21       4018.22        27.85 o                         
   3   2   2        148.46        158.23         3.65 o                         
   4   2   2       2976.08       3219.54        28.27 o                         
   5   2   2       4297.32       4340.58        28.17 o                         
   6   2   2        131.01        100.86         5.76 o                         
   7   2   2        679.33        661.36         9.44 o                         
   8   2   2         40.11         58.29         5.80 o                         
   9   2   2         15.79         17.93         4.26 o                         
  10   2   2         64.26         40.43         6.26 o                         
  11   2   2        322.41        364.62        23.07 o                         
 -12   3   2       2134.53       2224.90        30.91 o                         
 -11   3   2        698.30        711.60        22.88 o                         
 -10   3   2         75.90         84.26         6.28 o                         
  -9   3   2         79.81         70.82         3.62 o                         
  -8   3   2       2912.53       2755.41        21.54 o                         
  -7   3   2        547.07        558.78         6.53 o                         
  -6   3   2        541.75        504.70         6.19 o                         
  -5   3   2       9432.61       9252.34        54.27 o                         
  -4   3   2       1254.67       1358.34        12.22 o                         
  -3   3   2       2604.42       2677.44        26.56 o                         
  -2   3   2       4339.99       4985.35        25.08 o                         
  -1   3   2         43.19         28.55         3.03 o                         
   0   3   2      12296.63      13504.85       109.38 o                         
   1   3   2       9928.43       9650.88        59.00 o                         
   2   3   2        180.11        228.61         2.32 o                         
   3   3   2       1113.21        888.02        11.65 o                         
   4   3   2       1775.73       1723.11         9.93 o                         
   5   3   2        341.21        384.60         5.03 o                         
   6   3   2        785.43        801.16         8.00 o                         
   7   3   2       2881.50       3081.71        25.47 o                         
   8   3   2       1614.15       1558.99        17.55 o                         
   9   3   2       2369.22       2491.41        30.85 o                         
  10   3   2        965.12       1012.02        20.36 o                         
 -12   4   2         90.91         75.19        11.66 o                         
 -11   4   2       1749.07       1841.28        27.78 o                         
 -10   4   2        669.76        649.38        18.92 o                         
  -9   4   2        606.48        661.51         8.06 o                         
  -8   4   2       3731.76       3572.49        43.83 o                         
  -7   4   2       1021.85       1047.46        10.00 o                         
  -6   4   2        120.80        140.94         3.36 o                         
  -5   4   2       3688.07       3984.58        32.26 o                         
  -4   4   2        820.84        834.15         5.60 o                         
  -3   4   2      11829.40      11603.04        70.32 o                         
  -2   4   2         42.78        100.82         2.29 o                         
  -1   4   2       2485.46       2556.36        13.52 o                         
   0   4   2       5721.35       5790.40        29.90 o                         
   1   4   2        757.39        799.43         8.91 o                         
   2   4   2         43.14         15.64         1.81 o                         
   3   4   2       9338.22       9769.00        86.03 o                         
   4   4   2         87.00         61.52         2.33 o                         
   5   4   2        782.38        793.02         7.11 o                         
   6   4   2        109.40        117.38         4.44 o                         
   7   4   2        107.91        121.27         8.30 o                         
   8   4   2          0.07          2.47         3.08 o                         
   9   4   2        155.73        176.96         8.69 o                         
  10   4   2       1107.50       1054.74        38.21 o                         
 -12   5   2        124.17        121.68        20.28 o                         
 -11   5   2        536.54        581.09        15.14 o                         
 -10   5   2        997.85       1040.03        18.87 o                         
  -9   5   2        827.68        864.34        16.17 o                         
  -8   5   2       1223.61       1283.92        25.73 o                         
  -7   5   2        247.26        259.88         6.11 o                         
  -6   5   2        713.60        649.68         8.00 o                         
  -5   5   2       1955.22       1980.20        12.21 o                         
  -4   5   2        768.89        648.47         8.18 o                         
  -3   5   2         69.47         54.47         2.53 o                         
  -2   5   2      12384.33      11589.98        94.42 o                         
  -1   5   2       5401.16       6603.59        39.24 o                         
   0   5   2       6005.62       6519.43        36.42 o                         
   1   5   2        390.52        292.80         4.18 o                         
   2   5   2        809.79        932.97        14.40 o                         
   3   5   2         10.86         23.47         1.69 o                         
   4   5   2       6444.59       6549.39        41.16 o                         
   5   5   2          8.51          2.55         1.22 o                         
   6   5   2       4497.40       4317.14        37.51 o                         
   7   5   2        699.50        729.97        12.93 o                         
   8   5   2        174.94        184.45         7.02 o                         
   9   5   2        104.32         95.48         7.69 o                         
  10   5   2        200.46        149.84        93.67 o                         
 -12   6   2       1281.41       1275.73        54.99 o                         
 -11   6   2        115.84        133.14         7.42 o                         
 -10   6   2        686.87        652.70        11.40 o                         
  -9   6   2        901.61        907.88        11.73 o                         
  -8   6   2        167.47        131.63         5.02 o                         
  -7   6   2       7924.18       7931.75        70.37 o                         
  -6   6   2       2330.25       2182.81        26.25 o                         
  -5   6   2         97.56        180.40         4.88 o                         
  -4   6   2       3453.73       3647.49        24.07 o                         
  -3   6   2       4196.77       3878.46        26.79 o                         
  -2   6   2      11448.83      11741.33        75.73 o                         
  -1   6   2       8500.16       9231.10        57.02 o                         
   0   6   2        638.04        783.92        11.27 o                         
   1   6   2       3803.07       3957.51        23.02 o                         
   2   6   2      11920.22      12117.80        79.66 o                         
   3   6   2       2094.36       2138.73        15.69 o                         
   4   6   2       1966.73       2013.75        13.43 o                         
   5   6   2       2486.89       2343.98        22.45 o                         
   6   6   2        122.23        126.36         3.55 o                         
   7   6   2       1076.10       1030.50        22.16 o                         
   8   6   2       1878.35       1966.79        20.12 o                         
   9   6   2        500.32        550.95        25.17 o                         
  10   6   2        296.01        284.77       172.22 o                         
 -12   7   2        111.47         93.37        17.80 o                         
 -11   7   2        126.79         93.40         8.01 o                         
 -10   7   2         46.36         34.77         4.62 o                         
  -9   7   2        328.00        277.57        10.15 o                         
  -8   7   2          2.49          5.52         3.15 o                         
  -7   7   2        263.98        277.00         5.04 o                         
  -6   7   2         57.21         44.53         2.69 o                         
  -5   7   2         15.52         23.89         2.43 o                         
  -4   7   2          0.33          2.93         1.86 o                         
  -3   7   2        711.06        679.21         7.85 o                         
  -2   7   2       3296.37       3626.61        26.10 o                         
  -1   7   2         80.17        149.71         5.82 o                         
   0   7   2        331.51        331.07         4.74 o                         
   1   7   2        990.24       1052.69        14.07 o                         
   2   7   2       1328.06       1254.24         9.10 o                         
   3   7   2        395.64        443.15         5.38 o                         
   4   7   2         32.58         31.43         1.79 o                         
   5   7   2        542.79        470.07         5.70 o                         
   6   7   2        499.70        450.42         8.15 o                         
   7   7   2         37.04         47.14         2.88 o                         
   8   7   2        190.69        181.54        10.34 o                         
   9   7   2         26.13         13.41        12.09 o                         
  10   7   2         11.04         -1.50        14.00 o                         
 -11   8   2        454.78        472.77        13.64 o                         
 -10   8   2       1030.50       1023.47        18.18 o                         
  -9   8   2       1389.01       1423.73        28.02 o                         
  -8   8   2        677.50        683.58         9.22 o                         
  -7   8   2       3213.98       3307.18        26.92 o                         
  -6   8   2       4147.58       4051.80        36.24 o                         
  -5   8   2        274.34        202.47         6.33 o                         
  -4   8   2       4660.29       4916.73        33.22 o                         
  -3   8   2          4.49         13.33         2.88 o                         
  -2   8   2       2677.43       2504.65        17.89 o                         
  -1   8   2        537.37        572.79         6.74 o                         
   0   8   2       3797.44       3572.15        23.44 o                         
   1   8   2       2412.15       2615.09        18.16 o                         
   2   8   2      22371.18      22696.94       171.27 o                         
   3   8   2        162.80        198.15         4.77 o                         
   4   8   2       3760.67       3766.11        24.32 o                         
   5   8   2       1454.97       1398.74        12.22 o                         
   6   8   2         86.68        100.99         3.21 o                         
   7   8   2         42.41         33.99         2.98 o                         
   8   8   2       1828.90       2004.88        29.54 o                         
   9   8   2        502.54        518.39        21.16 o                         
 -11   9   2        219.58        209.98        19.28 o                         
 -10   9   2       2317.17       2308.21        39.00 o                         
  -9   9   2       1084.36       1068.44        19.60 o                         
  -8   9   2          5.50         10.20         2.63 o                         
  -7   9   2       1975.29       1968.22        16.31 o                         
  -6   9   2        239.89        250.41         6.03 o                         
  -5   9   2       1500.65       1524.94        21.34 o                         
  -4   9   2       6729.82       6682.89       101.17 o                         
  -3   9   2         30.13         26.62         2.85 o                         
  -2   9   2       3162.37       2833.77        25.69 o                         
  -1   9   2       2642.36       2666.86        33.82 o                         
   0   9   2       3381.72       3530.49        25.08 o                         
   1   9   2        503.49        525.86         8.48 o                         
   2   9   2       3356.09       3269.14        33.59 o                         
   3   9   2        108.47        122.97         3.21 o                         
   4   9   2       5023.31       4991.10        38.04 o                         
   5   9   2       1555.25       1500.54        13.70 o                         
   6   9   2       2191.11       2180.14        47.32 o                         
   7   9   2         50.75         30.91         4.23 o                         
   8   9   2         12.58         22.79         7.81 o                         
   9   9   2        122.78        119.99        12.82 o                         
 -11  10   2         84.51         73.89        10.40 o                         
 -10  10   2        803.64        799.23        16.01 o                         
  -9  10   2        792.01        788.15        19.09 o                         
  -8  10   2        156.36        168.49         4.80 o                         
  -7  10   2         76.94         71.01         3.89 o                         
  -6  10   2         13.47         11.74         2.99 o                         
  -5  10   2         66.66         63.93         4.29 o                         
  -4  10   2        631.53        626.69         8.21 o                         
  -3  10   2        857.81        780.11        11.27 o                         
  -2  10   2        268.35        330.56         6.09 o                         
  -1  10   2       2375.61       2384.71        19.09 o                         
   0  10   2        705.11        731.31         8.22 o                         
   1  10   2        291.12        280.07         7.39 o                         
   2  10   2        161.26        146.34         4.51 o                         
   3  10   2        231.28        258.29         5.60 o                         
   4  10   2        562.76        478.45         6.12 o                         
   5  10   2       1001.05        886.34         8.91 o                         
   6  10   2        416.42        424.09        10.78 o                         
   7  10   2         37.16         41.50         7.21 o                         
   8  10   2         13.63         13.54         9.34 o                         
   9  10   2         20.11         31.57        11.09 o                         
 -10  11   2        410.78        414.81        24.05 o                         
  -9  11   2        123.59         92.14         8.03 o                         
  -8  11   2        410.54        460.03         8.04 o                         
  -7  11   2          9.65         21.39         4.28 o                         
  -6  11   2       1786.27       1708.90        16.77 o                         
  -5  11   2       1224.32       1175.81        12.69 o                         
  -4  11   2        126.68        143.65         5.54 o                         
  -3  11   2        223.25        255.06         6.82 o                         
  -2  11   2        493.53        495.71         8.29 o                         
  -1  11   2         66.81         63.08         4.05 o                         
   0  11   2        849.11        876.48        13.68 o                         
   1  11   2       1133.62       1081.97        13.52 o                         
   2  11   2        268.51        231.37         5.96 o                         
   3  11   2        746.13        781.75         9.62 o                         
   4  11   2        167.51        162.15         7.08 o                         
   5  11   2         32.77         28.25         2.95 o                         
   6  11   2       1440.63       1454.04        21.11 o                         
   7  11   2       1221.41       1198.63        23.95 o                         
   8  11   2         53.68         47.09        15.60 o                         
 -10  12   2          3.66          3.42         7.25 o                         
  -9  12   2        212.58        209.11         9.94 o                         
  -8  12   2        233.35        215.78         6.60 o                         
  -7  12   2        821.42        832.15        13.46 o                         
  -6  12   2        116.69        102.67         5.43 o                         
  -5  12   2        282.61        263.91         6.98 o                         
  -4  12   2        350.11        319.76        13.30 o                         
  -3  12   2        100.61        107.69         5.28 o                         
  -2  12   2        180.33        183.13        10.41 o                         
  -1  12   2          4.84          6.11         2.99 o                         
   0  12   2          2.60          8.01         3.25 o                         
   1  12   2        415.02        395.47         7.25 o                         
   2  12   2       2365.28       2365.19        22.48 o                         
   3  12   2         85.68         90.75         5.18 o                         
   4  12   2        168.66        144.25         5.13 o                         
   5  12   2         49.80         29.99         3.24 o                         
   6  12   2         32.36         20.79         5.57 o                         
   7  12   2          5.22         -4.52         4.52 o                         
   8  12   2        204.90        209.55        37.45 o                         
  -9  13   2         61.18         61.53        12.85 o                         
  -8  13   2         74.87         67.09         5.11 o                         
  -7  13   2        440.71        448.14        11.04 o                         
  -6  13   2        354.33        338.79        13.00 o                         
  -5  13   2       1089.26       1104.61        15.67 o                         
  -4  13   2         92.55         82.49         5.72 o                         
  -3  13   2       1177.49       1146.03        14.15 o                         
  -2  13   2        129.17        117.10         6.22 o                         
  -1  13   2         67.21         81.68         6.31 o                         
   0  13   2         47.71         43.21         4.45 o                         
   1  13   2       4357.78       4199.58        38.60 o                         
   2  13   2         79.73         94.14         8.21 o                         
   3  13   2       1870.68       1893.26        23.72 o                         
   4  13   2         17.74         10.08         3.88 o                         
   5  13   2         42.36         22.79         5.18 o                         
   6  13   2        358.39        404.39        12.66 o                         
   7  13   2        421.68        448.84        17.89 o                         
  -8  14   2         62.83         53.53         6.92 o                         
  -7  14   2        253.97        253.57         9.97 o                         
  -6  14   2       1040.25       1049.70        16.96 o                         
  -5  14   2          0.71         -1.96         4.11 o                         
  -4  14   2       1906.44       1858.70        21.10 o                         
  -3  14   2       2384.06       2347.62        25.89 o                         
  -2  14   2        532.00        521.24        10.26 o                         
  -1  14   2       3357.07       3218.73        30.77 o                         
   0  14   2         85.35         91.87         6.67 o                         
   1  14   2        296.33        304.91         8.02 o                         
   2  14   2       1342.53       1397.16        17.31 o                         
   3  14   2       1385.74       1411.02        17.92 o                         
   4  14   2        183.81        133.81        11.39 o                         
   5  14   2       1775.71       1931.25        27.09 o                         
   6  14   2         90.23         77.76         9.44 o                         
  -8  15   2        120.16         95.75         9.44 o                         
  -7  15   2          4.10          5.44         4.90 o                         
  -6  15   2         44.33         38.78         5.87 o                         
  -5  15   2         17.17         19.06         5.41 o                         
  -4  15   2          0.04         -2.49         3.78 o                         
  -3  15   2          0.41          6.73         4.79 o                         
  -2  15   2        219.70        234.87         9.06 o                         
  -1  15   2        156.57        154.93         7.94 o                         
   0  15   2         13.47         15.65         4.96 o                         
   1  15   2         20.46         44.55         5.57 o                         
   2  15   2         74.64         60.22        10.01 o                         
   3  15   2         96.81         89.01         8.80 o                         
   4  15   2        214.64        200.01        13.47 o                         
   5  15   2         26.93          8.46         5.88 o                         
   6  15   2        108.68         99.56         9.87 o                         
  -7  16   2        258.92        291.90        11.44 o                         
  -6  16   2         91.50         78.33         9.02 o                         
  -5  16   2          2.28          6.73         5.43 o                         
  -4  16   2        778.61        770.93        15.19 o                         
  -3  16   2        320.87        366.38        12.18 o                         
  -2  16   2        221.22        233.38        10.06 o                         
  -1  16   2        817.19        793.11        14.13 o                         
   0  16   2          2.01         -4.75         4.75 o                         
   1  16   2        790.72        753.58        15.01 o                         
   2  16   2        343.08        361.68        11.66 o                         
   3  16   2        160.37        136.44        20.47 o                         
   4  16   2        420.55        381.37        15.30 o                         
   5  16   2       1716.71       1793.57        34.86 o                         
  -5  17   2        987.09       1062.29        18.27 o                         
  -4  17   2          7.71          5.39         4.89 o                         
  -3  17   2        459.18        451.62        12.24 o                         
  -2  17   2        166.89        131.78        19.90 o                         
  -1  17   2        184.33        124.34        13.69 o                         
   0  17   2          3.41          8.28         5.19 o                         
   1  17   2       1439.30       1551.14        24.05 o                         
   2  17   2         39.42         31.30         7.95 o                         
   3  17   2       1271.28       1172.39        42.91 o                         
  -3  18   2        235.63        259.25        12.79 o                         
  -2  18   2         32.36         25.56         6.33 o                         
  -1  18   2        174.20        137.39        20.62 o                         
   0  18   2         91.02         82.90        10.74 o                         
   1  18   2          8.83         10.12         5.99 o                         
 -13   1   3         52.45         48.23        12.74 o                         
 -12   1   3        728.17        800.58        27.57 o                         
 -11   1   3       2609.17       2601.27        42.13 o                         
 -10   1   3        124.03        144.19         7.23 o                         
  -9   1   3       3970.05       3857.39        34.46 o                         
  -8   1   3        107.96        127.75         2.67 o                         
  -7   1   3        642.87        702.98         8.26 o                         
  -6   1   3       4494.53       4451.79        24.55 o                         
  -5   1   3        748.24        647.85         8.05 o                         
  -4   1   3       8073.38       8603.10        53.55 o                         
  -3   1   3      58752.36      63870.07       603.10 o                         
  -2   1   3       8623.69       8889.08        51.29 o                         
  -1   1   3      22624.51      25798.95       366.82 o                         
   0   1   3       7043.87       6763.01        55.65 o                         
   1   1   3       1163.05       1320.92         9.15 o                         
   2   1   3       3288.71       3282.76        43.75 o                         
   3   1   3      13575.69      14228.88       109.06 o                         
   4   1   3       3378.20       3263.15        22.10 o                         
   5   1   3       2318.94       2198.82        22.36 o                         
   6   1   3       3092.38       3276.35        28.07 o                         
   7   1   3        286.66        314.82         6.31 o                         
   8   1   3       2079.95       2052.14        21.96 o                         
   9   1   3       1195.26       1351.25        18.77 o                         
  10   1   3        483.01        510.58        11.65 o                         
 -13   2   3        337.27        350.95        15.00 o                         
 -12   2   3        167.81        134.12        19.42 o                         
 -11   2   3         56.23         61.98         7.97 o                         
 -10   2   3         27.38         26.32         5.50 o                         
  -9   2   3         89.70         88.14         2.93 o                         
  -8   2   3        856.58        849.18        12.25 o                         
  -7   2   3       3175.15       2938.50        23.39 o                         
  -6   2   3        419.74        438.37         5.09 o                         
  -5   2   3       1434.27       1303.53        13.53 o                         
  -4   2   3        147.96        148.88         4.10 o                         
  -3   2   3       1957.14       2186.27        18.36 o                         
  -2   2   3         60.05        108.51         3.18 o                         
  -1   2   3       2069.32       1910.91        11.44 o                         
   0   2   3        356.04        313.16         3.54 o                         
   1   2   3      11155.78      11277.54       146.65 o                         
   2   2   3      10243.78      10842.35        83.90 o                         
   3   2   3        102.54         82.66         1.89 o                         
   4   2   3        607.16        619.11         5.63 o                         
   5   2   3        521.56        492.82         7.37 o                         
   6   2   3       1120.05       1116.63        14.78 o                         
   7   2   3        304.28        323.81         7.30 o                         
   8   2   3       1371.46       1369.43        23.63 o                         
   9   2   3        512.05        497.91        11.82 o                         
  10   2   3       1003.37       1043.92        26.94 o                         
 -13   3   3          0.54          6.77         6.22 o                         
 -12   3   3        356.30        419.95        16.68 o                         
 -11   3   3        752.57        740.34        15.67 o                         
 -10   3   3         59.02         51.34         5.78 o                         
  -9   3   3         20.73         17.56         3.82 o                         
  -8   3   3       2931.94       2941.07        29.46 o                         
  -7   3   3        129.98        118.64         5.22 o                         
  -6   3   3       3109.27       3084.00        22.34 o                         
  -5   3   3        586.06        643.43         8.55 o                         
  -4   3   3       5960.20       6027.35        35.67 o                         
  -3   3   3       1277.57       1276.76         7.67 o                         
  -2   3   3       1725.88       1883.91        16.12 o                         
  -1   3   3      32250.41      34357.44       247.80 o                         
   0   3   3       4498.83       3969.18        17.07 o                         
   1   3   3        792.92        912.96         7.19 o                         
   2   3   3       8774.15       9490.19        97.42 o                         
   3   3   3        463.99        579.38         3.82 o                         
   4   3   3        361.60        381.36         3.53 o                         
   5   3   3       3044.79       3211.44        27.00 o                         
   6   3   3        168.34        133.43         4.13 o                         
   7   3   3        615.58        565.50         8.65 o                         
   8   3   3        400.71        382.11        16.88 o                         
   9   3   3        377.63        367.68        14.71 o                         
  10   3   3         59.87         78.93        12.80 o                         
 -13   4   3        644.41        744.71        19.62 o                         
 -12   4   3        290.72        328.69        13.44 o                         
 -11   4   3          4.73          6.76         3.53 o                         
 -10   4   3       2026.80       1902.51        26.48 o                         
  -9   4   3         46.30         41.62         5.55 o                         
  -8   4   3        388.82        384.40         6.94 o                         
  -7   4   3       3319.35       3302.70        21.18 o                         
  -6   4   3       2252.31       2075.64        13.87 o                         
  -5   4   3       5302.68       5682.13        42.58 o                         
  -4   4   3       4013.24       3472.96        22.25 o                         
  -3   4   3       1152.24       1371.53         9.91 o                         
  -2   4   3       2081.00       2212.84        12.57 o                         
  -1   4   3       2690.15       2391.61        14.95 o                         
   0   4   3          1.11         10.15         1.17 o                         
   1   4   3         97.32         60.85         5.50 o                         
   2   4   3       6627.53       6350.92        57.26 o                         
   3   4   3       1082.26       1076.78        13.09 o                         
   4   4   3       2527.45       2366.73        37.75 o                         
   5   4   3       1275.50       1340.19        10.22 o                         
   6   4   3        839.02        774.46        10.24 o                         
   7   4   3        280.76        310.11         5.76 o                         
   8   4   3        649.01        641.07        14.56 o                         
   9   4   3        130.25        125.11        13.74 o                         
  10   4   3        404.10        355.88        58.01 o                         
 -13   5   3        146.19        140.60        21.73 o                         
 -12   5   3        177.32        179.48        11.82 o                         
 -11   5   3       1731.84       1667.05        36.22 o                         
 -10   5   3         98.82         90.03        10.10 o                         
  -9   5   3        649.19        642.86         8.67 o                         
  -8   5   3        342.63        360.06         7.07 o                         
  -7   5   3       2292.47       2207.82        15.48 o                         
  -6   5   3        727.36        843.26         7.39 o                         
  -5   5   3        750.77        605.40         7.88 o                         
  -4   5   3        159.27        160.56         3.09 o                         
  -3   5   3       6299.85       6192.27        36.75 o                         
  -2   5   3         10.60          6.77         1.82 o                         
  -1   5   3       2012.82       1892.24        11.43 o                         
   0   5   3         25.64         57.27         1.88 o                         
   1   5   3       6290.48       6535.24        49.92 o                         
   2   5   3         11.53         38.37         2.48 o                         
   3   5   3        635.18        560.13         8.62 o                         
   4   5   3        495.80        587.52         9.32 o                         
   5   5   3        574.20        554.46        11.55 o                         
   6   5   3          7.29          5.07         1.97 o                         
   7   5   3        155.24        151.52         4.06 o                         
   8   5   3          8.34          3.50         2.38 o                         
   9   5   3        367.51        387.89        21.22 o                         
  10   5   3         39.88         12.16        19.54 o                         
 -12   6   3        789.98        891.58        22.27 o                         
 -11   6   3        245.57        241.92         9.31 o                         
 -10   6   3       2599.85       2693.11        27.22 o                         
  -9   6   3        134.46        124.21         7.45 o                         
  -8   6   3         14.23         18.73         3.36 o                         
  -7   6   3          4.01          4.91         2.13 o                         
  -6   6   3        684.88        650.02         6.11 o                         
  -5   6   3         19.30         11.82         1.99 o                         
  -4   6   3        976.60        768.57         7.56 o                         
  -3   6   3       2127.83       2474.60        15.84 o                         
  -2   6   3        193.01        215.91         7.10 o                         
  -1   6   3      10812.01      10725.56       127.84 o                         
   0   6   3          6.25         34.37         2.37 o                         
   1   6   3        747.03        812.58         9.23 o                         
   2   6   3        807.27        804.22         8.02 o                         
   3   6   3        631.91        518.27         6.80 o                         
   4   6   3       3561.53       3522.97        27.77 o                         
   5   6   3       2652.06       2661.86        43.38 o                         
   6   6   3         43.03         31.33         3.72 o                         
   7   6   3        404.30        380.86        16.83 o                         
   8   6   3         20.27         22.14         8.14 o                         
   9   6   3          0.26         -2.92         8.83 o                         
 -12   7   3        510.87        499.41        23.35 o                         
 -11   7   3         36.68         44.81        11.97 o                         
 -10   7   3        931.17        963.18        15.28 o                         
  -9   7   3        260.81        285.42         6.45 o                         
  -8   7   3       5326.46       4951.13        45.91 o                         
  -7   7   3         67.72         36.59         3.16 o                         
  -6   7   3       3126.17       3027.85        21.42 o                         
  -5   7   3       3143.90       2868.29        19.71 o                         
  -4   7   3         99.01         54.16         3.92 o                         
  -3   7   3       8221.97       8584.95        59.80 o                         
  -2   7   3       1031.13        958.00         8.06 o                         
  -1   7   3        107.79        101.75         4.40 o                         
   0   7   3       6430.65       6543.50        40.64 o                         
   1   7   3       6356.63       6828.94        50.21 o                         
   2   7   3       1366.16       1291.48        10.32 o                         
   3   7   3       1560.36       1493.23        14.27 o                         
   4   7   3        700.27        670.74         8.86 o                         
   5   7   3        107.03         89.92         6.41 o                         
   6   7   3        940.65        940.95        18.04 o                         
   7   7   3        290.90        270.21        17.05 o                         
   8   7   3        693.68        684.17        21.15 o                         
   9   7   3       1359.27       1418.75        43.71 o                         
 -12   8   3        477.05        542.38        26.86 o                         
 -11   8   3        394.66        423.84        13.32 o                         
 -10   8   3        996.65       1053.19        16.47 o                         
  -9   8   3          0.13          0.79         3.24 o                         
  -8   8   3        492.19        499.40        10.00 o                         
  -7   8   3         89.60         81.76         4.33 o                         
  -6   8   3        428.01        427.61         6.15 o                         
  -5   8   3        224.82        212.18         8.46 o                         
  -4   8   3          8.74         38.34         2.94 o                         
  -3   8   3       2126.22       2239.14        16.77 o                         
  -2   8   3        359.67        300.77         7.66 o                         
  -1   8   3       1616.99       1832.44        13.98 o                         
   0   8   3        777.00        715.32         6.97 o                         
   1   8   3        306.09        336.32         4.27 o                         
   2   8   3       5091.12       5322.39        39.48 o                         
   3   8   3        650.47        695.09         6.60 o                         
   4   8   3       1127.30       1181.30        16.76 o                         
   5   8   3         30.24         12.61         2.91 o                         
   6   8   3         39.13         44.47         4.38 o                         
   7   8   3          8.25         -1.71         4.52 o                         
   8   8   3        250.24        249.89        13.23 o                         
   9   8   3         15.39         10.90        10.21 o                         
 -11   9   3        281.61        289.08        14.00 o                         
 -10   9   3        115.04        110.82         7.57 o                         
  -9   9   3       2240.63       2191.42        33.64 o                         
  -8   9   3        905.88        884.12        10.12 o                         
  -7   9   3        373.56        339.12        10.38 o                         
  -6   9   3       1107.72       1152.90        11.67 o                         
  -5   9   3         10.17          3.49         2.54 o                         
  -4   9   3       1943.39       1902.84        16.15 o                         
  -3   9   3       2991.51       3128.42        23.50 o                         
  -2   9   3       3475.59       3478.53        32.96 o                         
  -1   9   3        137.19        158.31         3.99 o                         
   0   9   3       4589.57       4529.58        31.79 o                         
   1   9   3         13.72         23.58         2.19 o                         
   2   9   3        910.35        986.21        14.65 o                         
   3   9   3       2595.79       2340.05        26.46 o                         
   4   9   3         61.92         78.30         5.27 o                         
   5   9   3        737.71        795.72        12.67 o                         
   6   9   3        256.12        286.02         8.56 o                         
   7   9   3          7.56         10.25         5.89 o                         
   8   9   3        554.61        564.60        16.31 o                         
 -11  10   3          5.06          0.66         5.24 o                         
 -10  10   3       1513.37       1622.57        25.44 o                         
  -9  10   3        337.72        316.91         8.82 o                         
  -8  10   3       1052.59       1022.65        11.79 o                         
  -7  10   3         10.22         11.59         3.11 o                         
  -6  10   3        964.23        949.02        19.07 o                         
  -5  10   3        236.64        244.02         6.19 o                         
  -4  10   3       8735.94       8421.18        62.06 o                         
  -3  10   3        180.93        187.75         5.19 o                         
  -2  10   3       9594.60       9984.65       114.98 o                         
  -1  10   3       1151.89       1094.50        10.92 o                         
   0  10   3        932.13        875.17         8.93 o                         
   1  10   3       1046.64       1025.76        11.30 o                         
   2  10   3       2781.51       2660.72        20.59 o                         
   3  10   3       2877.06       2889.89        20.22 o                         
   4  10   3       4864.32       4978.25        52.58 o                         
   5  10   3       1522.64       1488.39        19.51 o                         
   6  10   3        149.41        150.67        18.11 o                         
   7  10   3        254.70        303.02        13.85 o                         
   8  10   3        289.31        316.08        27.88 o                         
 -11  11   3        188.38        182.13        36.68 o                         
 -10  11   3        233.66        219.96        15.31 o                         
  -9  11   3         61.35         66.51         4.15 o                         
  -8  11   3         90.16         93.46         5.05 o                         
  -7  11   3       2521.90       2386.98        22.48 o                         
  -6  11   3        110.68        105.00         5.62 o                         
  -5  11   3         42.54         35.15         4.11 o                         
  -4  11   3        447.90        408.61         7.78 o                         
  -3  11   3        143.56        137.58         5.03 o                         
  -2  11   3          1.04          2.02         2.65 o                         
  -1  11   3        443.98        393.45         7.16 o                         
   0  11   3        352.76        360.46         7.91 o                         
   1  11   3       1459.81       1345.97        12.59 o                         
   2  11   3        632.35        596.26         8.72 o                         
   3  11   3        161.36        149.17         5.79 o                         
   4  11   3         96.00         97.66         5.74 o                         
   5  11   3        128.40        147.48        16.98 o                         
   6  11   3          8.54          5.76         3.69 o                         
   7  11   3         21.26         23.66        10.55 o                         
   8  11   3         10.35         11.14        13.63 o                         
 -10  12   3         38.18         38.60         7.29 o                         
  -9  12   3        494.96        485.94         9.23 o                         
  -8  12   3        769.33        741.18        12.29 o                         
  -7  12   3       1689.25       1697.28        17.92 o                         
  -6  12   3         26.56         15.62         4.00 o                         
  -5  12   3        255.07        267.66         7.74 o                         
  -4  12   3        263.55        269.94         8.31 o                         
  -3  12   3          1.87         -3.12         3.12 o                         
  -2  12   3         60.13         75.22         4.91 o                         
  -1  12   3       2534.15       2388.80        23.33 o                         
   0  12   3        872.20        846.72        11.84 o                         
   1  12   3       2530.94       2454.13        22.12 o                         
   2  12   3        495.50        480.97        17.17 o                         
   3  12   3        274.02        242.38         5.22 o                         
   4  12   3        509.44        515.64        11.46 o                         
   5  12   3        829.04        755.92        19.98 o                         
   6  12   3        138.60        153.33        21.21 o                         
   7  12   3        183.61        186.36        13.98 o                         
  -9  13   3        395.78        413.50        10.43 o                         
  -8  13   3        764.98        771.56        13.92 o                         
  -7  13   3        113.04        103.57         6.10 o                         
  -6  13   3       1230.21       1300.28        18.90 o                         
  -5  13   3        360.17        380.64         9.43 o                         
  -4  13   3       2011.05       2020.28        21.71 o                         
  -3  13   3       2859.68       2717.00        36.14 o                         
  -2  13   3          3.10          0.33         3.19 o                         
  -1  13   3       1105.11       1098.15        13.49 o                         
   0  13   3       2220.95       2182.02        21.43 o                         
   1  13   3        253.32        200.30         7.95 o                         
   2  13   3       1097.61        989.89        13.57 o                         
   3  13   3       2097.89       2031.20        19.94 o                         
   4  13   3        165.91        131.85         8.24 o                         
   5  13   3        145.21        129.67        13.67 o                         
   6  13   3        419.92        476.09        29.55 o                         
   7  13   3        108.57        111.83        14.41 o                         
  -9  14   3        218.17        210.52         9.68 o                         
  -8  14   3         23.22         22.95         5.50 o                         
  -7  14   3       1076.84       1078.01        22.13 o                         
  -6  14   3        177.69        144.23        11.44 o                         
  -5  14   3        138.39        141.15         6.96 o                         
  -4  14   3         49.84         37.93         5.88 o                         
  -3  14   3         14.29         22.36         4.58 o                         
  -2  14   3          0.46          3.94         4.00 o                         
  -1  14   3        390.10        409.49        11.71 o                         
   0  14   3        611.92        614.38        11.14 o                         
   1  14   3        431.06        498.80         9.54 o                         
   2  14   3         29.78         36.72         5.05 o                         
   3  14   3        245.52        269.08        14.74 o                         
   4  14   3          1.69         -0.26         5.26 o                         
   5  14   3        121.10        128.63        11.77 o                         
   6  14   3         63.48         55.86         7.69 o                         
  -8  15   3         42.23         34.74         6.14 o                         
  -7  15   3          1.80         -1.47         4.20 o                         
  -6  15   3         40.00         30.76         5.73 o                         
  -5  15   3        419.54        407.19        10.40 o                         
  -4  15   3        214.11        220.28        10.27 o                         
  -3  15   3       3243.16       3202.89        32.85 o                         
  -2  15   3       2241.63       2175.28        26.30 o                         
  -1  15   3        868.07        842.74        20.45 o                         
   0  15   3       1093.29       1086.33        15.20 o                         
   1  15   3         66.52         49.21         6.13 o                         
   2  15   3        102.86        112.87        14.59 o                         
   3  15   3       1940.97       2032.35        28.04 o                         
   4  15   3        462.85        419.34        19.17 o                         
   5  15   3       1395.43       1509.94        29.01 o                         
  -7  16   3        365.53        341.49        11.18 o                         
  -6  16   3          0.89          0.77         4.55 o                         
  -5  16   3        380.52        397.16        14.68 o                         
  -4  16   3        294.82        330.42        26.71 o                         
  -3  16   3          4.45         -1.77         4.44 o                         
  -2  16   3        210.95        209.03         9.75 o                         
  -1  16   3        544.83        583.51        13.60 o                         
   0  16   3        861.88        848.83        15.57 o                         
   1  16   3        474.48        439.08        19.22 o                         
   2  16   3         39.95         36.80         8.49 o                         
   3  16   3         75.02         65.50        19.86 o                         
   4  16   3         19.64          6.49         7.02 o                         
  -6  17   3        289.68        287.46        12.07 o                         
  -5  17   3         50.97         42.77         8.12 o                         
  -4  17   3         81.89         53.26        14.61 o                         
  -3  17   3        156.16        103.32        17.32 o                         
  -2  17   3        237.06        203.63        13.86 o                         
  -1  17   3         86.36         99.75         8.25 o                         
   0  17   3        196.18        217.27        10.35 o                         
   1  17   3         15.57         12.83         4.81 o                         
   2  17   3         27.31         19.71         6.63 o                         
   3  17   3          2.32         -0.63         7.35 o                         
  -4  18   3         86.90         59.83        16.92 o                         
  -3  18   3          2.58          4.87         5.75 o                         
  -2  18   3          6.09         11.30         5.89 o                         
  -1  18   3        979.79       1037.87        22.17 o                         
   0  18   3        272.81        239.44        16.11 o                         
   1  18   3       1151.08       1133.12        23.22 o                         
 -13   0   4        897.76       1039.60        33.46 o                         
 -12   0   4          1.07         -1.64         8.03 o                         
 -11   0   4       5115.18       5106.71        70.72 o                         
 -10   0   4        857.75        937.61        21.19 o                         
  -9   0   4        113.55        122.95         7.87 o                         
  -8   0   4        635.37        619.74        10.77 o                         
  -7   0   4       5838.23       6281.11        53.72 o                         
  -6   0   4        221.74        236.63         4.25 o                         
  -5   0   4      59099.71      65215.63       845.18 o                         
  -4   0   4      34915.51      37883.46       490.59 o                         
  -3   0   4         63.95         46.37         3.10 o                         
  -2   0   4       4396.09       5034.74        51.49 o                         
  -1   0   4       2789.45       2991.99        29.52 o                         
   0   0   4       2501.78       2471.20        25.48 o                         
   1   0   4       4951.71       4807.58       162.55 o                         
   2   0   4       6529.65       6454.78        69.13 o                         
   3   0   4        394.47        266.96         5.04 o                         
   4   0   4       2162.50       2109.64        37.54 o                         
   5   0   4         95.18        121.83        12.29 o                         
   6   0   4       1543.38       1514.76        13.90 o                         
   7   0   4       2071.31       1965.82        34.96 o                         
   8   0   4        413.49        410.74        13.63 o                         
   9   0   4        439.06        463.76        20.86 o                         
 -13   1   4        356.54        438.40        28.01 o                         
 -12   1   4         28.51         37.86         8.20 o                         
 -11   1   4         32.51         28.87         6.15 o                         
 -10   1   4       1724.43       1672.15        20.99 o                         
  -9   1   4        776.05        811.05         8.37 o                         
  -8   1   4       2650.55       2720.76        22.60 o                         
  -7   1   4       3973.87       4092.56        24.66 o                         
  -6   1   4       2499.66       2493.96        22.78 o                         
  -5   1   4        147.12        223.91         4.48 o                         
  -4   1   4       3119.98       3197.80        19.61 o                         
  -3   1   4        397.05        398.29         4.60 o                         
  -2   1   4      43257.00      48132.71       453.11 o                         
  -1   1   4        295.74        351.13         4.90 o                         
   0   1   4      33493.97      38169.61       407.14 o                         
   1   1   4        348.01        277.86         3.84 o                         
   2   1   4       4416.71       4471.90        31.72 o                         
   3   1   4        724.59        784.83         6.82 o                         
   4   1   4        552.20        613.59        12.30 o                         
   5   1   4        317.88        344.91         4.68 o                         
   6   1   4       3465.69       3445.51        36.92 o                         
   7   1   4        125.74        134.20         5.89 o                         
   8   1   4       2037.89       2096.20        24.38 o                         
   9   1   4        104.66         89.60         5.56 o                         
 -13   2   4        530.25        540.10        24.28 o                         
 -12   2   4         84.95         86.31         7.88 o                         
 -11   2   4       2751.15       2664.37        44.11 o                         
 -10   2   4       1929.84       1934.11        24.31 o                         
  -9   2   4         15.55         26.71         2.77 o                         
  -8   2   4       1885.13       1771.08        31.99 o                         
  -7   2   4         22.41         17.80         1.50 o                         
  -6   2   4        279.77        296.59         4.49 o                         
  -5   2   4       6833.15       6670.06        47.70 o                         
  -4   2   4       7349.96       8161.82        60.59 o                         
  -3   2   4          2.06          6.76         1.42 o                         
  -2   2   4        295.49        163.97         7.10 o                         
  -1   2   4        324.01        404.50         3.76 o                         
   0   2   4       4734.20       5214.90        29.87 o                         
   1   2   4      12119.95      12345.95        98.88 o                         
   2   2   4          6.83          5.89         1.95 o                         
   3   2   4        753.89        674.19         5.78 o                         
   4   2   4        278.04        267.82         3.69 o                         
   5   2   4        153.18        134.41         4.89 o                         
   6   2   4        191.73        184.84         4.28 o                         
   7   2   4        425.90        482.47         9.79 o                         
   8   2   4        183.09        201.35        12.40 o                         
   9   2   4         61.82         64.35         7.36 o                         
 -13   3   4        147.56        155.93        22.84 o                         
 -12   3   4       1933.08       1954.33        31.35 o                         
 -11   3   4       1670.54       1720.21        33.52 o                         
 -10   3   4         22.01         25.39         3.90 o                         
  -9   3   4       1850.03       1791.01        15.32 o                         
  -8   3   4       1085.65       1039.94         6.96 o                         
  -7   3   4       1958.24       1917.15        19.39 o                         
  -6   3   4       5649.33       5454.65        35.12 o                         
  -5   3   4       4930.38       5630.77        35.33 o                         
  -4   3   4       2954.18       3177.11        34.02 o                         
  -3   3   4       5426.94       5352.33        44.05 o                         
  -2   3   4        934.86        931.17         7.00 o                         
  -1   3   4         96.48         87.40         2.57 o                         
   0   3   4       3108.22       2780.18        22.28 o                         
   1   3   4       3498.14       3809.98        31.09 o                         
   2   3   4       3834.25       3745.53        28.83 o                         
   3   3   4       3164.76       3230.39        17.24 o                         
   4   3   4        242.94        253.21         3.16 o                         
   5   3   4        251.94        271.87         5.57 o                         
   6   3   4       2530.09       2403.67        32.98 o                         
   7   3   4          0.54          1.37         2.06 o                         
   8   3   4       2012.60       2093.10        23.44 o                         
   9   3   4        445.06        443.59        20.37 o                         
 -13   4   4         62.58         81.95        17.23 o                         
 -12   4   4        193.80        199.78        18.96 o                         
 -11   4   4        674.68        651.73        17.57 o                         
 -10   4   4         47.85         58.98         6.22 o                         
  -9   4   4       1981.50       1987.91        19.43 o                         
  -8   4   4         24.34         16.87         4.34 o                         
  -7   4   4        650.58        706.10         9.73 o                         
  -6   4   4       1891.29       1909.05        19.05 o                         
  -5   4   4         25.90         37.10         2.69 o                         
  -4   4   4       2075.58       1859.11        20.48 o                         
  -3   4   4       2283.43       2045.88        12.66 o                         
  -2   4   4         11.35         30.78         1.78 o                         
  -1   4   4       2561.78       2643.39        29.43 o                         
   0   4   4         39.81         50.56         1.39 o                         
   1   4   4        938.31        788.15         7.64 o                         
   2   4   4       1809.04       1687.80        14.50 o                         
   3   4   4        230.84        242.92         5.30 o                         
   4   4   4        507.56        522.35         6.25 o                         
   5   4   4       2716.93       2601.67        27.64 o                         
   6   4   4          2.89          3.30         1.45 o                         
   7   4   4        553.17        600.53         8.26 o                         
   8   4   4         77.70         61.77         7.44 o                         
   9   4   4         35.65         18.87        10.04 o                         
 -13   5   4         10.14          6.71         6.67 o                         
 -12   5   4       1715.54       1726.28        32.92 o                         
 -11   5   4         89.94         92.51         8.43 o                         
 -10   5   4       2828.87       2778.62        26.55 o                         
  -9   5   4          8.60          5.88         1.93 o                         
  -8   5   4         58.61         56.94         3.26 o                         
  -7   5   4          5.48         12.73         2.12 o                         
  -6   5   4       2904.01       2553.96        18.02 o                         
  -5   5   4        431.15        464.78         5.42 o                         
  -4   5   4       2329.05       2367.19        21.61 o                         
  -3   5   4       7801.98       7451.38        48.13 o                         
  -2   5   4        335.35        490.90         4.74 o                         
  -1   5   4        788.84        830.82        12.12 o                         
   0   5   4         15.49         10.53         1.23 o                         
   1   5   4       1460.20       1291.15        11.88 o                         
   2   5   4       1914.23       1795.12        15.48 o                         
   3   5   4       1800.54       1822.99        17.43 o                         
   4   5   4        564.85        617.93        12.07 o                         
   5   5   4        787.83        770.75        11.67 o                         
   6   5   4         52.74         38.39         2.98 o                         
   7   5   4        547.36        486.58        15.81 o                         
   8   5   4        954.33        948.45        28.75 o                         
   9   5   4        887.67       1005.18        33.11 o                         
 -13   6   4        184.21        198.99        14.88 o                         
 -12   6   4         34.45         34.83         8.88 o                         
 -11   6   4        189.28        203.22         7.99 o                         
 -10   6   4       1254.91       1187.76        19.59 o                         
  -9   6   4        254.80        234.00        12.45 o                         
  -8   6   4       6359.55       6551.47        48.98 o                         
  -7   6   4         45.21         32.86         4.21 o                         
  -6   6   4        387.97        348.22         5.37 o                         
  -5   6   4       7262.84       7351.78        47.86 o                         
  -4   6   4       7742.18       7721.40        49.02 o                         
  -3   6   4       2982.37       3107.11        33.55 o                         
  -2   6   4       1320.48       1236.28         9.00 o                         
  -1   6   4         84.34         51.01         2.70 o                         
   0   6   4       2625.73       2734.18        31.30 o                         
   1   6   4       3531.23       3514.13        53.72 o                         
   2   6   4         30.48         62.03         3.63 o                         
   3   6   4        649.23        656.96        10.93 o                         
   4   6   4       3594.61       3504.74        34.92 o                         
   5   6   4         42.58         51.26         4.82 o                         
   6   6   4       2433.55       2418.80        46.46 o                         
   7   6   4       1822.14       1905.30        31.00 o                         
   8   6   4         94.63         88.87        25.98 o                         
   9   6   4        755.62        790.21        63.85 o                         
 -12   7   4         62.91         49.79         7.62 o                         
 -11   7   4         12.64         15.21         5.14 o                         
 -10   7   4          2.01          6.77         5.21 o                         
  -9   7   4        113.53        109.67         4.47 o                         
  -8   7   4       1054.66        970.59        10.91 o                         
  -7   7   4        338.79        346.55         6.55 o                         
  -6   7   4        281.84        249.33         4.74 o                         
  -5   7   4        358.81        341.20         5.52 o                         
  -4   7   4        673.80        675.65         6.89 o                         
  -3   7   4          9.54         10.36         2.49 o                         
  -2   7   4        643.52        744.95        10.74 o                         
  -1   7   4         21.66         29.85         3.23 o                         
   0   7   4        773.15        877.47         8.87 o                         
   1   7   4         27.93         26.18         3.36 o                         
   2   7   4        193.97        181.33         7.16 o                         
   3   7   4        464.46        482.27        10.08 o                         
   4   7   4        898.38        824.66        12.75 o                         
   5   7   4         91.82         90.31         6.79 o                         
   6   7   4          3.47         12.80         3.81 o                         
   7   7   4        112.89         85.34         9.76 o                         
   8   7   4          0.10         -1.98         6.25 o                         
   9   7   4         90.65          0.10        13.40 o                         
 -12   8   4        137.97        120.45        12.95 o                         
 -11   8   4        205.44        184.32         9.15 o                         
 -10   8   4       1193.60       1052.89        31.96 o                         
  -9   8   4         23.03         34.84         3.74 o                         
  -8   8   4       5004.15       5197.91        46.85 o                         
  -7   8   4       1588.47       1490.28        14.48 o                         
  -6   8   4       1268.29       1235.38        17.12 o                         
  -5   8   4       3693.36       3813.79        27.30 o                         
  -4   8   4       2505.18       2430.94        17.78 o                         
  -3   8   4          9.52         15.58         2.41 o                         
  -2   8   4       2126.09       1852.13        13.70 o                         
  -1   8   4       3217.76       3246.85        21.85 o                         
   0   8   4       1239.63       1146.38        11.97 o                         
   1   8   4       9652.82       9060.55        65.57 o                         
   2   8   4         89.40         87.05         4.52 o                         
   3   8   4       2036.80       2033.39        31.87 o                         
   4   8   4       1217.73       1215.88        14.30 o                         
   5   8   4        983.52       1036.79        16.84 o                         
   6   8   4        617.08        628.20        11.01 o                         
   7   8   4       2265.80       2326.52        40.40 o                         
   8   8   4        423.12        476.88        25.24 o                         
 -12   9   4        332.09        399.09        13.31 o                         
 -11   9   4        680.09        655.63        15.59 o                         
 -10   9   4        827.59        744.06        19.77 o                         
  -9   9   4        142.91        136.83         5.91 o                         
  -8   9   4         23.03         23.01         3.50 o                         
  -7   9   4          2.89         10.42         3.35 o                         
  -6   9   4       1818.34       1656.48        15.48 o                         
  -5   9   4       2130.05       2290.67        18.72 o                         
  -4   9   4         39.01         47.20         3.72 o                         
  -3   9   4       5044.23       5002.22        36.21 o                         
  -2   9   4         22.15         27.57         2.78 o                         
  -1   9   4       1086.95       1021.94         9.72 o                         
   0   9   4         16.85         33.58         2.68 o                         
   1   9   4       4480.59       4537.68        37.88 o                         
   2   9   4          3.49          5.99         2.17 o                         
   3   9   4       3002.22       2941.08        28.69 o                         
   4   9   4        773.17        760.89        11.51 o                         
   5   9   4        817.68        862.97        15.03 o                         
   6   9   4         58.44         37.86         8.52 o                         
   7   9   4          7.56          5.78         6.56 o                         
   8   9   4        224.31         10.01        12.03 o                         
 -11  10   4        413.48        430.91        13.48 o                         
 -10  10   4          6.91          3.03         4.49 o                         
  -9  10   4         56.41         43.92         5.03 o                         
  -8  10   4         58.89         76.48         4.47 o                         
  -7  10   4        941.99        834.02        11.58 o                         
  -6  10   4        796.04        754.40        10.42 o                         
  -5  10   4        144.83        147.86         8.25 o                         
  -4  10   4         40.42         48.20         3.74 o                         
  -3  10   4        156.54        211.92         5.53 o                         
  -2  10   4       1482.71       1396.24        14.06 o                         
  -1  10   4        101.59         82.59         3.59 o                         
   0  10   4        106.03        115.40         5.62 o                         
   1  10   4        105.73        139.16         4.70 o                         
   2  10   4         33.86         45.25         5.27 o                         
   3  10   4        168.71        169.61         7.24 o                         
   4  10   4         17.18         15.10         4.35 o                         
   5  10   4          0.99          4.39         3.41 o                         
   6  10   4        253.48        299.66        10.15 o                         
   7  10   4         26.18         10.97         6.95 o                         
 -11  11   4        721.65        737.76        21.76 o                         
 -10  11   4        346.91        362.70        10.65 o                         
  -9  11   4       1714.23       1741.79        20.20 o                         
  -8  11   4        969.94        958.78        12.25 o                         
  -7  11   4        104.25        103.70         5.51 o                         
  -6  11   4       2642.49       2499.25        24.46 o                         
  -5  11   4        765.65        823.49        11.44 o                         
  -4  11   4        724.79        726.63        11.80 o                         
  -3  11   4       4069.80       3993.27        32.06 o                         
  -2  11   4        113.84        136.08         4.95 o                         
  -1  11   4       1466.16       1459.76        14.35 o                         
   0  11   4       2641.32       2604.32        23.64 o                         
   1  11   4       2019.41       1975.46        19.07 o                         
   2  11   4        227.50        277.63         8.96 o                         
   3  11   4       1799.26       1817.80        21.91 o                         
   4  11   4        124.49        142.12         7.96 o                         
   5  11   4        879.72        916.00        15.51 o                         
   6  11   4        462.96        475.00        15.95 o                         
   7  11   4         27.40         40.34        10.12 o                         
 -10  12   4        422.32        407.72        14.38 o                         
  -9  12   4         96.06         99.93         6.80 o                         
  -8  12   4       2069.97       2125.02        23.63 o                         
  -7  12   4        425.67        454.31         9.76 o                         
  -6  12   4        759.36        805.86        12.44 o                         
  -5  12   4        778.83        738.21        11.26 o                         
  -4  12   4         23.61         30.21         4.09 o                         
  -3  12   4        273.76        262.45         7.76 o                         
  -2  12   4         37.00         44.28         4.32 o                         
  -1  12   4       1810.51       1789.06        17.20 o                         
   0  12   4        296.92        282.89         6.94 o                         
   1  12   4       1519.06       1561.16        15.13 o                         
   2  12   4       1177.90       1172.32        20.88 o                         
   3  12   4        148.83        132.82         3.96 o                         
   4  12   4         35.87         26.37         5.28 o                         
   5  12   4        390.57        412.82        11.44 o                         
   6  12   4         75.20         58.99        14.55 o                         
 -10  13   4        315.28        313.89        12.69 o                         
  -9  13   4       1175.58       1191.12        17.53 o                         
  -8  13   4        375.52        402.68        10.44 o                         
  -7  13   4        693.94        692.70        14.54 o                         
  -6  13   4          8.94         13.19         4.31 o                         
  -5  13   4         98.81         92.65         6.22 o                         
  -4  13   4        127.99        105.94         6.24 o                         
  -3  13   4        672.76        608.59        11.54 o                         
  -2  13   4        764.23        737.14        12.14 o                         
  -1  13   4        872.43        860.93        12.94 o                         
   0  13   4       3241.18       3105.04        28.57 o                         
   1  13   4         21.62         18.19         4.16 o                         
   2  13   4         92.79        108.03         4.42 o                         
   3  13   4          7.83          6.58         2.47 o                         
   4  13   4        319.90        332.00        13.89 o                         
   5  13   4        552.65        616.45        15.89 o                         
   6  13   4        661.91        647.20        16.09 o                         
  -9  14   4        883.84        907.37        16.98 o                         
  -8  14   4        489.61        486.02        11.78 o                         
  -7  14   4        752.50        769.98        14.89 o                         
  -6  14   4         59.96         62.81         6.53 o                         
  -5  14   4       1837.96       1733.91        25.82 o                         
  -4  14   4       3111.00       3095.96        31.03 o                         
  -3  14   4         11.59         12.19         4.36 o                         
  -2  14   4       2308.47       2304.05        25.25 o                         
  -1  14   4         43.97         39.08         5.38 o                         
   0  14   4         38.31         32.14         4.67 o                         
   1  14   4         91.30         68.47         5.65 o                         
   2  14   4       1080.26       1053.40        20.77 o                         
   3  14   4        356.80        378.58        18.20 o                         
   4  14   4       2207.15       2303.18        40.57 o                         
   5  14   4         35.15         33.02         6.77 o                         
  -8  15   4          5.21         -2.05         4.17 o                         
  -7  15   4        225.16        225.61        20.14 o                         
  -6  15   4         32.31         25.90         5.30 o                         
  -5  15   4         30.71         34.46         6.22 o                         
  -4  15   4         63.75         60.96         6.19 o                         
  -3  15   4        290.77        262.71        10.09 o                         
  -2  15   4        157.65        146.37         7.69 o                         
  -1  15   4         75.24         92.76         6.57 o                         
   0  15   4         18.70         25.19         5.30 o                         
   1  15   4        112.20         92.69        15.65 o                         
   2  15   4        250.40        233.01        14.79 o                         
   3  15   4         56.31         33.87        16.22 o                         
   4  15   4          6.44          5.06         7.50 o                         
  -7  16   4        794.10        854.88        18.08 o                         
  -6  16   4          0.47         10.08         5.29 o                         
  -5  16   4        347.59        358.44        10.90 o                         
  -4  16   4        436.03        463.73        12.28 o                         
  -3  16   4         92.59         84.51         6.99 o                         
  -2  16   4       1879.41       1971.56        25.47 o                         
  -1  16   4         64.26         41.11         6.07 o                         
   0  16   4        192.27        164.19         8.14 o                         
   1  16   4        609.46        657.49        12.33 o                         
   2  16   4        814.19        867.38        21.61 o                         
   3  16   4        170.55        129.90        25.78 o                         
  -6  17   4        138.34        142.28        18.57 o                         
  -5  17   4        283.36        329.64        14.40 o                         
  -4  17   4         13.71         10.28         6.25 o                         
  -3  17   4         75.23         63.13        13.29 o                         
  -2  17   4        495.24        482.10        16.80 o                         
  -1  17   4        358.80        348.37        15.96 o                         
   0  17   4       1185.75       1142.22        19.75 o                         
   1  17   4        233.58        193.40        35.18 o                         
   2  17   4        289.75        209.27        79.98 o                         
  -3  18   4          5.41          2.11         5.61 o                         
  -2  18   4         48.83         45.55         7.50 o                         
  -1  18   4         91.86         68.39         8.81 o                         
   0  18   4         50.56         40.75         8.61 o                         
 -14   1   5         95.13         78.80        13.43 o                         
 -13   1   5       1345.10       1368.99        25.70 o                         
 -12   1   5       3299.97       3511.39        56.43 o                         
 -11   1   5          5.88          8.66         5.33 o                         
 -10   1   5       2803.13       2685.62        30.90 o                         
  -9   1   5          7.46          9.95         1.59 o                         
  -8   1   5       1567.17       1583.49        13.82 o                         
  -7   1   5        114.99         91.29         3.36 o                         
  -6   1   5      13024.66      13654.82       100.99 o                         
  -5   1   5       2956.58       3389.35        22.28 o                         
  -4   1   5       3473.12       2856.73        17.65 o                         
  -3   1   5       3055.86       2818.84        18.00 o                         
  -2   1   5        911.51       1031.73        12.91 o                         
  -1   1   5       4383.56       4437.58        33.11 o                         
   0   1   5       3333.10       2882.43        20.17 o                         
   1   1   5       2060.99       2045.53        13.56 o                         
   2   1   5      11593.69      11989.82        92.64 o                         
   3   1   5       1900.29       1973.61        29.83 o                         
   4   1   5        941.36        921.70         7.86 o                         
   5   1   5        343.53        364.87         6.79 o                         
   6   1   5        502.02        482.95         8.82 o                         
   7   1   5         81.42         76.06         5.17 o                         
   8   1   5        722.76        787.07        12.82 o                         
   9   1   5          3.32          5.67         5.54 o                         
 -14   2   5        267.85        257.18        18.26 o                         
 -13   2   5         85.88         82.76        14.53 o                         
 -12   2   5          1.82          3.81         5.72 o                         
 -11   2   5        622.83        601.64        25.92 o                         
 -10   2   5       1523.25       1515.90        16.79 o                         
  -9   2   5        698.36        677.71        11.63 o                         
  -8   2   5       1603.43       1459.13        10.61 o                         
  -7   2   5         74.16         98.51         3.89 o                         
  -6   2   5        117.37        100.25         3.12 o                         
  -5   2   5       4944.52       4828.97        31.74 o                         
  -4   2   5       3236.28       3537.93        29.29 o                         
  -3   2   5       1908.85       2051.89        16.31 o                         
  -2   2   5       3017.76       2644.63        15.28 o                         
  -1   2   5       4423.63       4713.09        26.57 o                         
   0   2   5       3313.21       3293.57        21.49 o                         
   1   2   5       3360.78       3161.33        19.05 o                         
   2   2   5       2568.05       2551.13        15.93 o                         
   3   2   5         22.54         51.81         2.89 o                         
   4   2   5       1648.01       1614.87        13.46 o                         
   5   2   5        659.18        619.79         6.56 o                         
   6   2   5       4167.22       4268.95        46.35 o                         
   7   2   5       1776.21       1800.53        18.22 o                         
   8   2   5         88.73         73.81         9.14 o                         
   9   2   5        383.98        417.41        31.52 o                         
 -14   3   5         50.20         50.78        10.77 o                         
 -13   3   5        190.15        184.88        27.91 o                         
 -12   3   5         19.72         15.36         6.28 o                         
 -11   3   5          0.38          0.75         2.18 o                         
 -10   3   5         52.38         48.09         5.62 o                         
  -9   3   5        687.80        674.27         8.58 o                         
  -8   3   5        741.68        725.00         7.15 o                         
  -7   3   5       1242.06       1170.61        13.84 o                         
  -6   3   5        131.94        103.93         3.95 o                         
  -5   3   5        271.76        326.49         4.28 o                         
  -4   3   5        815.09        731.83         6.28 o                         
  -3   3   5        250.91        222.75         3.50 o                         
  -2   3   5       1591.15       1414.63        10.31 o                         
  -1   3   5        548.79        434.85         6.21 o                         
   0   3   5         53.66         42.74         1.83 o                         
   1   3   5       5973.49       6501.19        77.02 o                         
   2   3   5        728.14        768.56         9.74 o                         
   3   3   5       1169.22       1337.06         8.96 o                         
   4   3   5         34.14         38.12         2.39 o                         
   5   3   5         37.79         63.66         2.70 o                         
   6   3   5          0.49          2.87         1.98 o                         
   7   3   5        515.66        530.76         8.04 o                         
   8   3   5        258.04        294.71        16.02 o                         
   9   3   5         48.38         36.09        31.42 o                         
 -13   4   5       1157.63       1170.53        28.25 o                         
 -12   4   5         64.17         56.28         7.35 o                         
 -11   4   5       1848.11       1856.53        24.83 o                         
 -10   4   5        900.96        928.36        16.23 o                         
  -9   4   5         76.20         81.22         4.44 o                         
  -8   4   5       4394.59       4285.56        31.17 o                         
  -7   4   5       2241.21       2376.87        24.62 o                         
  -6   4   5       4455.56       4807.88        33.25 o                         
  -5   4   5       6679.43       6203.49        41.39 o                         
  -4   4   5        954.10        999.29         8.66 o                         
  -3   4   5       1990.83       1854.17        12.69 o                         
  -2   4   5       3607.32       3624.37        19.26 o                         
  -1   4   5       3591.47       3746.32        20.61 o                         
   0   4   5       1532.56       1400.38         8.34 o                         
   1   4   5       7787.20       7870.43        71.35 o                         
   2   4   5         73.77         77.31         4.54 o                         
   3   4   5       2517.63       2603.83        26.34 o                         
   4   4   5       2720.44       2638.09        28.32 o                         
   5   4   5        760.24        734.12         8.09 o                         
   6   4   5       2002.97       1965.97        20.62 o                         
   7   4   5       2137.18       2297.56        34.86 o                         
   8   4   5         11.33          1.92         7.04 o                         
 -13   5   5        805.57        886.76        23.73 o                         
 -12   5   5        914.84        930.87        18.40 o                         
 -11   5   5        152.81        164.86         7.83 o                         
 -10   5   5       3429.20       3384.43        30.32 o                         
  -9   5   5          6.47         13.07         4.07 o                         
  -8   5   5         34.47         28.87         3.91 o                         
  -7   5   5        294.21        326.63         6.49 o                         
  -6   5   5       5581.88       5566.72        51.49 o                         
  -5   5   5       1427.53       1463.21        13.50 o                         
  -4   5   5       4649.81       4692.29        31.63 o                         
  -3   5   5          6.17         26.60         2.57 o                         
  -2   5   5       4200.89       4298.77        25.30 o                         
  -1   5   5       2902.95       3290.84        24.39 o                         
   0   5   5         71.50         49.66         2.95 o                         
   1   5   5        435.43        508.34         6.75 o                         
   2   5   5       4584.59       4550.88        39.56 o                         
   3   5   5        155.42        187.49         6.49 o                         
   4   5   5       1713.87       1661.32        18.95 o                         
   5   5   5        211.77        184.56         6.87 o                         
   6   5   5        170.57        184.94         9.14 o                         
   7   5   5        271.27        293.89        11.17 o                         
   8   5   5        193.34          5.14         9.12 o                         
 -13   6   5       1178.03       1264.88        30.54 o                         
 -12   6   5        351.46        350.99         8.32 o                         
 -11   6   5        746.64        763.52        12.59 o                         
 -10   6   5        272.37        222.86         9.70 o                         
  -9   6   5        607.69        521.47         7.70 o                         
  -8   6   5        242.47        284.14         7.37 o                         
  -7   6   5       6049.25       6090.35        48.20 o                         
  -6   6   5        255.16        245.29         5.45 o                         
  -5   6   5       4751.15       4627.67        30.68 o                         
  -4   6   5          2.88          2.01         1.84 o                         
  -3   6   5        753.39        717.06         9.55 o                         
  -2   6   5         32.69         53.44         2.65 o                         
  -1   6   5       1140.27       1084.27         7.64 o                         
   0   6   5        171.72        149.79         3.18 o                         
   1   6   5       5319.00       5359.27        62.67 o                         
   2   6   5       1768.35       1746.31        45.19 o                         
   3   6   5       4114.04       4013.10        51.10 o                         
   4   6   5        745.42        796.94        15.38 o                         
   5   6   5         17.59         21.95         7.76 o                         
   6   6   5        568.42        573.69        11.60 o                         
   7   6   5        555.29        586.20        22.02 o                         
   8   6   5        364.35        334.31       189.55 o                         
 -13   7   5        893.32        990.24        28.63 o                         
 -12   7   5        121.86        114.44         7.20 o                         
 -11   7   5        547.88        585.07        12.53 o                         
 -10   7   5       1735.86       1783.54        25.56 o                         
  -9   7   5       7059.31       6824.78        53.91 o                         
  -8   7   5        451.17        456.28        11.51 o                         
  -7   7   5       2886.72       2870.72        24.83 o                         
  -6   7   5        186.29        190.23         4.84 o                         
  -5   7   5        662.95        716.98        10.55 o                         
  -4   7   5       1404.15       1292.77        10.64 o                         
  -3   7   5        429.40        371.00         6.46 o                         
  -2   7   5         35.83         49.33         3.35 o                         
  -1   7   5      12527.78      12609.56        85.35 o                         
   0   7   5       1797.37       1775.31        16.75 o                         
   1   7   5       3235.12       3302.93        27.57 o                         
   2   7   5        756.81        689.83        18.02 o                         
   3   7   5       1083.26       1178.99        15.69 o                         
   4   7   5        149.73        157.69         9.79 o                         
   5   7   5       4546.02       4523.29        51.11 o                         
   6   7   5        887.50        883.96        28.09 o                         
   7   7   5        956.88       1029.43        27.28 o                         
   8   7   5        656.65        706.74        26.04 o                         
 -13   8   5        538.28        579.05        27.05 o                         
 -12   8   5          0.44          0.17         6.21 o                         
 -11   8   5        156.73        182.92         8.85 o                         
 -10   8   5          4.71          0.21         2.77 o                         
  -9   8   5        878.41        788.79        11.30 o                         
  -8   8   5         93.17        115.10         5.75 o                         
  -7   8   5       1808.93       1763.99        16.75 o                         
  -6   8   5        296.67        310.36         7.09 o                         
  -5   8   5         19.26         19.79         2.79 o                         
  -4   8   5        165.59        166.91         4.47 o                         
  -3   8   5        544.99        550.52         7.16 o                         
  -2   8   5        520.49        539.46         8.14 o                         
  -1   8   5        311.35        332.14         5.18 o                         
   0   8   5        294.71        256.99        11.01 o                         
   1   8   5       3375.82       3388.26        30.48 o                         
   2   8   5          0.65          4.13         3.07 o                         
   3   8   5        815.82        864.73        12.54 o                         
   4   8   5         39.75         27.72         5.61 o                         
   5   8   5        613.72        620.67        28.69 o                         
   6   8   5         10.44          6.89         4.00 o                         
   7   8   5        142.37          8.47        12.59 o                         
   8   8   5        217.54          0.88        11.55 o                         
 -12   9   5        342.83        350.06        16.23 o                         
 -11   9   5         29.49         22.77        10.84 o                         
 -10   9   5        982.32        986.06        13.72 o                         
  -9   9   5       1631.51       1575.69        17.32 o                         
  -8   9   5        196.56        162.86         7.03 o                         
  -7   9   5        847.09        884.30        10.80 o                         
  -6   9   5        197.45        193.40         5.66 o                         
  -5   9   5        204.01        203.47         6.32 o                         
  -4   9   5       3133.05       3057.41        24.61 o                         
  -3   9   5       3006.85       3040.90        23.13 o                         
  -2   9   5        472.64        563.17         7.46 o                         
  -1   9   5       4005.16       3936.59        29.77 o                         
   0   9   5        248.57        275.87        10.06 o                         
   1   9   5        495.65        478.66        10.09 o                         
   2   9   5         78.56         80.16         5.63 o                         
   3   9   5        205.38        217.60         7.72 o                         
   4   9   5        247.16        338.99        10.84 o                         
   5   9   5        885.55        867.40        17.49 o                         
   6   9   5        216.39        260.06         9.96 o                         
   7   9   5         49.32         21.42        13.31 o                         
 -12  10   5         46.10         44.13         8.78 o                         
 -11  10   5        916.47        956.68        21.47 o                         
 -10  10   5          2.62          0.44         5.02 o                         
  -9  10   5        336.20        358.96        12.43 o                         
  -8  10   5       1048.95       1006.99        16.89 o                         
  -7  10   5       1607.46       1691.59        17.46 o                         
  -6  10   5        119.26        106.88         4.91 o                         
  -5  10   5       1889.35       1872.37        22.78 o                         
  -4  10   5        315.95        307.23         6.44 o                         
  -3  10   5       3304.53       3418.34        27.44 o                         
  -2  10   5        638.38        607.94         9.16 o                         
  -1  10   5         43.61         33.87         4.10 o                         
   0  10   5       1245.06       1161.65        10.51 o                         
   1  10   5        986.75        929.61        11.62 o                         
   2  10   5        461.39        515.32        10.36 o                         
   3  10   5       5270.65       5368.29        66.25 o                         
   4  10   5       2777.65       2766.41        29.12 o                         
   5  10   5         42.55         29.92         6.68 o                         
   6  10   5        141.12        106.41        20.66 o                         
   7  10   5         70.59         64.02        25.22 o                         
 -11  11   5        186.28        178.59        10.76 o                         
 -10  11   5         12.76          8.17         4.54 o                         
  -9  11   5         14.23         12.46         4.11 o                         
  -8  11   5        163.42        153.28         8.54 o                         
  -7  11   5        136.67        150.18         7.27 o                         
  -6  11   5         63.33         60.59         5.25 o                         
  -5  11   5        109.75         93.54         5.17 o                         
  -4  11   5        272.02        281.39         7.03 o                         
  -3  11   5        102.55        111.06         6.08 o                         
  -2  11   5        723.57        757.26         9.63 o                         
  -1  11   5         81.56         77.96         4.82 o                         
   0  11   5        341.12        344.87        16.93 o                         
   1  11   5        900.96        843.62         9.51 o                         
   2  11   5       1155.50       1037.93        16.50 o                         
   3  11   5        894.99        932.37        18.29 o                         
   4  11   5        168.34        194.31        14.68 o                         
   5  11   5          5.97          8.05         5.54 o                         
   6  11   5         63.62         42.15        11.59 o                         
 -11  12   5          6.23          2.56         4.68 o                         
 -10  12   5        539.22        571.10        15.16 o                         
  -9  12   5        907.56        909.45        13.85 o                         
  -8  12   5       3915.69       3923.14        41.93 o                         
  -7  12   5          3.28          9.98         4.07 o                         
  -6  12   5          3.74         10.32         3.85 o                         
  -5  12   5         74.53         69.96         5.08 o                         
  -4  12   5        185.70        187.19         6.98 o                         
  -3  12   5        673.81        678.75        10.48 o                         
  -2  12   5       6000.10       5936.16        60.91 o                         
  -1  12   5        474.11        506.36        11.09 o                         
   0  12   5       2931.58       3080.55        25.07 o                         
   1  12   5         53.40         61.59         4.70 o                         
   2  12   5        374.53        325.35         9.76 o                         
   3  12   5        385.51        390.33        13.42 o                         
   4  12   5       2265.84       2299.97        29.78 o                         
   5  12   5        127.51        105.37        21.78 o                         
   6  12   5        430.13        412.92        39.50 o                         
 -10  13   5        677.03        713.49        16.70 o                         
  -9  13   5       1323.58       1400.66        21.42 o                         
  -8  13   5         21.90         22.71         5.28 o                         
  -7  13   5        230.52        234.42         8.66 o                         
  -6  13   5         16.24         18.38         4.77 o                         
  -5  13   5        211.74        190.26         9.05 o                         
  -4  13   5        695.06        662.61        11.29 o                         
  -3  13   5        116.36        130.36         6.16 o                         
  -2  13   5        544.84        549.83        34.51 o                         
  -1  13   5       1742.20       1830.14        19.29 o                         
   0  13   5        183.38        185.42        11.91 o                         
   1  13   5         43.06         33.90         5.21 o                         
   2  13   5        536.19        534.09        21.25 o                         
   3  13   5        540.12        557.26        19.49 o                         
   4  13   5        168.30        151.67        17.99 o                         
   5  13   5        587.42        611.76        14.85 o                         
  -9  14   5        353.35        350.05        14.51 o                         
  -8  14   5        701.64        738.54        13.68 o                         
  -7  14   5          8.85          7.56         4.52 o                         
  -6  14   5          3.08          0.80         4.05 o                         
  -5  14   5          0.45          8.12         4.32 o                         
  -4  14   5         90.29         80.21         6.52 o                         
  -3  14   5         17.85         23.17         4.91 o                         
  -2  14   5       1074.47        978.71        14.56 o                         
  -1  14   5        357.09        399.95         9.55 o                         
   0  14   5          3.34          7.51         3.36 o                         
   1  14   5        196.06        209.64        11.49 o                         
   2  14   5        161.56        188.43        15.96 o                         
   3  14   5          4.57         13.14         8.84 o                         
   4  14   5        464.31        528.39        15.14 o                         
  -8  15   5        138.09        106.07         8.73 o                         
  -7  15   5        376.68        374.05        12.24 o                         
  -6  15   5        822.68        820.38        18.04 o                         
  -5  15   5          4.31         -1.32         4.14 o                         
  -4  15   5       1609.14       1672.47        22.48 o                         
  -3  15   5        274.49        250.66         9.59 o                         
  -2  15   5       1073.16       1052.55        19.12 o                         
  -1  15   5        781.71        809.94        13.98 o                         
   0  15   5        502.84        505.20        10.85 o                         
   1  15   5          3.39         -0.43         4.84 o                         
   2  15   5       2486.89       2563.86        38.19 o                         
   3  15   5        440.61        501.42        16.61 o                         
   4  15   5       1052.71       1155.22        29.09 o                         
  -7  16   5          2.53          0.73         4.22 o                         
  -6  16   5        177.99        179.58        10.15 o                         
  -5  16   5        397.49        400.49        13.64 o                         
  -4  16   5        167.75        119.93        18.75 o                         
  -3  16   5         22.33         15.18         5.16 o                         
  -2  16   5        311.86        337.35        10.35 o                         
  -1  16   5        444.82        513.74        12.38 o                         
   0  16   5        325.19        292.75         9.25 o                         
   1  16   5        286.99        328.70        56.94 o                         
   2  16   5         88.64         49.29        15.62 o                         
  -6  17   5         23.26         17.29         6.50 o                         
  -5  17   5         12.92         11.61         6.32 o                         
  -4  17   5         10.50          7.04         5.11 o                         
  -3  17   5          1.51          6.17         4.96 o                         
  -2  17   5        199.66        158.02         9.18 o                         
  -1  17   5         50.20         47.09         7.73 o                         
   0  17   5          1.93          4.69         5.26 o                         
   1  17   5         15.70          3.01         7.37 o                         
  -3  18   5         45.89         43.50         7.45 o                         
  -2  18   5       1765.15       1861.66        27.23 o                         
 -14   0   6        252.64        261.63       108.07 o                         
 -13   0   6         65.16         67.91        13.03 o                         
 -12   0   6       4022.59       4140.80       108.17 o                         
 -11   0   6        326.05        301.43        22.33 o                         
 -10   0   6       1915.45       1833.61        26.43 o                         
  -9   0   6        328.23        398.05        10.12 o                         
  -8   0   6       1818.05       1927.83        22.69 o                         
  -7   0   6        900.47       1140.14        14.22 o                         
  -6   0   6      43688.72      43247.20      1057.97 o                         
  -5   0   6       1100.47       1032.53        15.72 o                         
  -4   0   6       2781.49       2449.21        24.56 o                         
  -3   0   6        756.81        772.99        11.39 o                         
  -2   0   6        398.19        377.04         6.97 o                         
  -1   0   6          0.35         12.14         2.49 o                         
   0   0   6       7124.63       6859.06        76.70 o                         
   1   0   6       9752.51      10153.03       123.61 o                         
   2   0   6       5588.54       5753.55        56.19 o                         
   3   0   6       3984.85       3985.22        38.91 o                         
   4   0   6       1928.91       1957.10        22.18 o                         
   5   0   6       1105.30       1043.74        17.82 o                         
   6   0   6       3801.92       3978.49        60.94 o                         
   7   0   6       1610.91       1605.64        31.17 o                         
   8   0   6        459.30        503.54        18.33 o                         
 -14   1   6         29.78         39.12         9.11 o                         
 -13   1   6         33.56         25.08         9.16 o                         
 -12   1   6         17.65         19.50         6.79 o                         
 -11   1   6         36.24         33.48         3.75 o                         
 -10   1   6         18.68         15.80         2.54 o                         
  -9   1   6        361.16        371.57         9.16 o                         
  -8   1   6        166.40        198.19         6.73 o                         
  -7   1   6        232.76        244.98         6.28 o                         
  -6   1   6       2156.78       2322.65        29.50 o                         
  -5   1   6          5.02          5.49         1.87 o                         
  -4   1   6       1194.77       1125.27        10.97 o                         
  -3   1   6         23.85         31.25         2.26 o                         
  -2   1   6        992.36        960.18         8.68 o                         
  -1   1   6       5477.09       5237.44        40.21 o                         
   0   1   6          7.19         50.11         6.61 o                         
   1   1   6       1273.75       1330.52        22.00 o                         
   2   1   6         78.06         85.71         3.25 o                         
   3   1   6       2234.45       2222.03        14.87 o                         
   4   1   6        132.65        141.95         3.65 o                         
   5   1   6       1143.46       1143.56        10.95 o                         
   6   1   6          1.76          6.23         3.15 o                         
   7   1   6        497.01        537.66        10.41 o                         
   8   1   6        125.08        108.88        10.78 o                         
 -14   2   6        417.98        420.96        15.72 o                         
 -13   2   6         54.72         62.15         9.54 o                         
 -12   2   6       1354.19       1350.19        29.17 o                         
 -11   2   6        968.74        966.33        16.59 o                         
 -10   2   6         88.69         92.91         3.83 o                         
  -9   2   6          4.30         11.64         1.95 o                         
  -8   2   6          5.52          8.12         2.13 o                         
  -7   2   6        117.44        204.26        11.35 o                         
  -6   2   6       8741.44       8446.41        60.51 o                         
  -5   2   6       2464.32       2651.24        28.66 o                         
  -4   2   6       3073.48       3401.97        35.29 o                         
  -3   2   6       4179.58       4325.57        28.91 o                         
  -2   2   6        534.19        484.23         4.86 o                         
  -1   2   6       3543.19       3747.26        24.77 o                         
   0   2   6       5642.11       5783.79        65.86 o                         
   1   2   6       1334.61       1441.43        10.79 o                         
   2   2   6         93.21         74.99         3.36 o                         
   3   2   6          7.39         12.70         3.53 o                         
   4   2   6          2.34          2.88         1.61 o                         
   5   2   6         33.70         30.39         2.43 o                         
   6   2   6        900.77        909.64        11.19 o                         
   7   2   6        228.12        192.44         9.04 o                         
   8   2   6        196.15        175.58        32.73 o                         
 -14   3   6         38.06         30.94         9.31 o                         
 -13   3   6        489.00        534.71        21.33 o                         
 -12   3   6       2128.73       2051.94        30.62 o                         
 -11   3   6         37.20         41.56         5.12 o                         
 -10   3   6       4278.56       4074.44        33.93 o                         
  -9   3   6       2385.82       2377.14        29.19 o                         
  -8   3   6       1839.83       1850.13        14.05 o                         
  -7   3   6        319.82        265.06        10.17 o                         
  -6   3   6        501.56        450.47         8.96 o                         
  -5   3   6       1054.67       1066.10         8.53 o                         
  -4   3   6       5089.01       4974.93        44.10 o                         
  -3   3   6         18.90         12.54         2.54 o                         
  -2   3   6       1163.48       1240.37         9.86 o                         
  -1   3   6      18897.62      18768.89       132.45 o                         
   0   3   6        888.59       1059.86         9.67 o                         
   1   3   6       4808.18       5008.35        29.77 o                         
   2   3   6       2556.16       2553.20        19.03 o                         
   3   3   6       5034.23       5245.61        48.10 o                         
   4   3   6        165.59        142.88         4.50 o                         
   5   3   6       1950.61       1944.30        12.30 o                         
   6   3   6        350.41        333.26         6.24 o                         
   7   3   6        574.30        563.24        13.24 o                         
   8   3   6         50.34         38.22        19.44 o                         
 -14   4   6        296.56        301.44        17.09 o                         
 -13   4   6         15.72         14.92         9.12 o                         
 -12   4   6        762.46        724.85        14.05 o                         
 -11   4   6        141.35        167.52         6.37 o                         
 -10   4   6        503.60        448.26        13.26 o                         
  -9   4   6       1564.22       1546.92        12.99 o                         
  -8   4   6        806.51        756.21         8.24 o                         
  -7   4   6        405.99        387.35         6.23 o                         
  -6   4   6       2362.18       2480.48        21.56 o                         
  -5   4   6        117.78         71.44         3.47 o                         
  -4   4   6        579.68        497.05         6.49 o                         
  -3   4   6        540.50        653.08         6.02 o                         
  -2   4   6        272.12        255.13         4.48 o                         
  -1   4   6         19.59         18.04         2.09 o                         
   0   4   6        553.04        599.89        13.06 o                         
   1   4   6         92.56         89.00         4.43 o                         
   2   4   6        691.44        762.15        11.83 o                         
   3   4   6        493.78        491.04        12.08 o                         
   4   4   6       1472.49       1434.70        17.21 o                         
   5   4   6         45.13         34.36         3.83 o                         
   6   4   6        172.88        148.96         8.29 o                         
   7   4   6        192.07        202.62        18.99 o                         
   8   4   6          2.44          1.95         8.85 o                         
 -14   5   6          0.70         29.44        24.78 o                         
 -13   5   6       1925.97       2043.41        42.60 o                         
 -12   5   6        142.45        158.41         7.65 o                         
 -11   5   6       2234.93       2341.03        24.52 o                         
 -10   5   6        411.63        349.56         9.06 o                         
  -9   5   6        610.26        675.60        13.27 o                         
  -8   5   6        213.79        173.98         4.88 o                         
  -7   5   6      11348.62      11148.00        85.08 o                         
  -6   5   6       5096.26       5028.46        35.99 o                         
  -5   5   6       5075.07       4761.35        33.14 o                         
  -4   5   6       5942.52       6307.73        43.25 o                         
  -3   5   6       2161.39       2176.26        14.01 o                         
  -2   5   6        907.26        840.43         6.42 o                         
  -1   5   6       2473.64       2326.32        15.84 o                         
   0   5   6       1768.24       1726.60        23.96 o                         
   1   5   6       4728.72       4773.61        48.64 o                         
   2   5   6       6192.84       6308.07        62.65 o                         
   3   5   6        214.60        239.03         7.45 o                         
   4   5   6        343.94        322.49        16.05 o                         
   5   5   6        976.91       1012.02        14.48 o                         
   6   5   6        544.25        469.37        14.08 o                         
   7   5   6        909.09        903.16        22.59 o                         
   8   5   6       1700.89       1741.77        45.29 o                         
 -13   6   6        129.63        125.36        12.17 o                         
 -12   6   6        235.14        280.35        11.04 o                         
 -11   6   6       1386.61       1403.13        18.17 o                         
 -10   6   6        147.34        163.13         4.70 o                         
  -9   6   6        971.33        923.97        11.65 o                         
  -8   6   6       1530.29       1428.99        26.52 o                         
  -7   6   6        788.00        812.34         9.33 o                         
  -6   6   6       4110.36       3976.15        30.16 o                         
  -5   6   6        401.16        395.20         9.23 o                         
  -4   6   6          3.50          9.31         2.36 o                         
  -3   6   6       1699.12       1680.05        18.37 o                         
  -2   6   6       8837.46       9359.27        56.65 o                         
  -1   6   6          0.84          2.68         1.06 o                         
   0   6   6       3059.81       2898.23        37.19 o                         
   1   6   6        287.79        301.76         7.10 o                         
   2   6   6        121.32        109.22         6.58 o                         
   3   6   6        256.76        218.02         8.21 o                         
   4   6   6        829.11        827.56        14.58 o                         
   5   6   6         33.17         34.95         4.82 o                         
   6   6   6       1191.97       1081.00        57.09 o                         
   7   6   6          9.34         -0.37         5.44 o                         
 -13   7   6         19.71         17.43         8.90 o                         
 -12   7   6         28.80         39.17         5.83 o                         
 -11   7   6          3.54          2.33         2.61 o                         
 -10   7   6         66.42         67.30         4.59 o                         
  -9   7   6        103.38         89.65         5.01 o                         
  -8   7   6        410.30        373.80         6.94 o                         
  -7   7   6        759.94        738.80        10.02 o                         
  -6   7   6        168.83        170.08         4.65 o                         
  -5   7   6        371.33        367.54         5.94 o                         
  -4   7   6        336.68        341.78         6.77 o                         
  -3   7   6         36.81         33.05         2.77 o                         
  -2   7   6         29.03         46.20         3.26 o                         
  -1   7   6        807.45        846.89         7.75 o                         
   0   7   6       1035.35        865.54        18.20 o                         
   1   7   6          0.17          1.23         2.73 o                         
   2   7   6       1822.80       1887.57        22.24 o                         
   3   7   6        865.61        873.36        25.23 o                         
   4   7   6         58.50         44.01         5.38 o                         
   5   7   6        115.12         77.28         6.07 o                         
   6   7   6        109.65         -4.72        10.88 o                         
   7   7   6          0.48          0.96         6.01 o                         
 -13   8   6         40.81         50.22         7.63 o                         
 -12   8   6          6.89         11.36         5.24 o                         
 -11   8   6       3039.09       2812.20        78.70 o                         
 -10   8   6        159.51        185.72         9.75 o                         
  -9   8   6       3002.77       2898.60        26.12 o                         
  -8   8   6         17.66         17.43         3.52 o                         
  -7   8   6        353.06        371.16         8.57 o                         
  -6   8   6         90.04         80.02         4.26 o                         
  -5   8   6       1483.84       1525.52        13.39 o                         
  -4   8   6          0.46          3.12         2.33 o                         
  -3   8   6      11249.02      11540.19        83.24 o                         
  -2   8   6       5402.80       5539.01        43.69 o                         
  -1   8   6       2253.68       2237.18        36.26 o                         
   0   8   6       1535.55       1385.10        11.84 o                         
   1   8   6        405.77        429.87        10.25 o                         
   2   8   6        602.00        550.69        11.47 o                         
   3   8   6        951.96        932.77        15.56 o                         
   4   8   6       2105.42       2266.95        33.38 o                         
   5   8   6        428.56        423.72        11.47 o                         
   6   8   6        771.83        851.56        25.89 o                         
   7   8   6         41.04         21.98        10.02 o                         
 -12   9   6         30.54         29.10         6.82 o                         
 -11   9   6       1046.12       1003.58        43.17 o                         
 -10   9   6        150.45        144.67         6.82 o                         
  -9   9   6        762.97        771.36        11.82 o                         
  -8   9   6         75.25         77.13         5.15 o                         
  -7   9   6       2574.25       2493.97        21.88 o                         
  -6   9   6        486.19        510.91         8.86 o                         
  -5   9   6       2203.15       2180.31        19.78 o                         
  -4   9   6       2630.69       2704.44        21.85 o                         
  -3   9   6         14.70         16.40         3.03 o                         
  -2   9   6         33.07         49.98         3.12 o                         
  -1   9   6       1287.36       1202.74        19.80 o                         
   0   9   6       1733.39       1692.18        17.29 o                         
   1   9   6       1639.69       1687.79        24.31 o                         
   2   9   6       3865.35       3866.72        39.72 o                         
   3   9   6          1.31          5.21         4.62 o                         
   4   9   6       1279.79       1301.49        21.27 o                         
   5   9   6        431.64        380.38        13.08 o                         
   6   9   6         65.21         18.54        15.01 o                         
   7   9   6         94.85         79.35        43.63 o                         
 -12  10   6        498.88        497.24        17.05 o                         
 -11  10   6          5.58          3.88         5.60 o                         
 -10  10   6          0.13          4.96         3.68 o                         
  -9  10   6         22.36         32.76         5.48 o                         
  -8  10   6       1157.06       1141.30        14.50 o                         
  -7  10   6          5.04          6.46         3.93 o                         
  -6  10   6       1870.01       1779.21        17.69 o                         
  -5  10   6         13.18         16.31         3.53 o                         
  -4  10   6        351.31        342.52         9.75 o                         
  -3  10   6        147.28        158.07         8.46 o                         
  -2  10   6         31.41         24.23         3.06 o                         
  -1  10   6         13.83          9.65         2.47 o                         
   0  10   6         62.03         43.04         3.01 o                         
   1  10   6        309.35        366.75        10.72 o                         
   2  10   6       1423.48       1525.51        22.16 o                         
   3  10   6        243.62        240.26         8.45 o                         
   4  10   6        237.31        207.23        11.34 o                         
   5  10   6          0.23          2.78         5.55 o                         
   6  10   6          1.46          3.49        10.01 o                         
 -12  11   6          9.49         -1.57         6.96 o                         
 -11  11   6         31.44         43.92         7.74 o                         
 -10  11   6       1392.44       1402.64        20.19 o                         
  -9  11   6        980.14        964.76        15.64 o                         
  -8  11   6         95.23        100.49         5.87 o                         
  -7  11   6       1474.09       1467.14        24.03 o                         
  -6  11   6          4.46          6.55         3.72 o                         
  -5  11   6       1289.83       1390.36        15.58 o                         
  -4  11   6       1864.06       1789.31        17.48 o                         
  -3  11   6        746.44        807.84        12.85 o                         
  -2  11   6        754.03        742.70        11.19 o                         
  -1  11   6       1622.81       1502.29        17.88 o                         
   0  11   6         83.75         94.46         4.17 o                         
   1  11   6       1382.34       1366.96        19.94 o                         
   2  11   6       2082.34       2045.62        26.80 o                         
   3  11   6         38.84         33.89         6.14 o                         
   4  11   6        517.77        536.75        18.10 o                         
   5  11   6        620.11        661.05        17.81 o                         
   6  11   6         21.11         13.90         9.57 o                         
 -11  12   6        160.37        144.68        10.76 o                         
 -10  12   6          4.59          3.74         4.29 o                         
  -9  12   6        323.67        316.26        13.02 o                         
  -8  12   6         10.72         15.22         4.88 o                         
  -7  12   6        405.46        437.43        10.58 o                         
  -6  12   6        577.22        570.17        10.72 o                         
  -5  12   6        120.29        101.71         5.96 o                         
  -4  12   6        924.35        904.28        19.81 o                         
  -3  12   6       1622.34       1651.43        20.78 o                         
  -2  12   6        740.46        715.10        14.01 o                         
  -1  12   6        892.65        827.84        10.38 o                         
   0  12   6       1066.42       1015.32        20.48 o                         
   1  12   6         51.78         51.84         5.99 o                         
   2  12   6         40.94         16.48         5.30 o                         
   3  12   6          7.18          6.27         6.55 o                         
   4  12   6         63.26         33.30        14.13 o                         
   5  12   6         50.51         35.32         7.90 o                         
 -10  13   6       1882.46       1892.10        26.80 o                         
  -9  13   6        161.77        167.05        13.17 o                         
  -8  13   6        290.23        292.82        15.20 o                         
  -7  13   6         92.14         99.66         7.04 o                         
  -6  13   6          9.97         15.81         4.45 o                         
  -5  13   6        390.37        351.58        10.05 o                         
  -4  13   6       1711.98       1587.68        22.75 o                         
  -3  13   6       2100.33       2125.11        22.45 o                         
  -2  13   6       1947.63       2043.27        21.33 o                         
  -1  13   6        407.80        387.61        10.71 o                         
   0  13   6        436.12        406.63         9.97 o                         
   1  13   6         70.45         52.23         6.36 o                         
   2  13   6        622.24        604.30        16.16 o                         
   3  13   6       1389.27       1377.06        22.31 o                         
   4  13   6        236.66        203.13        34.01 o                         
 -10  14   6         43.40         47.59         7.04 o                         
  -9  14   6        444.36        439.03        12.80 o                         
  -8  14   6        623.49        615.02        13.75 o                         
  -7  14   6         43.65         32.80         5.55 o                         
  -6  14   6       1301.48       1259.91        19.67 o                         
  -5  14   6        162.12        145.87         7.89 o                         
  -4  14   6         58.56         45.00         5.65 o                         
  -3  14   6       1392.30       1355.70        18.65 o                         
  -2  14   6        667.62        695.17        12.30 o                         
  -1  14   6          0.21         -3.03         3.69 o                         
   0  14   6        160.70        149.95         8.70 o                         
   1  14   6        537.31        559.00        14.86 o                         
   2  14   6        479.45        496.32        17.22 o                         
   3  14   6       1238.52       1340.69        26.45 o                         
   4  14   6          4.78          5.76         6.40 o                         
  -9  15   6          1.41         -0.20         4.39 o                         
  -8  15   6         87.04         81.09        11.10 o                         
  -7  15   6          8.25          0.29         4.81 o                         
  -6  15   6        464.62        440.10        15.12 o                         
  -5  15   6          0.14          4.04         4.59 o                         
  -4  15   6         44.39         59.30         7.12 o                         
  -3  15   6          4.88         12.44         4.98 o                         
  -2  15   6        182.81        232.78         9.41 o                         
  -1  15   6         29.67         44.06         5.64 o                         
   0  15   6        243.11        238.19        13.73 o                         
   1  15   6          4.13         13.55         6.91 o                         
   2  15   6         67.41         34.70        14.40 o                         
   3  15   6         18.43         15.71        10.50 o                         
  -8  16   6        163.94        160.39        10.55 o                         
  -7  16   6          0.15         -0.15         5.63 o                         
  -6  16   6        511.39        562.99        14.13 o                         
  -5  16   6        922.19        899.95        17.26 o                         
  -4  16   6        129.92        117.38         9.02 o                         
  -3  16   6       1210.52       1288.68        21.57 o                         
  -2  16   6         73.88         67.66         7.29 o                         
  -1  16   6          0.65         -1.70         4.98 o                         
   0  16   6        108.38         57.06        17.24 o                         
   1  16   6        425.44        472.21        21.61 o                         
   2  16   6         69.06         69.25        19.34 o                         
  -6  17   6          6.90          9.97         6.59 o                         
  -5  17   6          6.86         10.80         5.77 o                         
  -4  17   6        575.84        568.80        29.85 o                         
  -3  17   6        611.14        684.81        15.82 o                         
  -2  17   6        664.93        700.70        23.93 o                         
  -1  17   6       1567.90       1584.45        25.89 o                         
   0  17   6         12.01         10.91         7.68 o                         
 -14   1   7       1008.86       1018.94        31.83 o                         
 -13   1   7       2314.24       2321.60        43.45 o                         
 -12   1   7         94.80         81.38         6.60 o                         
 -11   1   7        815.91        731.66        17.03 o                         
 -10   1   7         36.90         17.18         2.74 o                         
  -9   1   7        123.65         99.71         6.40 o                         
  -8   1   7       7952.97       7658.57        52.19 o                         
  -7   1   7      14313.20      14562.35       121.03 o                         
  -6   1   7        607.69        660.07         7.70 o                         
  -5   1   7        967.45        796.27        11.50 o                         
  -4   1   7        634.74        626.75         7.52 o                         
  -3   1   7         61.83         97.65         5.00 o                         
  -2   1   7       2846.86       2669.35        32.79 o                         
  -1   1   7       8243.05       8296.47       142.33 o                         
   0   1   7        739.01        769.51         9.09 o                         
   1   1   7       5555.62       5223.61        40.35 o                         
   2   1   7          9.61         16.04         2.17 o                         
   3   1   7        685.92        639.99         9.18 o                         
   4   1   7         30.03         40.10         3.23 o                         
   5   1   7       1348.10       1274.61        12.87 o                         
   6   1   7         35.94         24.24         3.16 o                         
   7   1   7       1257.50       1250.65        30.38 o                         
 -14   2   7        169.84        149.96        13.94 o                         
 -13   2   7          7.23          2.22         8.20 o                         
 -12   2   7       1143.97       1145.15        28.78 o                         
 -11   2   7       4271.50       4127.82        28.99 o                         
 -10   2   7       2023.68       2021.34        21.31 o                         
  -9   2   7       6637.30       6573.99        49.72 o                         
  -8   2   7         26.28         35.05         3.99 o                         
  -7   2   7        162.96        220.05         8.41 o                         
  -6   2   7       7327.66       7622.45        54.87 o                         
  -5   2   7      11022.27      11658.50        98.71 o                         
  -4   2   7         69.61         77.30         3.99 o                         
  -3   2   7      10306.54       9556.08        70.06 o                         
  -2   2   7       2714.03       2928.63        19.84 o                         
  -1   2   7      11011.68      11736.23        86.99 o                         
   0   2   7       1740.60       1875.76        26.24 o                         
   1   2   7        330.11        310.49         6.73 o                         
   2   2   7       1070.24       1059.17        16.01 o                         
   3   2   7       7113.89       7303.85        52.63 o                         
   4   2   7        596.29        616.76         9.14 o                         
   5   2   7       5948.55       5956.78        41.99 o                         
   6   2   7       1119.10        975.15        23.67 o                         
   7   2   7          5.63         -4.53         8.76 o                         
 -14   3   7          0.33          6.53         8.20 o                         
 -13   3   7        305.16        338.81        16.18 o                         
 -12   3   7        311.63        303.61         9.73 o                         
 -11   3   7       1148.56       1070.05        20.37 o                         
 -10   3   7        645.18        652.19         7.09 o                         
  -9   3   7       1186.56       1253.54        13.55 o                         
  -8   3   7        284.08        266.20         9.87 o                         
  -7   3   7       1276.70       1492.23        12.84 o                         
  -6   3   7       5559.97       5631.68        51.07 o                         
  -5   3   7       1750.95       1813.29        14.48 o                         
  -4   3   7        338.97        308.32         7.28 o                         
  -3   3   7       5345.95       5467.68        40.83 o                         
  -2   3   7         27.99         28.89         2.78 o                         
  -1   3   7         26.27         32.54         1.85 o                         
   0   3   7        382.85        354.22         6.97 o                         
   1   3   7        113.75        121.07         2.64 o                         
   2   3   7        110.45         85.03         7.65 o                         
   3   3   7        114.45        100.70         3.47 o                         
   4   3   7       2141.82       2103.25        23.18 o                         
   5   3   7         29.79         23.33         3.21 o                         
   6   3   7         26.70         34.75         5.96 o                         
   7   3   7         14.15          8.96         7.62 o                         
 -14   4   7       1467.80       1498.44        33.16 o                         
 -13   4   7        160.02        153.32         8.38 o                         
 -12   4   7       1552.25       1566.05        25.95 o                         
 -11   4   7        140.70        129.43         5.85 o                         
 -10   4   7         98.69         96.16         3.19 o                         
  -9   4   7       1287.28       1286.97        12.40 o                         
  -8   4   7       3812.97       3709.18        31.74 o                         
  -7   4   7       1017.15        999.00        11.08 o                         
  -6   4   7      10423.73      10499.89        72.23 o                         
  -5   4   7        132.04        132.54         4.87 o                         
  -4   4   7        892.34        890.86         8.73 o                         
  -3   4   7        176.81        106.30         7.66 o                         
  -2   4   7       3132.88       3106.52        32.56 o                         
  -1   4   7        731.96        674.98         6.39 o                         
   0   4   7       8928.76       8564.19       206.71 o                         
   1   4   7        168.33        149.31        12.43 o                         
   2   4   7       1744.52       1691.96        19.78 o                         
   3   4   7        120.30        145.68         7.41 o                         
   4   4   7        720.51        704.36        12.88 o                         
   5   4   7        920.94        863.11        17.24 o                         
   6   4   7       1072.96       1083.60        23.25 o                         
   7   4   7         81.78         27.41        32.63 o                         
 -14   5   7        209.58        225.98        15.39 o                         
 -13   5   7        208.70        209.19        13.55 o                         
 -12   5   7        380.04        417.89        11.53 o                         
 -11   5   7        274.43        274.52        11.18 o                         
 -10   5   7         34.23         34.19         3.82 o                         
  -9   5   7        405.75        425.36         6.92 o                         
  -8   5   7       1851.63       1807.99        15.31 o                         
  -7   5   7       3070.98       3036.88        38.74 o                         
  -6   5   7       1396.13       1378.66        23.22 o                         
  -5   5   7        564.76        599.33         7.13 o                         
  -4   5   7        810.88        798.49         7.36 o                         
  -3   5   7        142.85        171.75         5.05 o                         
  -2   5   7       1223.02       1085.00        18.29 o                         
  -1   5   7        866.00        919.26         8.27 o                         
   0   5   7        118.23        138.80         5.96 o                         
   1   5   7        788.08        718.13        12.50 o                         
   2   5   7         26.57         25.49         4.81 o                         
   3   5   7        320.94        356.35         9.49 o                         
   4   5   7         57.86         54.87         5.52 o                         
   5   5   7          2.41         -0.63         6.60 o                         
   6   5   7        709.66        804.67        19.20 o                         
   7   5   7        136.31         -6.00         9.04 o                         
 -14   6   7        200.08        194.94        23.00 o                         
 -13   6   7          6.59          2.28         5.15 o                         
 -12   6   7         52.12         26.99         6.21 o                         
 -11   6   7        168.57        124.89         5.80 o                         
 -10   6   7        615.09        616.59         8.56 o                         
  -9   6   7        148.53        162.88         5.42 o                         
  -8   6   7       1273.36       1187.47        12.97 o                         
  -7   6   7        445.65        440.37         7.58 o                         
  -6   6   7        465.80        425.78         7.15 o                         
  -5   6   7         28.30         18.20         2.63 o                         
  -4   6   7       1970.48       1992.90        14.75 o                         
  -3   6   7        736.33        779.42         7.70 o                         
  -2   6   7        419.19        379.16         4.66 o                         
  -1   6   7        565.53        597.52         7.17 o                         
   0   6   7       3208.43       3306.75        36.82 o                         
   1   6   7       1104.82       1019.97        16.34 o                         
   2   6   7        256.72        218.18         8.29 o                         
   3   6   7        167.65        138.55        12.00 o                         
   4   6   7         17.89         18.67         5.43 o                         
   5   6   7         19.00         18.72         5.52 o                         
   6   6   7        850.16        919.63        27.60 o                         
   7   6   7         43.85         16.66        18.45 o                         
 -13   7   7        394.00        401.47        25.04 o                         
 -12   7   7          2.98          7.08         4.61 o                         
 -11   7   7       1231.68       1208.64        18.07 o                         
 -10   7   7       1720.85       1813.53        20.43 o                         
  -9   7   7        329.32        332.90         8.09 o                         
  -8   7   7       3274.44       3207.71        29.65 o                         
  -7   7   7        702.88        698.35        12.28 o                         
  -6   7   7        178.31        197.27         5.37 o                         
  -5   7   7         13.90         14.98         2.95 o                         
  -4   7   7       1194.74       1057.12        13.05 o                         
  -3   7   7         65.68         63.43         2.87 o                         
  -2   7   7       2658.57       2411.25        15.94 o                         
  -1   7   7        920.88        934.18        12.59 o                         
   0   7   7       1222.08       1307.22        15.33 o                         
   1   7   7        563.11        534.29        11.68 o                         
   2   7   7        210.80        238.41        10.20 o                         
   3   7   7         96.33         90.28         7.23 o                         
   4   7   7       3415.95       3568.36        44.93 o                         
   5   7   7        353.45        321.56        10.21 o                         
   6   7   7        848.26        922.92        24.07 o                         
 -13   8   7        138.11        109.80        12.50 o                         
 -12   8   7        117.44        106.38         8.55 o                         
 -11   8   7         66.24         53.06         6.71 o                         
 -10   8   7        393.93        387.31        10.54 o                         
  -9   8   7        230.66        228.17         7.66 o                         
  -8   8   7        418.89        405.78         8.99 o                         
  -7   8   7          1.67         10.48         3.41 o                         
  -6   8   7        761.11        680.10        13.33 o                         
  -5   8   7        442.32        420.58        10.39 o                         
  -4   8   7         30.97         39.05         4.60 o                         
  -3   8   7         59.85         43.66         3.72 o                         
  -2   8   7        739.83        746.84         9.01 o                         
  -1   8   7         31.57         31.70         2.59 o                         
   0   8   7          7.41          7.45         4.03 o                         
   1   8   7         97.87        126.90         6.31 o                         
   2   8   7        245.02        212.39         9.09 o                         
   3   8   7          0.84         -4.13         8.56 o                         
   4   8   7         28.71         30.69         9.64 o                         
   5   8   7          2.97         -2.28         5.21 o                         
   6   8   7          1.58          5.77         8.16 o                         
 -13   9   7         49.45         41.00         7.67 o                         
 -12   9   7          7.27         12.88         5.35 o                         
 -11   9   7        936.56        905.64        18.60 o                         
 -10   9   7       1122.30       1104.43        16.88 o                         
  -9   9   7        342.09        389.98         9.90 o                         
  -8   9   7       1818.55       1848.37        19.52 o                         
  -7   9   7        406.99        431.49         9.54 o                         
  -6   9   7       1329.62       1391.06        15.41 o                         
  -5   9   7        658.32        619.31         9.56 o                         
  -4   9   7       2502.42       2586.59        29.59 o                         
  -3   9   7       1162.61       1226.70        12.63 o                         
  -2   9   7       1491.06       1411.56        13.92 o                         
  -1   9   7         60.84         35.23         1.78 o                         
   0   9   7        554.75        653.42        13.56 o                         
   1   9   7          9.66         13.78         4.24 o                         
   2   9   7        172.08        195.88        17.09 o                         
   3   9   7         89.29         90.87        13.86 o                         
   4   9   7       2586.39       2706.28        40.07 o                         
   5   9   7        404.33        392.68        14.70 o                         
   6   9   7         17.16         10.61        10.00 o                         
 -12  10   7        440.40        433.82        12.95 o                         
 -11  10   7        351.97        306.73        21.93 o                         
 -10  10   7          1.79          3.79         4.54 o                         
  -9  10   7       3533.39       3381.45        33.34 o                         
  -8  10   7       1883.29       1902.29        25.54 o                         
  -7  10   7       2144.30       2118.02        26.45 o                         
  -6  10   7       1759.03       1708.27        33.84 o                         
  -5  10   7         70.97         89.52         6.31 o                         
  -4  10   7         55.47         84.91         5.71 o                         
  -3  10   7       4313.42       4309.55        37.28 o                         
  -2  10   7       4476.60       4485.23        33.51 o                         
  -1  10   7        447.53        475.06         8.35 o                         
   0  10   7       3261.85       3261.71        39.28 o                         
   1  10   7        110.98         99.07         8.30 o                         
   2  10   7        756.52        828.19        15.09 o                         
   3  10   7        615.08        636.57        19.22 o                         
   4  10   7          0.58         -4.91         6.24 o                         
   5  10   7        471.86        522.03        32.96 o                         
 -12  11   7          1.14          0.17         6.73 o                         
 -11  11   7        435.52        394.76        15.04 o                         
 -10  11   7        374.31        380.91        10.95 o                         
  -9  11   7        242.56        251.53        11.32 o                         
  -8  11   7         43.16         46.28         5.48 o                         
  -7  11   7         15.26         10.26         4.30 o                         
  -6  11   7        832.88        814.73        16.78 o                         
  -5  11   7        188.20        185.92         8.41 o                         
  -4  11   7        847.84        789.06        10.91 o                         
  -3  11   7          3.54         16.08         4.96 o                         
  -2  11   7        440.35        504.56        12.56 o                         
  -1  11   7       1400.28       1504.35        23.43 o                         
   0  11   7        440.77        404.59         6.45 o                         
   1  11   7        700.96        664.35        17.33 o                         
   2  11   7         68.79         53.95         6.61 o                         
   3  11   7        406.04        407.95        14.11 o                         
   4  11   7        625.16        650.96        20.30 o                         
   5  11   7         99.89         85.75        26.93 o                         
 -11  12   7        820.94        780.44        15.90 o                         
 -10  12   7         93.83         80.41         9.98 o                         
  -9  12   7       2161.38       2233.09        28.10 o                         
  -8  12   7        622.63        676.16        13.55 o                         
  -7  12   7         30.75         40.30         5.56 o                         
  -6  12   7       1507.80       1419.03        17.61 o                         
  -5  12   7       1569.95       1577.57        17.97 o                         
  -4  12   7       2654.01       2719.51        26.92 o                         
  -3  12   7       5397.67       5224.26        44.48 o                         
  -2  12   7        381.18        395.13         8.80 o                         
  -1  12   7        457.32        477.24         9.71 o                         
   0  12   7        938.74        931.37        13.19 o                         
   1  12   7        159.48        147.66         8.59 o                         
   2  12   7        219.19        195.09        13.72 o                         
   3  12   7       2058.61       2206.17        33.74 o                         
   4  12   7        192.94        150.42        20.27 o                         
 -11  13   7        866.43        920.21        18.63 o                         
 -10  13   7        437.76        438.66        13.96 o                         
  -9  13   7         34.67         36.13         6.19 o                         
  -8  13   7       1608.25       1561.43        20.78 o                         
  -7  13   7        493.27        532.57        12.27 o                         
  -6  13   7          5.76         -2.46         3.89 o                         
  -5  13   7        183.69        170.35         7.55 o                         
  -4  13   7        763.78        775.85        13.27 o                         
  -3  13   7         15.92         21.28         4.43 o                         
  -2  13   7       1010.21       1073.07        13.40 o                         
  -1  13   7        368.36        311.31         7.21 o                         
   0  13   7         10.13          9.81         2.30 o                         
   1  13   7        339.11        396.63        16.01 o                         
   2  13   7        106.41         93.87        23.35 o                         
   3  13   7        118.99        100.03        28.57 o                         
   4  13   7        471.55        528.48        25.15 o                         
 -10  14   7        121.51         97.35        18.17 o                         
  -9  14   7        306.91        300.60        12.56 o                         
  -8  14   7        290.11        319.65        14.39 o                         
  -7  14   7         49.47         38.46         5.97 o                         
  -6  14   7        537.27        579.12        12.46 o                         
  -5  14   7        863.49        941.58        15.48 o                         
  -4  14   7         79.43         51.28         5.60 o                         
  -3  14   7        510.66        484.07        10.47 o                         
  -2  14   7        142.74        133.29         7.54 o                         
  -1  14   7          1.64          6.46         3.32 o                         
   0  14   7        229.07        205.60        20.34 o                         
   1  14   7          7.01         11.31         6.77 o                         
   2  14   7         15.38          9.35         6.54 o                         
   3  14   7        733.97        840.04        23.86 o                         
  -9  15   7        224.59        216.76        11.61 o                         
  -8  15   7        784.51        914.41        21.63 o                         
  -7  15   7       1659.14       1679.94        26.57 o                         
  -6  15   7         44.19         45.05         6.36 o                         
  -5  15   7       1107.20       1132.91        19.00 o                         
  -4  15   7        165.13        166.32         9.57 o                         
  -3  15   7          1.43          1.51         4.08 o                         
  -2  15   7         71.55         59.54         6.73 o                         
  -1  15   7        960.23       1021.11        21.93 o                         
   0  15   7         65.18         56.78        11.65 o                         
   1  15   7       1155.04       1183.28        25.37 o                         
   2  15   7         64.08         39.63        13.55 o                         
  -7  16   7        211.73        212.92        10.29 o                         
  -6  16   7         80.83         96.32         8.00 o                         
  -5  16   7        664.08        697.54        16.51 o                         
  -4  16   7         73.98         54.75         6.65 o                         
  -3  16   7        329.43        365.94        13.88 o                         
  -2  16   7        112.83        103.80         7.41 o                         
  -1  16   7         56.14         50.67         8.54 o                         
   0  16   7         48.57         45.44        12.66 o                         
   1  16   7         49.49         33.87        23.43 o                         
  -6  17   7          4.20         11.57         5.96 o                         
  -5  17   7        332.12        362.35        13.69 o                         
  -4  17   7        207.27        186.29        11.84 o                         
  -3  17   7          0.78         -5.11         5.11 o                         
  -2  17   7        353.71        337.39        14.49 o                         
  -1  17   7        109.75        101.80        11.96 o                         
 -15   0   8       1724.51       1820.55        52.55 o                         
 -14   0   8          9.97         22.56        16.92 o                         
 -13   0   8       3518.82       3503.88       101.32 o                         
 -12   0   8        355.24        390.05        26.61 o                         
 -11   0   8         47.11         37.88         7.40 o                         
 -10   0   8        374.90        399.93        15.12 o                         
  -9   0   8       9716.11       9986.00       116.01 o                         
  -8   0   8       2677.63       2624.97        33.15 o                         
  -7   0   8       1512.26       1471.91        28.43 o                         
  -6   0   8        158.50        222.09        16.83 o                         
  -5   0   8         25.70         42.99         4.38 o                         
  -4   0   8       1890.92       2257.30        36.36 o                         
  -3   0   8         69.94         80.31         5.88 o                         
  -2   0   8       1001.19        874.34        22.16 o                         
  -1   0   8       7808.76       7491.41       135.86 o                         
   0   0   8       9180.02       9635.55       120.99 o                         
   1   0   8       3957.22       4034.27        48.35 o                         
   2   0   8       1732.74       1765.41        23.99 o                         
   3   0   8         21.12          7.46         3.94 o                         
   4   0   8        937.53       1007.90        13.45 o                         
   5   0   8        176.40        186.47         6.71 o                         
   6   0   8       1397.02       1453.74        28.11 o                         
 -15   1   8         93.95        114.74        19.20 o                         
 -14   1   8          5.67          1.57         7.36 o                         
 -13   1   8        120.22         95.16        16.25 o                         
 -12   1   8         73.19         59.28         3.22 o                         
 -11   1   8        192.68        172.88         4.64 o                         
 -10   1   8        191.75        186.69         5.88 o                         
  -9   1   8          0.93          5.98         3.46 o                         
  -8   1   8          3.08          7.55         2.52 o                         
  -7   1   8       2479.45       2450.12        24.03 o                         
  -6   1   8        256.77        307.22         6.36 o                         
  -5   1   8       2518.18       2564.82        20.51 o                         
  -4   1   8         50.01         63.80         3.28 o                         
  -3   1   8         64.07         95.92         5.04 o                         
  -2   1   8        364.70        459.05         6.31 o                         
  -1   1   8        707.59        753.11        10.30 o                         
   0   1   8         58.32         75.09         3.36 o                         
   1   1   8        123.03        120.81         4.19 o                         
   2   1   8       1593.22       1532.02        12.72 o                         
   3   1   8        909.29        901.87         9.43 o                         
   4   1   8        699.00        700.28         8.72 o                         
   5   1   8        132.55        128.69         4.95 o                         
   6   1   8         77.95         52.66         9.16 o                         
 -14   2   8        325.59        280.40        17.46 o                         
 -13   2   8         14.57         13.57         5.77 o                         
 -12   2   8        935.30        972.57        19.24 o                         
 -11   2   8        180.42        139.26         4.18 o                         
 -10   2   8       1150.50       1096.64        14.55 o                         
  -9   2   8        754.17        811.88        12.52 o                         
  -8   2   8          2.08          2.90         2.51 o                         
  -7   2   8         41.52         48.38         7.75 o                         
  -6   2   8       1705.35       1646.42        16.23 o                         
  -5   2   8        371.25        408.99         6.69 o                         
  -4   2   8       7420.11       7034.51        52.15 o                         
  -3   2   8        157.14        140.95         4.93 o                         
  -2   2   8       1909.83       2200.47        18.43 o                         
  -1   2   8        324.40        285.27         5.95 o                         
   0   2   8        346.95        274.18        10.48 o                         
   1   2   8        111.90        149.59         7.04 o                         
   2   2   8        288.30        338.85         5.88 o                         
   3   2   8        472.00        459.46         5.33 o                         
   4   2   8        242.20        218.61         8.25 o                         
   5   2   8        258.20        272.58         7.46 o                         
   6   2   8         27.54         21.94         5.82 o                         
   7   2   8         81.01         73.80        10.39 o                         
 -14   3   8        587.20        539.85        19.91 o                         
 -13   3   8       1855.74       1791.05        27.88 o                         
 -12   3   8         20.25         17.33         2.65 o                         
 -11   3   8       3177.53       3111.71        37.87 o                         
 -10   3   8        306.04        316.57         7.02 o                         
  -9   3   8       1859.72       1782.15        17.17 o                         
  -8   3   8       1428.98       1381.01        13.42 o                         
  -7   3   8       1491.63       1450.84        15.00 o                         
  -6   3   8        719.60        736.47         8.23 o                         
  -5   3   8       8559.85       8524.83        67.67 o                         
  -4   3   8       4776.41       4741.08        36.64 o                         
  -3   3   8       1235.73       1071.63         9.52 o                         
  -2   3   8       8291.12       8292.34        55.93 o                         
  -1   3   8        345.35        456.71         8.47 o                         
   0   3   8       2040.32       2033.33        18.39 o                         
   1   3   8       2664.87       2613.57        17.55 o                         
   2   3   8       1774.99       1647.20        15.58 o                         
   3   3   8       3377.97       3299.75        36.83 o                         
   4   3   8       1543.45       1427.68        29.44 o                         
   5   3   8        419.04        381.94        11.01 o                         
   6   3   8        474.56        516.56        22.58 o                         
   7   3   8        715.01        810.34        26.11 o                         
 -14   4   8        333.24        340.89        44.57 o                         
 -13   4   8        455.43        494.83        20.19 o                         
 -12   4   8         18.77         21.96         3.82 o                         
 -11   4   8        424.44        446.64         9.81 o                         
 -10   4   8       1560.11       1396.28        15.37 o                         
  -9   4   8       3500.01       3472.67        30.09 o                         
  -8   4   8         45.08         51.05         3.83 o                         
  -7   4   8       2627.33       2496.62        20.38 o                         
  -6   4   8       1862.13       1866.74        22.32 o                         
  -5   4   8         56.36        101.00         6.00 o                         
  -4   4   8          5.19          8.86         2.54 o                         
  -3   4   8          2.37         12.75         3.15 o                         
  -2   4   8        494.05        551.28         8.18 o                         
  -1   4   8       1329.90       1309.53        14.94 o                         
   0   4   8        306.61        421.39         6.01 o                         
   1   4   8        353.35        342.56         9.29 o                         
   2   4   8          5.38          5.69         3.84 o                         
   3   4   8        179.40        184.72         7.80 o                         
   4   4   8        454.27        435.42        18.26 o                         
   5   4   8         67.39         47.51         5.28 o                         
   6   4   8          0.45          2.08         5.24 o                         
 -14   5   8       1083.78       1140.37        28.94 o                         
 -13   5   8        204.10        241.10        10.00 o                         
 -12   5   8         91.45         80.20         6.82 o                         
 -11   5   8       1126.48       1122.24        14.36 o                         
 -10   5   8       4103.26       3913.14        34.06 o                         
  -9   5   8         46.37         74.59         4.49 o                         
  -8   5   8       9144.37       9109.99        67.38 o                         
  -7   5   8       3927.86       3869.19        28.72 o                         
  -6   5   8        995.67        941.46         9.70 o                         
  -5   5   8        708.99        622.79         7.65 o                         
  -4   5   8        957.52        951.80        11.67 o                         
  -3   5   8        150.68        143.07         4.06 o                         
  -2   5   8       5324.72       5707.50        42.22 o                         
  -1   5   8        883.86        798.67        18.69 o                         
   0   5   8       3120.88       2981.80        33.95 o                         
   1   5   8       5345.48       5485.12        77.02 o                         
   2   5   8          0.53         -0.65         4.02 o                         
   3   5   8        705.08        700.63        13.24 o                         
   4   5   8       2114.79       2048.68        45.27 o                         
   5   5   8       1930.46       2007.57        49.54 o                         
   6   5   8        815.83        909.99        36.76 o                         
 -14   6   8          0.91          3.84         7.60 o                         
 -13   6   8       1494.09       1529.48        28.80 o                         
 -12   6   8        837.55        827.48        16.53 o                         
 -11   6   8          0.74          0.78         2.74 o                         
 -10   6   8       1106.07       1099.50        13.06 o                         
  -9   6   8       1860.14       1838.69        17.60 o                         
  -8   6   8       1022.70        953.74        11.27 o                         
  -7   6   8        868.32        903.65        10.41 o                         
  -6   6   8        131.45        121.47         4.46 o                         
  -5   6   8         24.99          8.69         2.50 o                         
  -4   6   8       2315.75       2156.63        16.57 o                         
  -3   6   8        817.17        790.10        10.48 o                         
  -2   6   8       1200.90       1303.95        27.19 o                         
  -1   6   8       5281.71       5217.06        60.30 o                         
   0   6   8        259.04        276.43        12.33 o                         
   1   6   8        649.77        601.29        13.26 o                         
   2   6   8        908.27        914.06        18.26 o                         
   3   6   8       1765.24       1875.71        25.70 o                         
   4   6   8        129.01        152.52         7.96 o                         
   5   6   8        646.39        650.15        28.45 o                         
   6   6   8         41.02         14.28        14.76 o                         
 -14   7   8         30.88         32.51        12.51 o                         
 -13   7   8         15.74         24.33         6.99 o                         
 -12   7   8         43.75         28.04         5.67 o                         
 -11   7   8          4.53         10.40         3.65 o                         
 -10   7   8         12.35          5.83         3.16 o                         
  -9   7   8          1.84          4.35         3.06 o                         
  -8   7   8         32.28         27.85         4.21 o                         
  -7   7   8        465.34        479.26         8.07 o                         
  -6   7   8          8.73          9.34         2.77 o                         
  -5   7   8          4.66          7.34         2.66 o                         
  -4   7   8       1038.24       1133.51        10.53 o                         
  -3   7   8        105.16         99.23         3.78 o                         
  -2   7   8          0.54          2.52         1.83 o                         
  -1   7   8       2531.50       2293.51        40.61 o                         
   0   7   8         95.61        158.70        17.18 o                         
   1   7   8        401.10        462.14        12.48 o                         
   2   7   8       1081.84       1070.94        19.44 o                         
   3   7   8         22.22         17.20         5.40 o                         
   4   7   8         58.55         60.92        12.88 o                         
   5   7   8        356.52        357.00        13.14 o                         
   6   7   8         86.71         37.62        22.73 o                         
 -13   8   8        224.17        195.99        11.23 o                         
 -12   8   8        711.57        705.09        14.60 o                         
 -11   8   8         55.59         50.58         5.11 o                         
 -10   8   8       2176.58       2150.85        21.96 o                         
  -9   8   8        222.71        227.78         9.17 o                         
  -8   8   8         29.88         34.76         4.50 o                         
  -7   8   8         18.99         13.46         3.75 o                         
  -6   8   8       2377.47       2361.04        23.05 o                         
  -5   8   8        108.68        143.58         5.05 o                         
  -4   8   8       4683.99       4505.88        32.61 o                         
  -3   8   8       2065.66       2232.63        19.87 o                         
  -2   8   8        204.82        221.25         7.98 o                         
  -1   8   8        552.58        513.35         8.54 o                         
   0   8   8        104.26        118.08        16.61 o                         
   1   8   8        426.25        386.27        12.87 o                         
   2   8   8       1154.53       1258.49        28.16 o                         
   3   8   8       2484.31       2506.59        36.35 o                         
   4   8   8        478.31        437.81        19.71 o                         
   5   8   8        806.57        843.30        27.52 o                         
 -13   9   8         52.60         40.15         7.14 o                         
 -12   9   8         33.24         35.53         7.13 o                         
 -11   9   8        197.27        192.23        10.13 o                         
 -10   9   8       2542.58       2492.95        27.65 o                         
  -9   9   8        817.84        815.15        16.63 o                         
  -8   9   8       3519.40       3455.21        35.49 o                         
  -7   9   8        242.48        262.85        11.86 o                         
  -6   9   8        442.87        461.63        10.06 o                         
  -5   9   8         36.12         41.00         4.03 o                         
  -4   9   8       2348.90       2263.95        19.95 o                         
  -3   9   8        508.12        466.42         6.64 o                         
  -2   9   8       2018.05       1967.63        14.77 o                         
  -1   9   8         31.99         64.75         2.97 o                         
   0   9   8       2097.47       2114.34        56.60 o                         
   1   9   8       2547.52       2444.30        71.20 o                         
   2   9   8        279.66        323.26        14.93 o                         
   3   9   8         39.91         43.32        12.19 o                         
   4   9   8        322.54        357.97        14.41 o                         
   5   9   8        496.66        543.11        22.66 o                         
 -12  10   8        246.71        243.33        21.77 o                         
 -11  10   8          1.08         -1.19         3.65 o                         
 -10  10   8        302.16        318.26         9.34 o                         
  -9  10   8        337.15        328.72        10.15 o                         
  -8  10   8        631.24        600.51        11.94 o                         
  -7  10   8        564.66        538.97        11.76 o                         
  -6  10   8        287.29        309.04         9.32 o                         
  -5  10   8        892.23        983.81        12.10 o                         
  -4  10   8        286.20        253.17         6.57 o                         
  -3  10   8        609.11        640.97         7.94 o                         
  -2  10   8         37.69         22.78         2.72 o                         
  -1  10   8        243.52        209.73         8.01 o                         
   0  10   8        324.38        317.22        12.87 o                         
   1  10   8        352.65        390.74        25.18 o                         
   2  10   8        985.00       1055.03        27.16 o                         
   3  10   8         48.13         67.46        22.18 o                         
   4  10   8         17.21         11.64         7.31 o                         
   5  10   8         37.05         16.93        15.01 o                         
 -12  11   8         93.35         69.17        13.35 o                         
 -11  11   8        798.37        794.31        15.26 o                         
 -10  11   8       1725.49       1788.68        25.87 o                         
  -9  11   8          9.55          9.03         4.98 o                         
  -8  11   8       1796.98       1807.60        21.87 o                         
  -7  11   8        598.18        632.84        11.63 o                         
  -6  11   8       1185.75       1198.55        15.55 o                         
  -5  11   8       1337.13       1298.90        16.19 o                         
  -4  11   8        463.16        443.92         9.43 o                         
  -3  11   8         61.60         74.41         4.99 o                         
  -2  11   8       1928.67       1990.43        20.98 o                         
  -1  11   8         38.72         36.42         3.49 o                         
   0  11   8       1919.36       1906.96        28.43 o                         
   1  11   8       1364.66       1410.12        21.16 o                         
   2  11   8          0.98         14.50         6.87 o                         
   3  11   8        403.68        429.92        17.63 o                         
   4  11   8        517.53        589.30        23.53 o                         
 -11  12   8          6.85         -0.66         4.69 o                         
 -10  12   8         81.01         68.01        13.76 o                         
  -9  12   8         28.96         48.20         7.85 o                         
  -8  12   8          6.90         -1.48         5.00 o                         
  -7  12   8          2.75          3.69         3.85 o                         
  -6  12   8        664.02        661.79        11.78 o                         
  -5  12   8         67.31         94.06         6.19 o                         
  -4  12   8       1108.25       1174.73        15.89 o                         
  -3  12   8         20.08         15.60         3.69 o                         
  -2  12   8        222.33        179.55         5.53 o                         
  -1  12   8          5.16          7.51         2.95 o                         
   0  12   8         12.85         11.22         5.68 o                         
   1  12   8        161.98        161.99         9.36 o                         
   2  12   8         15.79         17.43         6.88 o                         
   3  12   8        346.18        418.79        18.72 o                         
 -11  13   8       1217.87       1205.67        21.35 o                         
 -10  13   8        119.12         94.39        17.68 o                         
  -9  13   8        781.00        868.55        17.37 o                         
  -8  13   8        179.25        203.62        18.71 o                         
  -7  13   8          8.34         12.02         4.91 o                         
  -6  13   8         66.49         49.72         6.40 o                         
  -5  13   8       2843.47       2744.92        27.94 o                         
  -4  13   8        829.71        835.88        13.07 o                         
  -3  13   8        539.66        518.75         9.75 o                         
  -2  13   8        110.27        138.47         8.47 o                         
  -1  13   8        134.79        144.46         7.06 o                         
   0  13   8         24.76         33.62         9.65 o                         
   1  13   8         21.54         12.62         8.71 o                         
   2  13   8        688.44        726.01        18.69 o                         
   3  13   8        450.56        437.75        22.80 o                         
 -10  14   8        219.98        217.16        14.86 o                         
  -9  14   8       1179.86       1196.23        22.65 o                         
  -8  14   8        176.35        191.31        10.13 o                         
  -7  14   8        245.71        272.13        11.46 o                         
  -6  14   8         11.99          2.88         4.29 o                         
  -5  14   8         47.75         65.06         6.20 o                         
  -4  14   8        121.21        129.87         7.32 o                         
  -3  14   8        606.05        597.35        12.90 o                         
  -2  14   8          1.84          3.89         3.85 o                         
  -1  14   8        744.95        782.98        23.75 o                         
   0  14   8        450.28        463.71        16.63 o                         
   1  14   8        439.00        440.50        17.00 o                         
   2  14   8        935.63        959.82        28.65 o                         
  -9  15   8        180.94        166.14        16.21 o                         
  -8  15   8         21.87         27.49         6.97 o                         
  -7  15   8         46.61         38.72         7.07 o                         
  -6  15   8         35.02         47.57         7.29 o                         
  -5  15   8         95.86         71.30         7.73 o                         
  -4  15   8         72.63         76.87         7.02 o                         
  -3  15   8        240.62        228.13        10.86 o                         
  -2  15   8         78.09         69.24        10.88 o                         
  -1  15   8        157.58        149.30        11.81 o                         
   0  15   8          0.10          6.90         7.43 o                         
   1  15   8          1.20          4.68         7.04 o                         
  -7  16   8        595.81        618.66        16.90 o                         
  -6  16   8          6.25          9.85         6.32 o                         
  -5  16   8        480.14        508.41        13.26 o                         
  -4  16   8        112.82         99.57         8.78 o                         
  -3  16   8        554.29        601.20        19.56 o                         
  -2  16   8         56.04         35.95         9.33 o                         
  -1  16   8        543.72        549.52        17.70 o                         
  -4  17   8        114.90        110.68         8.47 o                         
  -3  17   8        575.46        600.88        18.03 o                         
 -15   1   9        405.70        413.92        21.93 o                         
 -14   1   9        200.31        243.52        23.85 o                         
 -13   1   9          2.57          1.87         3.33 o                         
 -12   1   9         11.74         13.00         3.76 o                         
 -11   1   9        254.62        291.91         7.32 o                         
 -10   1   9        134.03        136.71         5.27 o                         
  -9   1   9       4747.65       4723.69        37.93 o                         
  -8   1   9        632.23        646.51         9.54 o                         
  -7   1   9        799.69        952.37        10.71 o                         
  -6   1   9       1663.69       1510.23        23.02 o                         
  -5   1   9       3159.81       3475.21        27.39 o                         
  -4   1   9         51.06         36.76         4.48 o                         
  -3   1   9       1882.56       1724.05        31.15 o                         
  -2   1   9       1673.09       1561.63        15.84 o                         
  -1   1   9         12.06         10.25         2.35 o                         
   0   1   9       1882.38       2067.72        22.46 o                         
   1   1   9        235.05        212.15         4.51 o                         
   2   1   9        280.51        249.98         7.87 o                         
   3   1   9        329.49        331.38         6.50 o                         
   4   1   9        351.25        368.77         7.54 o                         
   5   1   9         11.87         14.12         3.50 o                         
   6   1   9        648.99        569.24        24.57 o                         
 -15   2   9        582.48        630.16        26.31 o                         
 -14   2   9          9.08          7.94         9.78 o                         
 -13   2   9       1205.38       1071.23        48.41 o                         
 -12   2   9       3126.13       2899.29        60.51 o                         
 -11   2   9         31.61         25.47         3.53 o                         
 -10   2   9        365.69        353.21        11.67 o                         
  -9   2   9         31.97         54.84         5.54 o                         
  -8   2   9        235.57        295.54         7.37 o                         
  -7   2   9       2364.38       2332.94        22.55 o                         
  -6   2   9       2725.57       2622.07        24.37 o                         
  -5   2   9        243.74        197.98         4.87 o                         
  -4   2   9       3952.99       3904.05        30.35 o                         
  -3   2   9        499.57        429.35        16.50 o                         
  -2   2   9       2488.62       2419.55        20.00 o                         
  -1   2   9        707.23        725.50         7.93 o                         
   0   2   9       3688.02       3707.62        28.15 o                         
   1   2   9         68.77         71.85         2.88 o                         
   2   2   9       5548.71       5663.27        89.52 o                         
   3   2   9        292.94        318.76         6.36 o                         
   4   2   9        329.75        298.32        16.28 o                         
   5   2   9         13.26          8.16         4.80 o                         
   6   2   9          0.19          8.32         8.09 o                         
 -15   3   9          0.29          1.30         9.40 o                         
 -14   3   9        183.35        240.05        16.35 o                         
 -13   3   9        501.09        512.26        12.97 o                         
 -12   3   9        266.16        218.69         6.52 o                         
 -11   3   9        292.97        324.00        11.75 o                         
 -10   3   9        251.98        237.25         9.61 o                         
  -9   3   9         94.55        123.48         5.55 o                         
  -8   3   9        121.42        129.84         4.65 o                         
  -7   3   9       1836.48       1837.92        17.63 o                         
  -6   3   9        403.37        376.74         7.58 o                         
  -5   3   9        257.61        235.24         5.73 o                         
  -4   3   9       3564.74       3527.40        56.19 o                         
  -3   3   9        641.63        695.34        11.35 o                         
  -2   3   9         20.01         26.69         2.21 o                         
  -1   3   9        271.35        329.62         6.67 o                         
   0   3   9          1.76          3.94         2.10 o                         
   1   3   9        541.84        499.09        10.71 o                         
   2   3   9        129.77         99.89         5.53 o                         
   3   3   9       1489.56       1508.06        27.06 o                         
   4   3   9          3.97          7.19         4.24 o                         
   5   3   9         14.48          8.39         6.05 o                         
   6   3   9         22.65         23.21        18.43 o                         
 -14   4   9         12.92         13.31        11.43 o                         
 -13   4   9       2321.34       2325.31        33.94 o                         
 -12   4   9       1894.01       1724.13        32.85 o                         
 -11   4   9        411.29        392.80         6.88 o                         
 -10   4   9       1958.37       2019.93        19.96 o                         
  -9   4   9       1702.53       1663.18        18.71 o                         
  -8   4   9        995.94        962.54        13.33 o                         
  -7   4   9       7368.52       7177.12        56.47 o                         
  -6   4   9       2790.98       2752.07        24.59 o                         
  -5   4   9        421.33        405.73         7.61 o                         
  -4   4   9      11058.36      11137.34        91.22 o                         
  -3   4   9        163.18        160.33        10.85 o                         
  -2   4   9       5296.94       5185.38        38.62 o                         
  -1   4   9       4506.15       4682.41        50.62 o                         
   0   4   9       2465.48       2231.30        33.87 o                         
   1   4   9       1973.93       2030.82        26.23 o                         
   2   4   9       3507.98       3441.94        47.73 o                         
   3   4   9          2.81          1.14         4.52 o                         
   4   4   9        271.18        300.18        11.55 o                         
   5   4   9        565.40        567.82        16.40 o                         
   6   4   9          7.07          9.29         8.86 o                         
 -14   5   9        195.35        198.61        16.95 o                         
 -13   5   9        118.62        116.34         8.66 o                         
 -12   5   9        462.30        406.89         9.08 o                         
 -11   5   9       1131.13       1060.18        15.62 o                         
 -10   5   9       1645.02       1636.71        19.14 o                         
  -9   5   9       4131.34       4085.71        36.64 o                         
  -8   5   9       1561.26       1536.08        15.94 o                         
  -7   5   9       1470.69       1516.09        21.07 o                         
  -6   5   9       1166.75       1174.50        12.49 o                         
  -5   5   9       1387.75       1486.03        16.09 o                         
  -4   5   9       3503.56       3529.88        29.10 o                         
  -3   5   9        151.50        115.01         3.68 o                         
  -2   5   9       1001.50        987.03         9.51 o                         
  -1   5   9       1567.10       1589.46        30.63 o                         
   0   5   9       1461.67       1439.69        22.50 o                         
   1   5   9        139.60        192.79         8.01 o                         
   2   5   9        675.09        607.16        13.98 o                         
   3   5   9          9.77         13.52         4.87 o                         
   4   5   9        538.94        543.11        13.87 o                         
   5   5   9        118.70         87.88        31.75 o                         
 -14   6   9         13.14         17.41         9.60 o                         
 -13   6   9        103.39        124.43        10.29 o                         
 -12   6   9         15.72         12.57         3.36 o                         
 -11   6   9          6.95         -3.35         4.27 o                         
 -10   6   9        994.99       1018.77        14.77 o                         
  -9   6   9       1778.96       1714.76        18.09 o                         
  -8   6   9       2725.28       2816.76        23.75 o                         
  -7   6   9       1047.54       1074.15        17.32 o                         
  -6   6   9        251.19        255.93         7.71 o                         
  -5   6   9          9.98          5.39         2.83 o                         
  -4   6   9        665.76        648.70        15.74 o                         
  -3   6   9        591.29        479.04         9.83 o                         
  -2   6   9          1.79          0.82         1.99 o                         
  -1   6   9       2997.13       2984.13        20.67 o                         
   0   6   9        162.65        154.79         8.71 o                         
   1   6   9        448.39        422.53        14.46 o                         
   2   6   9        136.83        149.20         8.86 o                         
   3   6   9         59.21         77.57         7.15 o                         
   4   6   9          0.79          4.48         4.75 o                         
   5   6   9       1829.65       1897.12        43.26 o                         
 -14   7   9       2302.27       2392.47        41.09 o                         
 -13   7   9        307.28        321.79        12.56 o                         
 -12   7   9        588.24        596.09        12.95 o                         
 -11   7   9        227.41        229.83         9.25 o                         
 -10   7   9        606.21        604.11        14.44 o                         
  -9   7   9         11.38          7.43         3.73 o                         
  -8   7   9         24.00         30.85         4.18 o                         
  -7   7   9       1201.04       1171.45        13.25 o                         
  -6   7   9       3576.38       3436.13        27.05 o                         
  -5   7   9       5545.26       5524.70       106.56 o                         
  -4   7   9        197.72        214.83         4.97 o                         
  -3   7   9       1005.66        949.42        14.93 o                         
  -2   7   9        981.26        960.57        10.19 o                         
  -1   7   9        172.26        188.79        11.40 o                         
   0   7   9        276.08        289.14        10.98 o                         
   1   7   9       3244.92       3183.87        62.09 o                         
   2   7   9        407.78        443.42        14.10 o                         
   3   7   9       1605.32       1618.95        25.76 o                         
   4   7   9          4.84          3.06         5.69 o                         
   5   7   9        107.37         14.10        19.34 o                         
 -13   8   9         12.49         15.02         6.44 o                         
 -12   8   9         15.65         19.09         4.70 o                         
 -11   8   9        470.86        428.83        10.53 o                         
 -10   8   9          3.58          4.40         3.44 o                         
  -9   8   9         41.06         34.76         4.60 o                         
  -8   8   9       3332.28       3255.62        28.92 o                         
  -7   8   9       1725.37       1743.02        20.24 o                         
  -6   8   9        792.14        741.16        10.72 o                         
  -5   8   9         92.82         67.39         4.19 o                         
  -4   8   9        320.72        269.34         5.64 o                         
  -3   8   9        491.43        597.39        13.41 o                         
  -2   8   9        907.20        980.16         9.42 o                         
  -1   8   9        148.51        128.41         8.63 o                         
   0   8   9        144.29        140.10        10.67 o                         
   1   8   9         17.90         15.34         7.79 o                         
   2   8   9        135.42        114.84        21.11 o                         
   3   8   9        116.69         96.32        34.19 o                         
   4   8   9          4.49         11.92         9.11 o                         
   5   8   9        100.96          2.62        11.48 o                         
 -13   9   9        387.99        385.52        13.93 o                         
 -12   9   9        316.58        281.92        24.37 o                         
 -11   9   9        699.35        642.88        12.33 o                         
 -10   9   9         12.89         11.46         4.43 o                         
  -9   9   9        633.49        603.87        11.33 o                         
  -8   9   9       1491.99       1571.79        21.84 o                         
  -7   9   9         31.43         47.48         4.74 o                         
  -6   9   9        490.35        444.05         8.61 o                         
  -5   9   9        516.00        575.60        11.60 o                         
  -4   9   9        223.89        266.02         6.05 o                         
  -3   9   9       1413.04       1410.60        15.56 o                         
  -2   9   9        410.59        410.46        11.00 o                         
  -1   9   9         35.97         43.52         6.68 o                         
   0   9   9        223.35        226.49        14.05 o                         
   1   9   9        295.19        242.59        13.10 o                         
   2   9   9         26.33         17.66         8.72 o                         
   3   9   9        560.09        592.70        17.00 o                         
   4   9   9        239.40        218.65        60.89 o                         
 -13  10   9        309.95        293.41        14.21 o                         
 -12  10   9        264.41        236.22        10.02 o                         
 -11  10   9         72.76         63.87         8.27 o                         
 -10  10   9       1065.74       1078.05        16.42 o                         
  -9  10   9       1354.49       1328.49        35.60 o                         
  -8  10   9       2695.45       2708.96        30.12 o                         
  -7  10   9       1953.56       1999.91        22.86 o                         
  -6  10   9         41.16         58.15         4.78 o                         
  -5  10   9        821.28        816.07        11.60 o                         
  -4  10   9       1369.12       1349.21        18.93 o                         
  -3  10   9       1071.22       1088.13        14.27 o                         
  -2  10   9       3680.81       3742.11        40.73 o                         
  -1  10   9       4519.37       4429.38        51.73 o                         
   0  10   9          2.55          2.91         5.28 o                         
   1  10   9       1055.68       1041.73        27.48 o                         
   2  10   9        138.66        136.75        26.57 o                         
   3  10   9        182.95        125.82        51.81 o                         
   4  10   9         41.11         16.28         7.90 o                         
 -12  11   9         31.09         33.14         5.75 o                         
 -11  11   9         84.51         73.07        11.50 o                         
 -10  11   9        143.63        142.52        29.21 o                         
  -9  11   9         32.41         28.61         6.55 o                         
  -8  11   9       1015.17       1034.85        16.90 o                         
  -7  11   9        322.56        366.93        10.55 o                         
  -6  11   9        112.92        139.77         7.23 o                         
  -5  11   9         52.70         38.22         4.18 o                         
  -4  11   9        837.54        777.52        14.35 o                         
  -3  11   9         51.40         49.43         3.67 o                         
  -2  11   9       1025.30       1017.00        10.49 o                         
  -1  11   9        266.00        266.91        13.70 o                         
   0  11   9        138.54        183.96        10.17 o                         
   1  11   9        472.95        521.30        29.15 o                         
   2  11   9        274.93        151.29        65.48 o                         
   3  11   9        958.01        979.91        26.49 o                         
 -11  12   9          0.65          3.52         4.75 o                         
 -10  12   9        463.10        414.84        12.98 o                         
  -9  12   9        543.45        562.56        14.02 o                         
  -8  12   9          4.54          5.56         5.09 o                         
  -7  12   9       1857.91       1864.71        24.86 o                         
  -6  12   9       1242.94       1220.47        17.41 o                         
  -5  12   9        713.31        705.00        12.52 o                         
  -4  12   9        773.44        812.61        11.26 o                         
  -3  12   9         39.78         29.99         3.63 o                         
  -2  12   9        303.44        289.69        14.04 o                         
  -1  12   9       2262.96       2267.56        36.74 o                         
   0  12   9        860.19        898.56        19.84 o                         
   1  12   9          2.42         13.44         8.50 o                         
   2  12   9        904.92       1010.52        33.58 o                         
   3  12   9        141.20        138.59        25.68 o                         
 -11  13   9          5.29          4.83         5.11 o                         
 -10  13   9         21.00         23.25         6.97 o                         
  -9  13   9        530.51        519.17        14.19 o                         
  -8  13   9        164.93        147.29        13.84 o                         
  -7  13   9        290.86        303.38        10.96 o                         
  -6  13   9        719.52        757.39        13.63 o                         
  -5  13   9        630.47        606.78        14.56 o                         
  -4  13   9          0.00         14.03         4.81 o                         
  -3  13   9        905.80        925.83        18.11 o                         
  -2  13   9       1065.22       1062.32        23.76 o                         
  -1  13   9         23.35         26.87         7.29 o                         
   0  13   9        443.91        402.64        15.04 o                         
   1  13   9          3.28          7.83         7.25 o                         
   2  13   9          6.68         14.85        21.25 o                         
 -10  14   9          0.54          3.11         6.05 o                         
  -9  14   9         92.99         67.81         7.96 o                         
  -8  14   9        198.66        147.76        15.27 o                         
  -7  14   9          6.32         -4.68         4.68 o                         
  -6  14   9        265.76        286.37        13.51 o                         
  -5  14   9        214.59        231.69         9.09 o                         
  -4  14   9         26.13         54.16         6.02 o                         
  -3  14   9        106.91        136.51        11.70 o                         
  -2  14   9         54.31         40.45         9.55 o                         
  -1  14   9         93.43         92.40        13.72 o                         
   0  14   9         14.91          1.54         6.83 o                         
   1  14   9          3.43         -3.39         5.93 o                         
  -9  15   9        638.33        625.65        18.16 o                         
  -8  15   9       1375.28       1500.57        24.70 o                         
  -7  15   9        195.31        188.16        15.96 o                         
  -6  15   9        273.79        253.71        10.22 o                         
  -5  15   9        167.71        170.04         9.45 o                         
  -4  15   9        159.25        155.01         8.85 o                         
  -3  15   9        347.10        332.40         9.58 o                         
  -2  15   9        825.50        786.11        20.66 o                         
  -1  15   9         74.84         61.23        12.55 o                         
   0  15   9        417.73        465.05        30.09 o                         
  -7  16   9         30.61         41.54         7.30 o                         
  -6  16   9        896.26        956.99        21.18 o                         
  -5  16   9         54.59         45.82         7.25 o                         
  -4  16   9        434.67        440.99        14.83 o                         
  -3  16   9          2.81          7.81         7.72 o                         
  -2  16   9         57.96         72.13        10.42 o                         
 -15   0  10        256.30        300.13        34.24 o                         
 -14   0  10        308.33        324.30        47.34 o                         
 -13   0  10        350.03        331.83        39.08 o                         
 -12   0  10         28.53         40.22         6.64 o                         
 -11   0  10       2282.71       2300.13        47.24 o                         
 -10   0  10       3128.94       3071.83        43.49 o                         
  -9   0  10        131.57        156.99         7.21 o                         
  -8   0  10        133.29         86.97         5.77 o                         
  -7   0  10         32.80         34.67         4.96 o                         
  -6   0  10        925.47        839.61        22.37 o                         
  -5   0  10       3926.28       3805.42        53.34 o                         
  -4   0  10       6674.32       6479.22        88.08 o                         
  -3   0  10          1.77         25.06         4.42 o                         
  -2   0  10        401.20        415.76         9.83 o                         
  -1   0  10         54.31         51.45        12.99 o                         
   0   0  10       1039.60        973.36        20.44 o                         
   1   0  10       2146.40       2242.72        32.24 o                         
   2   0  10       2573.52       2529.33        43.34 o                         
   3   0  10        879.99        858.09        21.27 o                         
   4   0  10        266.54        236.83         7.67 o                         
   5   0  10       1011.14        986.61        31.22 o                         
 -15   1  10        127.98        136.15        19.01 o                         
 -14   1  10        197.33        179.49        18.80 o                         
 -13   1  10        486.95        463.12         9.06 o                         
 -12   1  10       1988.97       1957.25        27.77 o                         
 -11   1  10         22.84         15.58         3.91 o                         
 -10   1  10        342.96        306.95         8.22 o                         
  -9   1  10        200.92        200.01         6.70 o                         
  -8   1  10        600.02        670.44        16.31 o                         
  -7   1  10        288.14        293.35         7.14 o                         
  -6   1  10       4415.49       4421.58        38.62 o                         
  -5   1  10         60.09         56.19         3.88 o                         
  -4   1  10       1383.03       1243.10        15.32 o                         
  -3   1  10         95.10         83.35         6.95 o                         
  -2   1  10         42.60         18.40         3.03 o                         
  -1   1  10        184.21        165.03         4.57 o                         
   0   1  10       2009.25       1965.07        19.24 o                         
   1   1  10        738.61        706.99         9.15 o                         
   2   1  10       1973.75       1939.32        22.23 o                         
   3   1  10        774.35        763.63        12.23 o                         
   4   1  10        176.19        181.67         7.37 o                         
   5   1  10          2.39         -1.57         4.88 o                         
 -15   2  10         27.47         32.10        12.89 o                         
 -14   2  10         18.07          9.01         6.19 o                         
 -13   2  10        116.69        109.28        10.66 o                         
 -12   2  10        247.37        249.71         8.60 o                         
 -11   2  10       1881.46       1776.21        22.83 o                         
 -10   2  10       3415.17       3430.46        30.78 o                         
  -9   2  10          1.70          3.74         3.88 o                         
  -8   2  10        649.42        634.98        10.98 o                         
  -7   2  10       1232.49       1301.86        35.82 o                         
  -6   2  10          1.47          3.57         3.23 o                         
  -5   2  10       3119.64       3128.56        26.15 o                         
  -4   2  10       2818.53       2643.58       104.39 o                         
  -3   2  10        500.01        638.22         8.65 o                         
  -2   2  10         22.25         33.21         2.93 o                         
  -1   2  10        296.60        253.23         5.58 o                         
   0   2  10          0.06         -0.56         1.94 o                         
   1   2  10       1639.10       1607.77        35.85 o                         
   2   2  10       1354.03       1294.93        13.68 o                         
   3   2  10        183.47        187.28         7.91 o                         
   4   2  10        214.35        182.00         9.70 o                         
   5   2  10          3.08          2.12         4.79 o                         
 -15   3  10        646.66        717.38        45.94 o                         
 -14   3  10       1063.77        963.80        22.59 o                         
 -13   3  10        202.69        206.89        17.37 o                         
 -12   3  10       2551.52       2435.78        33.71 o                         
 -11   3  10        697.54        651.87        12.15 o                         
 -10   3  10        193.87        204.23         6.84 o                         
  -9   3  10       2384.55       2441.81        22.84 o                         
  -8   3  10       1136.66       1175.89        16.63 o                         
  -7   3  10        280.45        282.90        11.41 o                         
  -6   3  10      12746.08      12819.77       157.64 o                         
  -5   3  10       8832.70       8610.88        65.32 o                         
  -4   3  10       4541.78       4111.69        31.06 o                         
  -3   3  10       3239.62       3307.43        24.64 o                         
  -2   3  10        198.94        194.69         6.66 o                         
  -1   3  10          5.01          8.92         1.97 o                         
   0   3  10       2596.50       2485.68        17.35 o                         
   1   3  10        111.13        120.74         4.99 o                         
   2   3  10       2586.17       2444.14        30.67 o                         
   3   3  10       1364.04       1308.02        24.32 o                         
   4   3  10        111.93        117.36        19.60 o                         
   5   3  10        242.47        174.19        25.25 o                         
 -15   4  10        441.55        437.90        26.51 o                         
 -14   4  10         69.65         62.47         8.86 o                         
 -13   4  10        113.33        102.70        12.60 o                         
 -12   4  10       1080.53       1020.07        33.22 o                         
 -11   4  10        469.39        392.47        12.80 o                         
 -10   4  10        406.73        398.02         8.62 o                         
  -9   4  10        746.52        754.20        10.96 o                         
  -8   4  10       2408.19       2445.10        25.56 o                         
  -7   4  10       1633.48       1642.94        20.11 o                         
  -6   4  10          1.61          1.77         2.81 o                         
  -5   4  10        923.78        930.41        16.12 o                         
  -4   4  10       1018.20       1120.84        13.00 o                         
  -3   4  10        107.29         93.32         3.90 o                         
  -2   4  10        307.15        305.33         6.13 o                         
  -1   4  10        265.37        211.14         6.50 o                         
   0   4  10        558.18        574.66        19.98 o                         
   1   4  10        141.96        134.36         8.92 o                         
   2   4  10          4.19          1.43         4.56 o                         
   3   4  10        185.61        164.19        14.71 o                         
   4   4  10        165.40        156.35        12.11 o                         
   5   4  10          5.62         31.00        35.46 o                         
 -14   5  10        535.60        549.34        15.44 o                         
 -13   5  10        208.10        194.59        12.77 o                         
 -12   5  10        118.69        113.58        10.25 o                         
 -11   5  10       2804.36       2778.18        28.04 o                         
 -10   5  10         85.59         71.44         6.01 o                         
  -9   5  10       4479.75       4414.39        50.17 o                         
  -8   5  10         78.82         63.29         5.45 o                         
  -7   5  10        157.44        120.10         5.10 o                         
  -6   5  10         41.60         50.19         4.22 o                         
  -5   5  10       1541.89       1330.41        22.99 o                         
  -4   5  10         14.06         15.08         4.50 o                         
  -3   5  10       2465.19       2537.93        28.99 o                         
  -2   5  10       1764.30       1757.24        28.77 o                         
  -1   5  10         96.19         99.46         2.56 o                         
   0   5  10       1040.54       1022.36        17.43 o                         
   1   5  10        151.76        113.51        10.15 o                         
   2   5  10         58.83         62.15         7.59 o                         
   3   5  10        614.61        637.57        46.33 o                         
   4   5  10        963.19        977.74        21.50 o                         
   5   5  10        347.07        390.22        26.59 o                         
 -14   6  10        519.49        569.47        19.16 o                         
 -13   6  10        523.33        455.60        22.91 o                         
 -12   6  10        111.31         98.20         7.90 o                         
 -11   6  10        543.70        563.50        14.11 o                         
 -10   6  10        801.38        827.68        13.45 o                         
  -9   6  10        153.06        164.70         6.82 o                         
  -8   6  10        253.26        263.59         7.94 o                         
  -7   6  10       3092.57       3107.59        34.57 o                         
  -6   6  10        363.24        347.03        10.58 o                         
  -5   6  10        430.54        388.18         8.31 o                         
  -4   6  10        761.42        750.44        12.67 o                         
  -3   6  10        384.18        353.33         8.51 o                         
  -2   6  10        465.16        413.57        10.01 o                         
  -1   6  10         30.94         34.65         6.81 o                         
   0   6  10        207.64        231.82         9.56 o                         
   1   6  10        721.54        715.81        19.37 o                         
   2   6  10        832.29        847.05        17.50 o                         
   3   6  10         73.57         71.20         8.61 o                         
   4   6  10         13.89          4.17         5.82 o                         
 -14   7  10          6.10         15.80         7.04 o                         
 -13   7  10        117.49         96.99        16.05 o                         
 -12   7  10          0.15          6.01         4.28 o                         
 -11   7  10         11.68         15.58         5.31 o                         
 -10   7  10       1116.19       1077.21        14.17 o                         
  -9   7  10          2.60          2.95         3.49 o                         
  -8   7  10          8.63         15.81         4.24 o                         
  -7   7  10        396.48        457.45         8.39 o                         
  -6   7  10         24.65         58.45         4.54 o                         
  -5   7  10          9.78         33.54         3.96 o                         
  -4   7  10        397.25        379.33         8.50 o                         
  -3   7  10       1433.01       1495.29        15.12 o                         
  -2   7  10         90.83         89.85         6.70 o                         
  -1   7  10          4.61          2.84         4.52 o                         
   0   7  10        281.63        269.90        11.53 o                         
   1   7  10          2.56          3.89         5.62 o                         
   2   7  10          5.06          9.00         5.60 o                         
   3   7  10        200.59        166.84        46.52 o                         
   4   7  10          4.78          0.05         6.72 o                         
 -14   8  10        437.12        464.78        38.78 o                         
 -13   8  10        434.34        433.11        18.51 o                         
 -12   8  10        208.43        178.49         8.73 o                         
 -11   8  10       1101.95       1040.01        20.76 o                         
 -10   8  10        662.60        729.11        12.42 o                         
  -9   8  10        279.40        242.29         7.98 o                         
  -8   8  10         42.92         23.27         4.98 o                         
  -7   8  10       4057.36       4062.49        62.76 o                         
  -6   8  10         68.46         82.21         5.30 o                         
  -5   8  10       1365.20       1355.08        15.64 o                         
  -4   8  10         54.96         53.38         4.53 o                         
  -3   8  10         34.24         31.49         3.32 o                         
  -2   8  10         85.07         88.03         6.77 o                         
  -1   8  10        546.82        561.83        14.76 o                         
   0   8  10        288.38        307.60        51.06 o                         
   1   8  10        819.10        794.24        18.33 o                         
   2   8  10       1236.14       1197.43        25.20 o                         
   3   8  10        267.51        312.94        17.23 o                         
   4   8  10        212.27        108.70        65.87 o                         
 -13   9  10        168.94        166.98        23.36 o                         
 -12   9  10         57.74         62.08         6.23 o                         
 -11   9  10       1354.38       1315.92        19.18 o                         
 -10   9  10          6.03          6.05         4.41 o                         
  -9   9  10       2742.67       2672.07        29.02 o                         
  -8   9  10        495.41        477.91        10.87 o                         
  -7   9  10        351.28        387.16        11.83 o                         
  -6   9  10         17.49         25.73         4.14 o                         
  -5   9  10       5044.78       5207.86        41.58 o                         
  -4   9  10         68.44         52.60         4.03 o                         
  -3   9  10       2344.63       2256.98        20.60 o                         
  -2   9  10         26.27         33.80         2.32 o                         
  -1   9  10        330.14        365.10        27.74 o                         
   0   9  10        203.18        186.04        12.64 o                         
   1   9  10         14.67          9.30         6.87 o                         
   2   9  10        145.13        163.69        31.43 o                         
   3   9  10        413.15        457.74        18.87 o                         
 -13  10  10         31.97         20.19         6.55 o                         
 -12  10  10         46.04         34.57         6.73 o                         
 -11  10  10          1.46          4.69         4.94 o                         
 -10  10  10        544.43        559.51        13.00 o                         
  -9  10  10        195.94        157.52         8.98 o                         
  -8  10  10        178.92        128.42         7.03 o                         
  -7  10  10          7.33         11.82         4.86 o                         
  -6  10  10         18.03         29.26         4.28 o                         
  -5  10  10          8.85          8.32         3.76 o                         
  -4  10  10         42.70         27.70         3.94 o                         
  -3  10  10         62.45         51.76         3.58 o                         
  -2  10  10        562.27        619.51        12.22 o                         
  -1  10  10        674.99        667.91        18.46 o                         
   0  10  10        162.00        156.85        14.27 o                         
   1  10  10         83.24         71.60        10.51 o                         
   2  10  10         92.20         82.40        18.46 o                         
   3  10  10         62.03         76.48        15.02 o                         
 -12  11  10        589.55        577.53        24.91 o                         
 -11  11  10        326.16        365.82        12.29 o                         
 -10  11  10        315.17        342.70        11.80 o                         
  -9  11  10       3338.90       3400.50        36.41 o                         
  -8  11  10       1523.05       1521.88        19.77 o                         
  -7  11  10       1016.63       1008.27        15.73 o                         
  -6  11  10       4320.41       4467.91        53.41 o                         
  -5  11  10        644.80        661.29        12.24 o                         
  -4  11  10        594.05        614.11        10.24 o                         
  -3  11  10       4000.62       3973.79        66.75 o                         
  -2  11  10       1126.29       1096.75        24.74 o                         
  -1  11  10        986.20       1057.78        26.06 o                         
   0  11  10       1247.92       1285.20        33.40 o                         
   1  11  10          1.89         11.82         8.27 o                         
   2  11  10        611.62        648.40        25.48 o                         
 -11  12  10        428.14        459.26        13.58 o                         
 -10  12  10          7.47          5.74         5.22 o                         
  -9  12  10         74.07        101.68         8.15 o                         
  -8  12  10         30.97         41.12         5.86 o                         
  -7  12  10       2351.72       2279.03        26.68 o                         
  -6  12  10          0.11         -2.23         3.67 o                         
  -5  12  10        726.25        721.86        12.37 o                         
  -4  12  10          4.98          5.57         3.31 o                         
  -3  12  10          0.18          0.62         4.15 o                         
  -2  12  10          3.10         -0.43         2.92 o                         
  -1  12  10        120.19        124.94        34.05 o                         
   0  12  10        124.21         95.10        15.49 o                         
   1  12  10        808.51        842.33        29.98 o                         
   2  12  10        404.16        435.36        24.72 o                         
 -11  13  10          1.11          1.30         4.85 o                         
 -10  13  10        120.91        137.93        12.35 o                         
  -9  13  10        247.31        233.11        11.03 o                         
  -8  13  10       1333.85       1292.29        21.51 o                         
  -7  13  10         47.42         40.04         6.06 o                         
  -6  13  10        960.35       1030.32        19.95 o                         
  -5  13  10        381.41        442.30        10.57 o                         
  -4  13  10         21.29         24.43         4.27 o                         
  -3  13  10        273.18        261.84        11.19 o                         
  -2  13  10        774.91        746.38        20.71 o                         
  -1  13  10         79.81         87.62        12.97 o                         
   0  13  10        217.27        253.90        19.97 o                         
   1  13  10        189.84        166.43        19.09 o                         
 -10  14  10       1108.70       1125.07        37.99 o                         
  -9  14  10         28.24         21.61         7.10 o                         
  -8  14  10        424.59        467.51        24.37 o                         
  -7  14  10         33.31         27.82         5.82 o                         
  -6  14  10         90.01         99.36         7.22 o                         
  -5  14  10         14.19         18.66         4.72 o                         
  -4  14  10        509.65        492.98        11.85 o                         
  -3  14  10         29.89         29.87         5.17 o                         
  -2  14  10       1316.07       1344.14        28.97 o                         
  -1  14  10        224.45        259.45        16.24 o                         
   0  14  10         83.81         85.75        13.46 o                         
  -8  15  10          3.42         -5.71         6.51 o                         
  -7  15  10         68.87         50.68         7.49 o                         
  -6  15  10         42.81         27.22         6.17 o                         
  -5  15  10         27.03         34.28         5.37 o                         
  -4  15  10          0.40         -0.39         3.24 o                         
  -3  15  10         11.16         12.14         7.44 o                         
  -2  15  10          0.13          1.21         5.87 o                         
  -6  16  10          4.28         21.79         7.51 o                         
  -5  16  10          2.85          7.84         4.87 o                         
  -4  16  10        606.44        617.71        19.41 o                         
 -15   1  11          6.50         21.54        28.00 o                         
 -14   1  11        115.20         84.22        10.29 o                         
 -13   1  11         50.25         35.82         5.21 o                         
 -12   1  11       6397.76       6272.86        61.95 o                         
 -11   1  11       2625.27       2420.23        36.74 o                         
 -10   1  11        259.07        255.39        10.27 o                         
  -9   1  11         13.64         17.20         3.70 o                         
  -8   1  11         54.11         62.39         4.80 o                         
  -7   1  11         35.25         38.13         4.04 o                         
  -6   1  11       3361.72       3171.38        51.99 o                         
  -5   1  11       2420.26       2531.95        22.71 o                         
  -4   1  11       2066.63       2078.27        22.53 o                         
  -3   1  11       1858.68       1657.76        26.32 o                         
  -2   1  11         98.31         82.43        11.16 o                         
  -1   1  11         23.57         33.54         4.60 o                         
   0   1  11        894.00        847.62        10.37 o                         
   1   1  11        281.64        264.41         6.12 o                         
   2   1  11        495.27        476.40         8.29 o                         
   3   1  11        698.94        667.17        30.29 o                         
   4   1  11        108.11         87.00        10.69 o                         
 -15   2  11         14.48          4.67        10.96 o                         
 -14   2  11       1483.11       1398.24        59.25 o                         
 -13   2  11         65.04         55.81         6.37 o                         
 -12   2  11          5.16          3.75         6.64 o                         
 -11   2  11        441.57        443.81        12.26 o                         
 -10   2  11        667.07        671.91        11.86 o                         
  -9   2  11        177.62        186.32         8.87 o                         
  -8   2  11       1012.13       1070.21        23.11 o                         
  -7   2  11       2082.31       1873.60        19.18 o                         
  -6   2  11       3008.48       2892.22        26.13 o                         
  -5   2  11        856.53        913.22        11.91 o                         
  -4   2  11         29.76         31.36         3.71 o                         
  -3   2  11       1310.00       1290.72        12.60 o                         
  -2   2  11        188.20        186.64         6.50 o                         
  -1   2  11        625.40        631.18        10.87 o                         
   0   2  11       2414.95       2266.39        22.31 o                         
   1   2  11       4089.47       4070.58        36.33 o                         
   2   2  11          1.25          8.02         3.70 o                         
   3   2  11        136.80        122.74         8.98 o                         
   4   2  11          8.95         -0.91         5.51 o                         
 -15   3  11        296.99        313.70        23.02 o                         
 -14   3  11         21.88         26.18         8.20 o                         
 -13   3  11        255.42        233.68         9.46 o                         
 -12   3  11         84.50         79.44         7.19 o                         
 -11   3  11        158.89        148.70         6.07 o                         
 -10   3  11        290.92        296.47         8.26 o                         
  -9   3  11         10.42          7.31         3.94 o                         
  -8   3  11        953.66        917.84        13.34 o                         
  -7   3  11       1068.39       1103.24        15.24 o                         
  -6   3  11        485.06        431.80         9.52 o                         
  -5   3  11       1731.04       1567.84        19.70 o                         
  -4   3  11          5.25          1.19         2.47 o                         
  -3   3  11        210.62        257.48         5.47 o                         
  -2   3  11        199.64        211.61         7.20 o                         
  -1   3  11        182.11        182.29         6.09 o                         
   0   3  11       1433.41       1414.03        17.87 o                         
   1   3  11         87.82         61.66         5.72 o                         
   2   3  11        873.33        883.89        22.32 o                         
   3   3  11        288.76        318.37        11.86 o                         
   4   3  11          1.22         -1.82         7.15 o                         
 -15   4  11         16.30         12.63        14.18 o                         
 -14   4  11        771.52        788.80        20.13 o                         
 -13   4  11       2130.76       2090.02        34.36 o                         
 -12   4  11          4.52          7.52         3.69 o                         
 -11   4  11       4950.77       4804.10        48.86 o                         
 -10   4  11       1644.09       1564.68        25.14 o                         
  -9   4  11        454.26        399.37        10.38 o                         
  -8   4  11        713.71        798.78        18.62 o                         
  -7   4  11       3205.18       3096.74        30.18 o                         
  -6   4  11        117.17         95.36         5.33 o                         
  -5   4  11      12307.71      12712.34       115.30 o                         
  -4   4  11        588.02        576.85         9.28 o                         
  -3   4  11       2895.62       2863.53        30.39 o                         
  -2   4  11       1280.85       1224.83        12.81 o                         
  -1   4  11         10.99          7.72         3.59 o                         
   0   4  11       2124.68       1914.56        70.34 o                         
   1   4  11       4231.16       4206.80        64.20 o                         
   2   4  11        735.41        698.99        25.17 o                         
   3   4  11       1058.63       1051.04        19.51 o                         
   4   4  11       1595.61       1683.78        49.71 o                         
 -15   5  11         74.24         66.86        15.54 o                         
 -14   5  11         91.90        117.92        10.91 o                         
 -13   5  11        201.15        205.09        12.56 o                         
 -12   5  11       1724.59       1680.28        22.48 o                         
 -11   5  11        526.42        503.15        15.36 o                         
 -10   5  11          3.63          5.07         3.78 o                         
  -9   5  11          6.78          7.88         3.88 o                         
  -8   5  11         58.58         70.18         7.89 o                         
  -7   5  11        594.41        554.62        11.94 o                         
  -6   5  11        187.29        215.64        12.54 o                         
  -5   5  11          4.16          4.86         3.27 o                         
  -4   5  11        877.41        825.32        11.15 o                         
  -3   5  11        810.83        860.73        10.81 o                         
  -2   5  11        145.56        153.31         4.73 o                         
  -1   5  11        648.67        563.75        16.82 o                         
   0   5  11        809.72        817.78        16.50 o                         
   1   5  11         84.82         99.15        10.32 o                         
   2   5  11        682.30        689.42        18.14 o                         
   3   5  11        112.39         73.09         8.95 o                         
   4   5  11          0.07          9.91         6.97 o                         
 -14   6  11         20.71          9.29         6.29 o                         
 -13   6  11        419.80        398.77        12.42 o                         
 -12   6  11         68.47         50.14         8.93 o                         
 -11   6  11       1591.23       1579.43        23.60 o                         
 -10   6  11        371.41        347.80        22.70 o                         
  -9   6  11       1155.13       1093.53        15.95 o                         
  -8   6  11        693.14        820.35        14.22 o                         
  -7   6  11         20.85         50.35         5.49 o                         
  -6   6  11        126.28        160.62        10.98 o                         
  -5   6  11        764.10        814.19        11.85 o                         
  -4   6  11       1040.62       1044.97        12.85 o                         
  -3   6  11        259.02        263.16         6.19 o                         
  -2   6  11        835.50        767.08        19.90 o                         
  -1   6  11         34.56         46.16         8.82 o                         
   0   6  11        126.67        130.24        11.03 o                         
   1   6  11        129.34        100.86        10.85 o                         
   2   6  11         79.64         84.10        11.94 o                         
   3   6  11         85.71         79.91        11.27 o                         
 -14   7  11         28.79         30.52        10.27 o                         
 -13   7  11        592.50        542.35        12.25 o                         
 -12   7  11        446.88        445.32        12.09 o                         
 -11   7  11         85.76         87.30         6.83 o                         
 -10   7  11         50.07         52.82         6.03 o                         
  -9   7  11         25.87         28.70         5.15 o                         
  -8   7  11        348.21        302.91         9.15 o                         
  -7   7  11       3646.10       3702.12        33.44 o                         
  -6   7  11       1160.96       1165.58        17.33 o                         
  -5   7  11        601.24        627.16        10.20 o                         
  -4   7  11        398.25        417.60        11.77 o                         
  -3   7  11        248.75        285.37         9.75 o                         
  -2   7  11         75.76         75.43         4.33 o                         
  -1   7  11        711.44        685.52        23.35 o                         
   0   7  11       1529.12       1604.72        53.73 o                         
   1   7  11          0.59          2.65         5.82 o                         
   2   7  11       1134.54       1146.15        26.26 o                         
   3   7  11         15.45          3.95        12.85 o                         
 -14   8  11        419.93        422.96        16.64 o                         
 -13   8  11         63.91         35.53         6.13 o                         
 -12   8  11          1.88          7.98         5.10 o                         
 -11   8  11        297.20        274.89         9.88 o                         
 -10   8  11        170.01        149.83         7.40 o                         
  -9   8  11        676.89        756.09        13.76 o                         
  -8   8  11        155.00        129.37         6.22 o                         
  -7   8  11        113.59        134.87         6.83 o                         
  -6   8  11          0.40          2.71         2.91 o                         
  -5   8  11        474.30        471.43         9.77 o                         
  -4   8  11         14.92         20.86         3.83 o                         
  -3   8  11        141.33        135.10         4.04 o                         
  -2   8  11         25.40         22.41         3.35 o                         
  -1   8  11         95.80         75.28        10.06 o                         
   0   8  11        686.17        705.30        17.95 o                         
   1   8  11        123.09        164.71        12.03 o                         
   2   8  11          0.26          1.98         7.12 o                         
   3   8  11         81.80         80.87        11.05 o                         
 -13   9  11        113.50         98.77        13.81 o                         
 -12   9  11        321.34        348.11        17.96 o                         
 -11   9  11        308.38        265.14        19.69 o                         
 -10   9  11         94.13         73.80         6.36 o                         
  -9   9  11       2290.52       2402.67        26.75 o                         
  -8   9  11         85.45         85.77         6.45 o                         
  -7   9  11        757.06        783.66        11.97 o                         
  -6   9  11        144.29        142.18         6.37 o                         
  -5   9  11         14.84         19.30         4.54 o                         
  -4   9  11         23.12         31.05         3.89 o                         
  -3   9  11        852.21        848.25        15.72 o                         
  -2   9  11         82.65         66.91         9.30 o                         
  -1   9  11       2121.66       2176.54        51.96 o                         
   0   9  11       1424.74       1475.80        28.11 o                         
   1   9  11          1.61         -1.55         7.89 o                         
   2   9  11        237.99        233.95        41.70 o                         
 -13  10  11       1105.65       1014.44        25.49 o                         
 -12  10  11        354.25        367.87        12.91 o                         
 -11  10  11       1238.22       1318.24        20.67 o                         
 -10  10  11       1815.76       1810.96        24.00 o                         
  -9  10  11        550.96        591.85        12.65 o                         
  -8  10  11       1053.82       1075.47        16.36 o                         
  -7  10  11        474.64        513.82        11.54 o                         
  -6  10  11        490.69        460.92         9.44 o                         
  -5  10  11       1363.69       1324.48        15.12 o                         
  -4  10  11        798.05        868.95        16.91 o                         
  -3  10  11       1801.24       1770.09        17.99 o                         
  -2  10  11       2692.51       2736.74        42.61 o                         
  -1  10  11          6.16         16.25         8.07 o                         
   0  10  11        458.94        457.89        22.66 o                         
   1  10  11         29.81         37.76        11.71 o                         
   2  10  11        664.95        703.53        28.11 o                         
 -12  11  11         62.99         45.75         7.37 o                         
 -11  11  11         42.89         45.18         7.78 o                         
 -10  11  11        356.49        307.57        12.12 o                         
  -9  11  11         68.49         92.66         7.13 o                         
  -8  11  11         86.35        118.61         7.15 o                         
  -7  11  11        277.32        274.10         8.65 o                         
  -6  11  11        189.24        159.38         6.98 o                         
  -5  11  11        335.70        383.52        11.89 o                         
  -4  11  11        304.00        303.76        11.59 o                         
  -3  11  11         29.60         24.94         4.99 o                         
  -2  11  11        114.19        105.87        11.85 o                         
  -1  11  11          2.73         17.85        11.37 o                         
   0  11  11        375.22        454.15        20.53 o                         
   1  11  11         60.90         63.77        13.94 o                         
 -11  12  11         89.49        107.59        15.23 o                         
 -10  12  11         77.67         60.84         7.59 o                         
  -9  12  11          4.15         17.28         5.94 o                         
  -8  12  11       2823.23       2863.18        32.09 o                         
  -7  12  11       1042.41       1067.06        16.70 o                         
  -6  12  11        201.97        238.92         9.40 o                         
  -5  12  11          7.26         13.55         4.05 o                         
  -4  12  11         13.05         27.49         4.60 o                         
  -3  12  11        109.04        117.06         9.92 o                         
  -2  12  11       1666.81       1725.31        33.82 o                         
  -1  12  11        665.46        679.41        26.97 o                         
   0  12  11         84.15         81.75        15.10 o                         
   1  12  11        558.49        638.73        30.16 o                         
 -10  13  11         16.08         14.48         6.30 o                         
  -9  13  11        926.86        912.41        19.24 o                         
  -8  13  11        414.77        475.60        14.32 o                         
  -7  13  11        450.22        524.18        12.27 o                         
  -6  13  11        862.88        904.49        14.53 o                         
  -5  13  11        117.59        119.88         6.23 o                         
  -4  13  11        135.16        102.30        13.28 o                         
  -3  13  11        236.60        281.97        15.87 o                         
  -2  13  11         54.37         46.74         9.12 o                         
  -1  13  11        279.08        278.44        18.96 o                         
   0  13  11        438.28        464.88        22.03 o                         
  -9  14  11        212.58        236.36        12.20 o                         
  -8  14  11        974.35       1079.31        20.19 o                         
  -7  14  11        293.10        245.95        11.82 o                         
  -6  14  11        169.54        160.06         8.52 o                         
  -5  14  11        278.59        288.51         9.36 o                         
  -4  14  11         38.87         49.29        10.28 o                         
  -3  14  11         10.70         13.16         7.83 o                         
  -2  14  11        224.07        236.50        15.37 o                         
  -8  15  11        197.93        179.85        11.81 o                         
  -7  15  11        109.88         86.12        12.29 o                         
  -6  15  11         41.54         49.30         7.33 o                         
  -5  15  11        480.42        527.16        19.68 o                         
  -4  15  11        439.87        473.60        19.60 o                         
  -3  15  11        547.81        607.25        22.20 o                         
 -15   0  12        374.98        389.77        37.87 o                         
 -14   0  12        615.14        666.59        19.50 o                         
 -13   0  12        475.29        487.98        29.94 o                         
 -12   0  12       2268.80       2250.15        54.40 o                         
 -11   0  12        696.16        695.52        20.01 o                         
 -10   0  12         21.08         27.21         6.51 o                         
  -9   0  12         17.38         21.72         6.20 o                         
  -8   0  12        226.33        228.27        10.44 o                         
  -7   0  12         26.52         55.04         7.49 o                         
  -6   0  12       2353.41       2475.91        34.27 o                         
  -5   0  12       9414.58       8875.45       161.45 o                         
  -4   0  12       1957.45       1860.35        60.03 o                         
  -3   0  12        795.61        795.84        23.47 o                         
  -2   0  12         99.75        122.12        14.40 o                         
  -1   0  12        349.07        331.66        14.43 o                         
   0   0  12        708.54        687.25        14.59 o                         
   1   0  12       1136.09       1136.97        21.23 o                         
   2   0  12        303.69        361.90        17.87 o                         
   3   0  12        386.28        406.08        25.18 o                         
 -15   1  12        373.12        365.68        25.92 o                         
 -14   1  12         99.79         89.13         6.26 o                         
 -13   1  12        728.95        665.53        13.34 o                         
 -12   1  12        177.66        155.15         7.75 o                         
 -11   1  12         35.93         28.08         6.00 o                         
 -10   1  12         37.70         30.24         6.15 o                         
  -9   1  12        372.87        353.63         7.97 o                         
  -8   1  12         15.47          9.55         3.90 o                         
  -7   1  12       1680.91       1628.62        16.90 o                         
  -6   1  12        325.67        357.77        10.18 o                         
  -5   1  12        561.28        584.41         9.71 o                         
  -4   1  12          5.32          7.09         3.69 o                         
  -3   1  12       1641.07       1541.25        39.22 o                         
  -2   1  12        259.24        257.72        11.15 o                         
  -1   1  12       1066.37       1127.38        14.13 o                         
   0   1  12         67.54         73.02         4.95 o                         
   1   1  12        674.82        687.46        37.18 o                         
   2   1  12         88.82         73.40         5.84 o                         
   3   1  12         26.92         22.19         8.59 o                         
 -15   2  12         52.53         45.79        13.87 o                         
 -14   2  12         15.53         25.40         5.21 o                         
 -13   2  12        249.14        252.83         8.01 o                         
 -12   2  12        220.31        167.47        12.22 o                         
 -11   2  12        996.22        990.65        16.58 o                         
 -10   2  12         29.20         27.39         5.50 o                         
  -9   2  12        411.32        447.85        10.18 o                         
  -8   2  12        265.65        242.47         7.93 o                         
  -7   2  12         97.58        113.92         5.74 o                         
  -6   2  12        161.74        218.79         6.48 o                         
  -5   2  12       3543.36       3276.35        30.13 o                         
  -4   2  12        639.21        635.76        13.80 o                         
  -3   2  12        167.42        196.46         9.56 o                         
  -2   2  12        230.98        268.66         6.34 o                         
  -1   2  12         14.71         20.06         2.90 o                         
   0   2  12        902.77        940.64        11.87 o                         
   1   2  12        437.78        375.31        17.91 o                         
   2   2  12         95.30         76.48         8.37 o                         
   3   2  12        375.72        365.68        12.69 o                         
 -15   3  12        186.14        139.92        20.66 o                         
 -14   3  12         55.87         61.22         9.65 o                         
 -13   3  12        654.23        621.49        18.98 o                         
 -12   3  12       1791.80       1684.97        20.87 o                         
 -11   3  12          0.14          3.05         3.58 o                         
 -10   3  12       1751.92       1814.49        21.11 o                         
  -9   3  12       2201.38       2073.67        23.40 o                         
  -8   3  12        172.02        142.66         6.94 o                         
  -7   3  12       6954.14       6799.32        68.82 o                         
  -6   3  12        828.20        755.72        10.41 o                         
  -5   3  12       2177.04       2247.68        20.38 o                         
  -4   3  12       3637.16       3645.92        30.93 o                         
  -3   3  12       3085.33       2940.11        27.78 o                         
  -2   3  12          9.65         13.05         2.84 o                         
  -1   3  12       1893.68       1917.14        18.19 o                         
   0   3  12         38.12         25.34         2.59 o                         
   1   3  12        887.93        814.00        38.23 o                         
   2   3  12       1239.91       1308.64        26.85 o                         
   3   3  12        110.70        113.83        12.16 o                         
 -15   4  12        424.59        385.96        18.36 o                         
 -14   4  12         69.98         69.97        12.14 o                         
 -13   4  12        129.10        136.96        16.04 o                         
 -12   4  12       1090.45       1106.29        25.28 o                         
 -11   4  12        268.14        271.93         9.68 o                         
 -10   4  12        144.11        137.88         7.44 o                         
  -9   4  12        133.27        116.59         6.83 o                         
  -8   4  12        480.39        439.05        11.44 o                         
  -7   4  12         83.86         76.90         6.02 o                         
  -6   4  12         12.38         24.46         8.09 o                         
  -5   4  12       2523.81       2570.78        26.03 o                         
  -4   4  12         81.45         75.14         5.19 o                         
  -3   4  12        435.26        417.11        19.44 o                         
  -2   4  12          1.52         12.88         3.35 o                         
  -1   4  12         28.93         23.82         3.71 o                         
   0   4  12          0.05          0.12         2.03 o                         
   1   4  12         17.27         23.18         6.74 o                         
   2   4  12        109.48         89.59        10.05 o                         
   3   4  12        238.70        263.06        15.73 o                         
 -15   5  12        464.97        469.36        17.60 o                         
 -14   5  12        130.44        108.79        15.87 o                         
 -13   5  12       1513.84       1627.98        30.41 o                         
 -12   5  12       1459.17       1443.74        36.12 o                         
 -11   5  12        305.19        294.58        10.30 o                         
 -10   5  12       1691.18       1752.91        34.03 o                         
  -9   5  12         45.90         61.01         6.16 o                         
  -8   5  12         95.50         71.10         5.79 o                         
  -7   5  12        173.21        219.74        11.40 o                         
  -6   5  12       1183.33       1145.87        14.80 o                         
  -5   5  12       1777.41       1777.49        35.18 o                         
  -4   5  12       4980.79       4910.29        45.66 o                         
  -3   5  12         94.23         99.85         6.21 o                         
  -2   5  12        491.11        483.19        14.84 o                         
  -1   5  12       1535.88       1508.89        30.93 o                         
   0   5  12        549.69        520.04        16.36 o                         
   1   5  12         48.93         32.20         7.64 o                         
   2   5  12        899.75        951.66        21.34 o                         
   3   5  12        195.75        205.86        69.32 o                         
 -14   6  12        384.79        397.64        16.92 o                         
 -13   6  12         88.44         80.76         8.27 o                         
 -12   6  12        259.04        278.81         9.71 o                         
 -11   6  12        372.97        375.72        10.76 o                         
 -10   6  12       1489.32       1409.38        19.22 o                         
  -9   6  12        176.13        168.62        13.50 o                         
  -8   6  12       3221.98       3340.56        38.99 o                         
  -7   6  12          0.46          3.95         4.17 o                         
  -6   6  12       1170.80       1145.44        15.55 o                         
  -5   6  12       1422.73       1449.01        26.23 o                         
  -4   6  12        548.17        537.82        14.86 o                         
  -3   6  12        185.80        180.82         8.34 o                         
  -2   6  12       2107.85       2119.71        44.21 o                         
  -1   6  12        541.36        499.11        20.57 o                         
   0   6  12        889.27        969.84        23.17 o                         
   1   6  12        274.73        238.95        24.70 o                         
   2   6  12          0.03          2.44         7.45 o                         
 -14   7  12         43.50         49.68         9.24 o                         
 -13   7  12          1.53          0.29         5.34 o                         
 -12   7  12         54.45         45.63         6.69 o                         
 -11   7  12          8.61          3.75         5.99 o                         
 -10   7  12        266.16        322.87        11.04 o                         
  -9   7  12         38.28         63.11         5.90 o                         
  -8   7  12          2.47          8.06         4.38 o                         
  -7   7  12        260.90        260.07         8.60 o                         
  -6   7  12        720.03        744.27        12.19 o                         
  -5   7  12        215.67        211.30         9.82 o                         
  -4   7  12        318.30        326.06        15.31 o                         
  -3   7  12        894.68        770.05        19.02 o                         
  -2   7  12        271.68        230.15        18.18 o                         
  -1   7  12        163.54        143.17        11.61 o                         
   0   7  12        275.96        299.17        13.94 o                         
   1   7  12        299.01        225.91        19.96 o                         
   2   7  12         93.81         68.54        10.72 o                         
 -14   8  12        531.67        530.86        18.43 o                         
 -13   8  12          2.06         10.41         5.70 o                         
 -12   8  12         28.06         19.26         5.64 o                         
 -11   8  12         54.49         58.17         6.60 o                         
 -10   8  12        234.14        278.51        12.23 o                         
  -9   8  12        710.31        796.24        14.15 o                         
  -8   8  12       3928.75       3972.52        45.70 o                         
  -7   8  12          4.38          5.28         4.35 o                         
  -6   8  12        717.72        738.05        13.91 o                         
  -5   8  12         79.58         87.37         8.18 o                         
  -4   8  12        767.21        724.79        13.04 o                         
  -3   8  12         16.57         15.99         2.91 o                         
  -2   8  12       2018.54       2038.81        40.94 o                         
  -1   8  12        359.77        399.48        17.20 o                         
   0   8  12        669.06        711.61        19.30 o                         
   1   8  12        101.91        110.56        15.09 o                         
   2   8  12        269.75        235.53        16.90 o                         
 -13   9  12        199.75        215.62        12.45 o                         
 -12   9  12        305.56        343.21        12.98 o                         
 -11   9  12        292.87        332.19        12.11 o                         
 -10   9  12        672.43        633.03        14.17 o                         
  -9   9  12        145.03        102.69         9.31 o                         
  -8   9  12          0.16          5.90         4.75 o                         
  -7   9  12          5.58          3.04         3.95 o                         
  -6   9  12        134.67        142.42         7.51 o                         
  -5   9  12       1554.78       1581.23        24.71 o                         
  -4   9  12       2150.92       2220.43        36.69 o                         
  -3   9  12        145.21        127.88         6.23 o                         
  -2   9  12        290.72        314.65        16.25 o                         
  -1   9  12         49.77         53.68        10.84 o                         
   0   9  12          3.79          1.27         6.95 o                         
   1   9  12         65.01         63.14        12.57 o                         
 -13  10  12         83.02         55.65         8.94 o                         
 -12  10  12          2.95          2.23         5.37 o                         
 -11  10  12        199.58        205.39         9.77 o                         
 -10  10  12         88.02         86.18         7.19 o                         
  -9  10  12        628.20        666.28        13.31 o                         
  -8  10  12        216.39        177.51         8.13 o                         
  -7  10  12        494.14        536.72        11.48 o                         
  -6  10  12         25.22         20.57         5.69 o                         
  -5  10  12        615.27        621.99        11.36 o                         
  -4  10  12         43.00         49.47         7.63 o                         
  -3  10  12       1013.02        986.92        27.34 o                         
  -2  10  12        299.64        333.44        15.22 o                         
  -1  10  12          0.42         -4.50         8.40 o                         
   0  10  12          1.06         -3.00        11.04 o                         
   1  10  12        195.04        177.81        15.77 o                         
 -12  11  12        330.95        316.39        38.07 o                         
 -11  11  12         92.35         67.70         8.49 o                         
 -10  11  12       1273.04       1312.86        22.11 o                         
  -9  11  12       1521.87       1537.08        21.87 o                         
  -8  11  12         65.99         61.68         7.16 o                         
  -7  11  12        991.23        944.22        16.55 o                         
  -6  11  12        270.40        322.61         9.40 o                         
  -5  11  12        534.73        571.58        11.52 o                         
  -4  11  12       2000.81       2082.14        22.53 o                         
  -3  11  12        696.32        756.23        21.99 o                         
  -2  11  12        447.27        428.16        19.06 o                         
  -1  11  12       1228.87       1380.61        39.54 o                         
   0  11  12        254.90        243.19        19.91 o                         
 -11  12  12        124.35        140.34        15.71 o                         
 -10  12  12         83.44         99.65         8.50 o                         
  -9  12  12          2.70          8.23         5.93 o                         
  -8  12  12        739.83        769.76        14.95 o                         
  -7  12  12         34.95         38.83         5.63 o                         
  -6  12  12        506.48        492.83        13.73 o                         
  -5  12  12          2.73         14.51         4.59 o                         
  -4  12  12         98.36         85.35        11.46 o                         
  -3  12  12         80.44         92.66        12.66 o                         
  -2  12  12        221.45        237.98        15.36 o                         
  -1  12  12         91.15         74.96        14.95 o                         
 -10  13  12        456.86        496.88        15.77 o                         
  -9  13  12       1845.29       1877.64        27.56 o                         
  -8  13  12        261.60        269.42        11.91 o                         
  -7  13  12        554.18        601.23        18.95 o                         
  -6  13  12        290.14        284.17        17.14 o                         
  -5  13  12          0.59         -1.67         5.26 o                         
  -4  13  12         70.07         52.52         9.87 o                         
  -3  13  12        463.62        460.06        22.96 o                         
  -2  13  12         84.48         53.44        13.68 o                         
  -9  14  12       1223.56       1316.31        22.86 o                         
  -8  14  12        121.66        119.59        10.74 o                         
  -7  14  12         49.02         48.09         6.52 o                         
  -6  14  12         57.45         53.08         7.48 o                         
  -5  14  12        821.24        875.40        15.78 o                         
  -4  14  12          3.38          4.36         7.56 o                         
  -3  14  12       1362.40       1344.07        33.54 o                         
 -15   1  13         36.48         29.47         5.71 o                         
 -14   1  13        789.62        721.79        19.44 o                         
 -13   1  13       1666.15       1626.55        27.34 o                         
 -12   1  13        243.11        207.82        16.93 o                         
 -11   1  13        659.25        675.94        13.90 o                         
 -10   1  13       1442.35       1351.52        18.44 o                         
  -9   1  13          7.94         13.61         4.15 o                         
  -8   1  13         29.43         12.92         4.24 o                         
  -7   1  13       2746.28       2672.36        43.72 o                         
  -6   1  13       1535.28       1579.01        17.91 o                         
  -5   1  13       1597.98       1645.49        18.60 o                         
  -4   1  13        194.70        198.00         8.33 o                         
  -3   1  13          1.11          1.32         3.27 o                         
  -2   1  13        160.83        191.86         7.90 o                         
  -1   1  13        721.51        694.03        20.72 o                         
   0   1  13         32.14         49.94         7.12 o                         
   1   1  13        548.56        521.12        18.89 o                         
   2   1  13       1218.45       1201.23        26.88 o                         
 -15   2  13        490.42        524.33        17.38 o                         
 -14   2  13          4.05          5.02         7.22 o                         
 -13   2  13        261.41        225.40        13.90 o                         
 -12   2  13       1192.67       1153.69        15.55 o                         
 -11   2  13        630.74        641.51        13.08 o                         
 -10   2  13         12.91         18.50         5.86 o                         
  -9   2  13       1259.02       1270.79        17.83 o                         
  -8   2  13        484.00        490.13         9.70 o                         
  -7   2  13       5429.92       5227.90        49.81 o                         
  -6   2  13       1324.01       1320.61        16.02 o                         
  -5   2  13         75.97         75.95         4.97 o                         
  -4   2  13        417.33        416.50         9.06 o                         
  -3   2  13       2592.26       2478.23        22.39 o                         
  -2   2  13        463.73        443.24        33.59 o                         
  -1   2  13        780.44        757.97        12.51 o                         
   0   2  13        483.07        424.48        20.76 o                         
   1   2  13        163.34        170.84        19.71 o                         
   2   2  13        342.68        378.46        42.01 o                         
 -15   3  13         53.98         46.60        11.45 o                         
 -14   3  13         26.37         23.40         5.48 o                         
 -13   3  13        303.71        310.88        12.52 o                         
 -12   3  13        456.03        530.43        10.88 o                         
 -11   3  13          3.08          3.81         4.36 o                         
 -10   3  13         95.56         92.66         6.65 o                         
  -9   3  13          4.02          8.09         4.19 o                         
  -8   3  13        903.09        885.72        14.78 o                         
  -7   3  13        537.22        506.65        23.20 o                         
  -6   3  13         78.34         78.76         6.38 o                         
  -5   3  13         37.19         35.74         4.09 o                         
  -4   3  13       1064.87        980.03        13.54 o                         
  -3   3  13          7.18         13.96         2.99 o                         
  -2   3  13       1131.41       1064.47        11.38 o                         
  -1   3  13        916.49        844.67        16.50 o                         
   0   3  13        150.60        132.20        11.55 o                         
   1   3  13         95.58         84.47        10.17 o                         
   2   3  13          0.57          3.19         8.96 o                         
 -15   4  13        230.20        263.75        17.59 o                         
 -14   4  13        536.48        447.18        11.79 o                         
 -13   4  13         35.10         30.66         5.79 o                         
 -12   4  13       1801.59       1868.11        25.42 o                         
 -11   4  13       2821.36       2714.08        31.00 o                         
 -10   4  13         15.00         16.87         4.68 o                         
  -9   4  13       1331.32       1408.86        19.95 o                         
  -8   4  13       1392.62       1344.45        26.89 o                         
  -7   4  13        243.20        232.50         9.41 o                         
  -6   4  13       3231.31       3266.37        33.18 o                         
  -5   4  13       2145.62       2089.39        28.45 o                         
  -4   4  13         21.90         20.93         3.72 o                         
  -3   4  13       1597.57       1638.75        19.36 o                         
  -2   4  13        217.14        211.99         6.26 o                         
  -1   4  13        249.41        191.71         6.27 o                         
   0   4  13        621.13        611.38        19.46 o                         
   1   4  13        339.51        370.82        14.83 o                         
   2   4  13        265.08        280.30        17.78 o                         
 -15   5  13       1002.17       1036.89        26.11 o                         
 -14   5  13        120.64        119.54         9.19 o                         
 -13   5  13        896.22        900.69        16.45 o                         
 -12   5  13          7.54          3.81         4.70 o                         
 -11   5  13        144.65        145.37         8.71 o                         
 -10   5  13        293.69        339.17        18.85 o                         
  -9   5  13        989.32        952.41        15.85 o                         
  -8   5  13       1019.73       1007.97        16.35 o                         
  -7   5  13        782.46        802.59        13.76 o                         
  -6   5  13        363.50        348.02         9.94 o                         
  -5   5  13       1226.66       1198.63        16.65 o                         
  -4   5  13        335.35        323.21        12.61 o                         
  -3   5  13        348.94        297.93         6.49 o                         
  -2   5  13         31.54         18.81         4.48 o                         
  -1   5  13        185.81        168.70        12.84 o                         
   0   5  13         50.64         52.62         8.84 o                         
   1   5  13        171.91        145.47        11.67 o                         
   2   5  13        332.18        340.40        39.21 o                         
 -14   6  13       1025.94        940.75        27.96 o                         
 -13   6  13        100.60         88.68         8.21 o                         
 -12   6  13       1618.82       1714.97        25.08 o                         
 -11   6  13          3.85         12.73         5.59 o                         
 -10   6  13       1115.41       1029.62        18.44 o                         
  -9   6  13          5.94          7.65         4.59 o                         
  -8   6  13        415.79        464.30        12.44 o                         
  -7   6  13       1968.40       1871.22        71.85 o                         
  -6   6  13       2522.89       2464.41        65.10 o                         
  -5   6  13       1161.27       1116.38        15.49 o                         
  -4   6  13        808.83        840.46        16.83 o                         
  -3   6  13        336.10        288.03        11.46 o                         
  -2   6  13        389.27        315.49        25.42 o                         
  -1   6  13         24.73         16.04         7.48 o                         
   0   6  13        295.51        278.95        27.96 o                         
   1   6  13        555.36        676.44        35.95 o                         
 -14   7  13        580.77        550.38        21.29 o                         
 -13   7  13        299.64        288.35        12.56 o                         
 -12   7  13        301.39        333.54        12.65 o                         
 -11   7  13         42.63         52.25         7.34 o                         
 -10   7  13       3505.93       3509.67        52.71 o                         
  -9   7  13       1145.79       1171.75        43.10 o                         
  -8   7  13       2396.51       2298.22        29.53 o                         
  -7   7  13        815.15        883.93        18.95 o                         
  -6   7  13        186.42        210.32         8.73 o                         
  -5   7  13          4.42          4.98         3.66 o                         
  -4   7  13       1015.61       1005.80        17.50 o                         
  -3   7  13       1568.20       1589.04        23.72 o                         
  -2   7  13        787.24        818.84        25.03 o                         
  -1   7  13       1237.66       1218.93        28.78 o                         
   0   7  13         79.56         86.23        11.48 o                         
   1   7  13         69.44         54.67        12.10 o                         
 -13   8  13        602.71        666.02        16.36 o                         
 -12   8  13       1557.79       1477.50        23.47 o                         
 -11   8  13          0.46          5.87         5.51 o                         
 -10   8  13          4.02          5.06         5.66 o                         
  -9   8  13        156.49        158.97        10.14 o                         
  -8   8  13        756.26        740.57        15.33 o                         
  -7   8  13         58.74         74.20         6.73 o                         
  -6   8  13        419.61        449.17        10.17 o                         
  -5   8  13        100.00        102.63         6.22 o                         
  -4   8  13         17.57         17.62         4.28 o                         
  -3   8  13         12.44         13.49         2.90 o                         
  -2   8  13         26.25         33.42         9.33 o                         
  -1   8  13         18.29         28.72         8.87 o                         
   0   8  13         10.04          3.35         7.43 o                         
   1   8  13         19.69         36.85        17.12 o                         
 -13   9  13        228.28        193.59        10.59 o                         
 -12   9  13        497.81        509.65        14.23 o                         
 -11   9  13         12.64          4.83         5.07 o                         
 -10   9  13        279.17        261.99        10.24 o                         
  -9   9  13         94.08        109.80        10.01 o                         
  -8   9  13        138.33        160.12         9.12 o                         
  -7   9  13        164.13        174.29         9.97 o                         
  -6   9  13        171.89        149.74        13.42 o                         
  -5   9  13          9.61         12.67         3.78 o                         
  -4   9  13        716.34        741.06        15.30 o                         
  -3   9  13         22.75         32.68         9.07 o                         
  -2   9  13        990.17       1039.34        47.84 o                         
  -1   9  13        811.77        789.53        31.84 o                         
   0   9  13         41.51         49.57        11.36 o                         
 -12  10  13       1509.07       1525.35        27.85 o                         
 -11  10  13        317.97        371.72        20.61 o                         
 -10  10  13         75.45         78.22         8.49 o                         
  -9  10  13       1007.88       1038.02        19.09 o                         
  -8  10  13       1198.62       1302.01        22.82 o                         
  -7  10  13        195.01        198.12         9.91 o                         
  -6  10  13       2630.15       2723.57        41.05 o                         
  -5  10  13        400.04        391.81         9.96 o                         
  -4  10  13        398.71        354.97        18.26 o                         
  -3  10  13        402.37        447.89        17.86 o                         
  -2  10  13         76.67         67.84        10.64 o                         
  -1  10  13         94.29         97.33        11.74 o                         
   0  10  13        460.93        492.46        21.15 o                         
 -12  11  13          5.54         11.66         9.06 o                         
 -11  11  13         28.90         39.43         8.19 o                         
 -10  11  13        126.71        154.08        13.28 o                         
  -9  11  13         11.12          4.83         5.39 o                         
  -8  11  13        339.23        327.82        10.76 o                         
  -7  11  13        219.28        233.88        10.13 o                         
  -6  11  13        565.80        553.15        17.30 o                         
  -5  11  13          0.16          3.77         5.00 o                         
  -4  11  13        406.76        389.13        20.90 o                         
  -3  11  13        531.79        545.17        31.84 o                         
  -2  11  13        311.86        366.84        17.77 o                         
  -1  11  13        197.18        221.40        15.86 o                         
 -11  12  13        138.05        133.88         9.81 o                         
 -10  12  13         70.39         74.61         8.14 o                         
  -9  12  13       2039.12       1990.27        27.89 o                         
  -8  12  13        386.40        415.56        17.15 o                         
  -7  12  13        487.06        540.29        13.99 o                         
  -6  12  13        464.30        511.37        14.01 o                         
  -5  12  13        532.63        478.99        15.72 o                         
  -4  12  13         26.18         29.29        15.55 o                         
  -3  12  13        911.21       1028.93        39.86 o                         
  -2  12  13        293.57        267.11        18.93 o                         
 -10  13  13        640.67        678.22        16.60 o                         
  -9  13  13        448.44        503.58        21.05 o                         
  -8  13  13        110.59         83.12         9.23 o                         
  -7  13  13        299.05        329.26        10.35 o                         
  -6  13  13         31.95         23.00         5.67 o                         
  -5  13  13         65.00         82.40        12.05 o                         
  -4  13  13         43.95         52.26        11.22 o                         
  -3  13  13         69.92         70.95        13.14 o                         
  -7  14  13        126.98        131.16         8.40 o                         
  -6  14  13          5.74         20.94         5.66 o                         
 -15   0  14       3083.70       2917.35        92.34 o                         
 -14   0  14       2241.67       2215.56        41.35 o                         
 -13   0  14        191.04        231.25        35.61 o                         
 -12   0  14       1478.25       1433.03        33.43 o                         
 -11   0  14         18.92         19.30         9.74 o                         
 -10   0  14        522.57        522.08        14.81 o                         
  -9   0  14       1091.19       1063.45        23.78 o                         
  -8   0  14       2026.01       2097.44        30.14 o                         
  -7   0  14       1420.45       1352.69        33.17 o                         
  -6   0  14       5968.09       5770.97        77.67 o                         
  -5   0  14        221.09        205.55        11.18 o                         
  -4   0  14       1354.13       1345.84        29.86 o                         
  -3   0  14       1627.79       1399.36        42.00 o                         
  -2   0  14       3103.62       3018.47        47.78 o                         
  -1   0  14         22.73         12.32         6.23 o                         
   0   0  14       1464.83       1417.82        27.55 o                         
   1   0  14        362.05        303.56        40.29 o                         
 -15   1  14         90.63         86.96        11.34 o                         
 -14   1  14         85.05         73.03         6.65 o                         
 -13   1  14        366.25        357.16        14.36 o                         
 -12   1  14         36.81         39.83         8.90 o                         
 -11   1  14        440.96        500.77        15.75 o                         
 -10   1  14        676.94        611.84        12.70 o                         
  -9   1  14          1.39         -0.25         3.30 o                         
  -8   1  14         82.88         91.07         6.18 o                         
  -7   1  14        438.30        405.65        11.26 o                         
  -6   1  14        142.60        144.80         7.25 o                         
  -5   1  14         86.66         78.44         5.19 o                         
  -4   1  14        681.10        660.64        14.02 o                         
  -3   1  14        924.02        852.74        13.06 o                         
  -2   1  14        692.38        685.86        12.03 o                         
  -1   1  14         53.19         47.64         8.84 o                         
   0   1  14         54.57         53.16         5.60 o                         
   1   1  14         14.77          8.35         6.62 o                         
 -15   2  14        326.81        272.82        15.03 o                         
 -14   2  14        149.02        135.15         8.55 o                         
 -13   2  14         91.94         58.12         6.16 o                         
 -12   2  14        347.02        311.24        10.36 o                         
 -11   2  14        374.69        432.02        11.55 o                         
 -10   2  14        173.25        170.48         9.60 o                         
  -9   2  14        865.68        889.93        16.77 o                         
  -8   2  14        562.78        610.86        13.68 o                         
  -7   2  14        122.60        105.79         6.61 o                         
  -6   2  14        438.27        423.13         9.73 o                         
  -5   2  14        619.02        639.24        14.77 o                         
  -4   2  14        662.58        704.85        10.55 o                         
  -3   2  14       1344.23       1264.15        23.69 o                         
  -2   2  14          0.20          0.52         2.69 o                         
  -1   2  14        161.56        147.79         8.55 o                         
   0   2  14         61.61         70.65         9.23 o                         
   1   2  14         51.42         50.82         7.80 o                         
 -15   3  14         84.96         66.21         7.30 o                         
 -14   3  14        261.40        266.54        11.00 o                         
 -13   3  14       1016.32        974.57        18.39 o                         
 -12   3  14          3.71         11.39         4.97 o                         
 -11   3  14       1990.35       2043.46        25.85 o                         
 -10   3  14       5119.50       5008.69        50.34 o                         
  -9   3  14          3.06          9.40         4.66 o                         
  -8   3  14       2139.76       2233.23        35.81 o                         
  -7   3  14        114.65        101.87         6.81 o                         
  -6   3  14         86.84         84.49         5.51 o                         
  -5   3  14        228.91        227.95        14.15 o                         
  -4   3  14        751.52        754.85        11.07 o                         
  -3   3  14       1374.41       1327.64        14.07 o                         
  -2   3  14       2011.19       1920.43        27.18 o                         
  -1   3  14        182.28        163.23         6.26 o                         
   0   3  14        551.65        621.09        26.04 o                         
   1   3  14        893.39        894.78        27.08 o                         
 -15   4  14        219.46        211.63        20.74 o                         
 -14   4  14          3.02         -3.71         5.05 o                         
 -13   4  14        600.14        573.37        14.16 o                         
 -12   4  14          5.84          3.50         4.98 o                         
 -11   4  14         74.49        101.52         7.86 o                         
 -10   4  14         69.99         85.93         6.95 o                         
  -9   4  14         39.63         23.55         5.65 o                         
  -8   4  14        624.72        588.35        24.33 o                         
  -7   4  14        263.19        259.87         9.63 o                         
  -6   4  14       1888.75       1853.77        22.11 o                         
  -5   4  14        149.88        141.49         6.45 o                         
  -4   4  14        104.44         87.74         5.21 o                         
  -3   4  14         78.36         63.07         4.56 o                         
  -2   4  14        190.49        151.34         9.80 o                         
  -1   4  14          0.04         -0.24         5.73 o                         
   0   4  14          0.39          6.59         7.19 o                         
   1   4  14          0.30         -3.86         6.85 o                         
 -14   5  14       1225.27       1252.07        31.22 o                         
 -13   5  14        420.89        394.76        15.32 o                         
 -12   5  14        337.79        323.18        14.35 o                         
 -11   5  14        242.28        206.36        10.29 o                         
 -10   5  14          4.38          2.67         4.46 o                         
  -9   5  14          2.98          8.28         5.04 o                         
  -8   5  14        956.43        954.76        32.34 o                         
  -7   5  14       2025.41       1974.09        26.06 o                         
  -6   5  14        511.38        472.97        12.58 o                         
  -5   5  14       2435.65       2458.90        38.03 o                         
  -4   5  14         67.81         69.11         5.28 o                         
  -3   5  14        483.07        481.43        15.91 o                         
  -2   5  14        451.79        433.60        18.19 o                         
  -1   5  14        802.82        797.00        22.28 o                         
   0   5  14         46.85         53.99        10.58 o                         
   1   5  14        731.46        723.24        26.45 o                         
 -14   6  14         36.26         35.34         6.34 o                         
 -13   6  14          4.29         21.66         6.62 o                         
 -12   6  14         45.35         58.38         8.59 o                         
 -11   6  14        460.42        457.26        12.24 o                         
 -10   6  14         54.61         46.30         6.66 o                         
  -9   6  14        849.24        922.78        26.21 o                         
  -8   6  14          9.12         12.08         5.98 o                         
  -7   6  14        820.08        887.17        17.09 o                         
  -6   6  14         69.58         53.32         5.77 o                         
  -5   6  14        115.06         96.37         6.35 o                         
  -4   6  14         26.92         16.23         4.64 o                         
  -3   6  14       1836.52       1773.65        46.56 o                         
  -2   6  14        167.06        151.63        12.51 o                         
  -1   6  14        662.37        728.32        30.97 o                         
   0   6  14         15.49         15.91         8.21 o                         
 -14   7  14          5.70          8.05         5.36 o                         
 -13   7  14         66.80         56.48         8.50 o                         
 -12   7  14        134.29        168.46        10.32 o                         
 -11   7  14         95.45         99.05         7.97 o                         
 -10   7  14        354.63        366.46        12.04 o                         
  -9   7  14        509.92        504.21        14.23 o                         
  -8   7  14         24.94         25.04         5.53 o                         
  -7   7  14        786.66        752.62        14.55 o                         
  -6   7  14         70.37         71.27         6.61 o                         
  -5   7  14         56.45         56.13         8.21 o                         
  -4   7  14        139.92        133.17         8.88 o                         
  -3   7  14         48.00         43.80         9.81 o                         
  -2   7  14         17.81         30.76        19.57 o                         
  -1   7  14         46.08         67.09        12.34 o                         
   0   7  14        213.49        193.16        13.25 o                         
 -13   8  14         18.62         18.04         7.27 o                         
 -12   8  14       1000.33       1042.79        22.15 o                         
 -11   8  14        455.99        514.85        15.28 o                         
 -10   8  14        628.46        617.71        17.88 o                         
  -9   8  14       1077.12       1150.66        21.04 o                         
  -8   8  14          3.74         16.42         6.23 o                         
  -7   8  14          3.21          3.73         5.03 o                         
  -6   8  14          6.98         14.00         4.25 o                         
  -5   8  14        402.74        398.93        10.25 o                         
  -4   8  14        674.35        662.70        29.67 o                         
  -3   8  14       1810.47       1804.49        38.36 o                         
  -2   8  14        105.82         86.23        17.09 o                         
  -1   8  14        563.44        615.51        20.39 o                         
 -13   9  14         62.21         78.88        13.28 o                         
 -12   9  14        615.62        637.03        19.65 o                         
 -11   9  14        276.29        270.81        13.31 o                         
 -10   9  14        442.78        480.46        16.43 o                         
  -9   9  14         68.23         69.38         8.14 o                         
  -8   9  14        397.63        415.16        13.60 o                         
  -7   9  14        177.64        180.21        16.82 o                         
  -6   9  14        678.31        669.12        12.91 o                         
  -5   9  14        930.70        961.81        14.14 o                         
  -4   9  14         11.40          1.82         6.33 o                         
  -3   9  14         16.66         16.52         8.84 o                         
  -2   9  14         73.52         79.06        11.08 o                         
  -1   9  14        114.73        135.56        15.49 o                         
 -12  10  14         74.29         47.28         8.27 o                         
 -11  10  14         14.23         11.04         6.82 o                         
 -10  10  14         62.46         72.13         8.93 o                         
  -9  10  14        257.74        245.13        11.69 o                         
  -8  10  14        446.37        435.29        22.81 o                         
  -7  10  14        143.98        140.03         9.10 o                         
  -6  10  14       1355.06       1340.58        30.61 o                         
  -5  10  14         11.41         15.54         4.34 o                         
  -4  10  14        351.57        428.23        18.31 o                         
  -3  10  14         40.29         19.81         8.82 o                         
  -2  10  14        166.60        187.47        14.58 o                         
 -11  11  14        398.98        376.74        18.90 o                         
 -10  11  14        594.40        647.74        18.93 o                         
  -9  11  14        171.30        141.86        10.36 o                         
  -8  11  14        896.54        961.04        20.92 o                         
  -7  11  14       1060.40       1071.87        19.34 o                         
  -6  11  14        201.99        204.64         9.99 o                         
  -5  11  14        617.71        663.06        26.08 o                         
  -4  11  14        146.60        157.52        15.13 o                         
  -3  11  14         17.26         10.12        10.42 o                         
 -10  12  14         42.03         42.81         8.37 o                         
  -9  12  14        336.12        391.21        20.51 o                         
  -8  12  14        123.29        110.75        10.51 o                         
  -7  12  14         17.83         27.91         7.48 o                         
  -6  12  14          4.59          4.11         4.65 o                         
  -5  12  14        209.41        206.56        15.73 o                         
  -4  12  14         35.56         22.93         9.92 o                         
  -8  13  14        215.72        217.40        22.90 o                         
  -7  13  14          4.42         10.45         7.19 o                         
  -6  13  14         15.19         16.18         9.66 o                         
 -15   1  15        105.92        101.36         7.81 o                         
 -14   1  15        246.09        235.98        14.94 o                         
 -13   1  15         11.45         12.59         6.20 o                         
 -12   1  15         26.26         30.35         6.53 o                         
 -11   1  15        792.53        782.23        19.41 o                         
 -10   1  15        553.61        604.39        12.96 o                         
  -9   1  15         12.39         28.36         5.72 o                         
  -8   1  15       1123.89       1074.57        16.30 o                         
  -7   1  15         54.83         76.32         8.20 o                         
  -6   1  15        893.74        949.77        15.48 o                         
  -5   1  15        133.96        117.45         8.32 o                         
  -4   1  15         45.25         49.46         6.14 o                         
  -3   1  15        292.51        313.02         9.82 o                         
  -2   1  15        776.48        721.21        12.85 o                         
  -1   1  15        149.99        139.70        11.72 o                         
   0   1  15        222.55        217.10        12.77 o                         
 -15   2  15          6.85         -1.18         5.01 o                         
 -14   2  15         20.30         28.76         6.41 o                         
 -13   2  15        101.32         78.44         9.32 o                         
 -12   2  15        631.60        637.03        16.18 o                         
 -11   2  15          7.95         20.29         5.69 o                         
 -10   2  15       3674.11       3718.80        44.03 o                         
  -9   2  15        133.42         95.47         8.89 o                         
  -8   2  15        825.47        790.55        17.16 o                         
  -7   2  15          5.83         -1.06         4.41 o                         
  -6   2  15       1315.05       1366.38        18.68 o                         
  -5   2  15        131.78        121.45         8.36 o                         
  -4   2  15       3197.31       3111.44        31.70 o                         
  -3   2  15        339.44        347.88         8.80 o                         
  -2   2  15        345.72        398.02        10.92 o                         
  -1   2  15          9.87          8.53         6.89 o                         
   0   2  15          3.36          4.42         6.32 o                         
 -15   3  15        462.99        463.64        15.47 o                         
 -14   3  15        130.63        120.44        12.32 o                         
 -13   3  15        881.63        937.61        16.73 o                         
 -12   3  15          3.38         -3.73         5.49 o                         
 -11   3  15        684.29        661.09        14.74 o                         
 -10   3  15         55.53         51.82         7.48 o                         
  -9   3  15        451.13        443.62        11.14 o                         
  -8   3  15          3.42          7.13         5.22 o                         
  -7   3  15        927.42        973.64        16.64 o                         
  -6   3  15        543.68        507.78        10.36 o                         
  -5   3  15       2146.60       1976.58        24.55 o                         
  -4   3  15        130.44        141.81         7.88 o                         
  -3   3  15        721.75        684.75        11.71 o                         
  -2   3  15          8.57          9.15         3.54 o                         
  -1   3  15          2.25          6.35        14.22 o                         
   0   3  15        140.64        115.62        13.99 o                         
 -14   4  15         15.80         13.83         5.78 o                         
 -13   4  15        469.76        474.08        13.17 o                         
 -12   4  15        282.94        268.72        15.67 o                         
 -11   4  15          3.33         10.82         5.50 o                         
 -10   4  15       1455.52       1550.81        21.65 o                         
  -9   4  15        326.45        342.69        11.01 o                         
  -8   4  15        240.60        231.19        24.28 o                         
  -7   4  15       1361.94       1383.30        40.99 o                         
  -6   4  15        877.09        903.58        15.76 o                         
  -5   4  15        588.07        613.23        12.64 o                         
  -4   4  15       1770.48       1630.76        21.39 o                         
  -3   4  15        919.38        921.21        15.24 o                         
  -2   4  15          1.70         -1.53         6.71 o                         
  -1   4  15       1118.60       1098.54        28.63 o                         
   0   4  15        397.68        441.17        17.78 o                         
 -14   5  15         63.40         68.00         8.47 o                         
 -13   5  15          0.59         -5.12         5.12 o                         
 -12   5  15         91.09         88.62         8.64 o                         
 -11   5  15        329.71        348.88        12.01 o                         
 -10   5  15        363.06        361.36        18.18 o                         
  -9   5  15         57.92         43.42         7.03 o                         
  -8   5  15        789.87        818.55        16.11 o                         
  -7   5  15         48.45         60.08         6.20 o                         
  -6   5  15        915.94        919.30        15.83 o                         
  -5   5  15        983.98        994.43        16.32 o                         
  -4   5  15        393.84        401.45        26.11 o                         
  -3   5  15        332.23        290.65        21.21 o                         
  -2   5  15        488.76        476.50        18.46 o                         
  -1   5  15         70.94         62.75        10.54 o                         
 -14   6  15         79.23         75.71         9.17 o                         
 -13   6  15        385.26        381.76        14.68 o                         
 -12   6  15        130.58        137.59         9.13 o                         
 -11   6  15          1.56          7.59         5.71 o                         
 -10   6  15         11.87         22.52         6.87 o                         
  -9   6  15        134.67        137.52         9.08 o                         
  -8   6  15         78.74         96.86         8.53 o                         
  -7   6  15        807.42        812.23        16.53 o                         
  -6   6  15         24.80         36.66         5.97 o                         
  -5   6  15       1123.27       1180.63        20.45 o                         
  -4   6  15         30.86         16.09         3.88 o                         
  -3   6  15          1.23          2.45         7.18 o                         
  -2   6  15          0.46         -4.35         7.99 o                         
  -1   6  15        329.98        279.92        38.54 o                         
 -13   7  15        348.02        385.63        32.25 o                         
 -12   7  15        856.13        823.80        19.38 o                         
 -11   7  15       2509.98       2565.34        36.73 o                         
 -10   7  15        461.21        478.34        17.31 o                         
  -9   7  15       1083.30       1128.04        24.01 o                         
  -8   7  15       1628.82       1663.98        29.83 o                         
  -7   7  15        121.24        140.82         8.10 o                         
  -6   7  15          4.88          2.80         6.10 o                         
  -5   7  15       2075.76       2093.15        26.53 o                         
  -4   7  15       1382.40       1500.30        38.17 o                         
  -3   7  15        704.75        732.97        46.44 o                         
  -2   7  15        619.53        641.03        25.77 o                         
  -1   7  15          0.22          0.30         6.96 o                         
 -13   8  15        234.10        250.60        16.00 o                         
 -12   8  15          5.69         10.27         6.35 o                         
 -11   8  15          8.37         15.61         7.27 o                         
 -10   8  15         17.42          8.97         5.97 o                         
  -9   8  15          8.18         10.78         5.88 o                         
  -8   8  15         14.47         15.97         6.48 o                         
  -7   8  15        151.02        188.05        11.11 o                         
  -6   8  15          3.24         -1.58         4.20 o                         
  -5   8  15        374.20        328.45        11.65 o                         
  -4   8  15         16.60         14.50         7.94 o                         
  -3   8  15         16.17         13.03        11.08 o                         
  -2   8  15         34.66         28.72        10.38 o                         
 -12   9  15          5.99          8.44         6.86 o                         
 -11   9  15        317.69        361.46        16.22 o                         
 -10   9  15         83.00         75.05         8.38 o                         
  -9   9  15        396.04        413.34        13.76 o                         
  -8   9  15        450.72        458.17        14.62 o                         
  -7   9  15        300.27        334.45        10.80 o                         
  -6   9  15         96.47        120.75         9.23 o                         
  -5   9  15       1263.83       1237.33        29.30 o                         
  -4   9  15        173.23        181.06        14.14 o                         
  -3   9  15        151.18        141.43        13.51 o                         
  -2   9  15        282.80        292.72        16.96 o                         
 -12  10  15         74.55         70.01        11.38 o                         
 -11  10  15        282.50        286.06        13.67 o                         
 -10  10  15          4.32         11.61         6.98 o                         
  -9  10  15        366.17        367.62        13.19 o                         
  -8  10  15        264.36        265.91        12.47 o                         
  -7  10  15       1862.20       1933.06        42.62 o                         
  -6  10  15         51.08         57.47         6.83 o                         
  -5  10  15        401.11        399.93        27.62 o                         
  -4  10  15         38.78         62.71        15.10 o                         
  -3  10  15        571.04        593.29        24.22 o                         
 -10  11  15          1.21          1.51         5.75 o                         
  -9  11  15        128.68        120.22        10.16 o                         
  -8  11  15          3.15         -5.62         7.36 o                         
  -7  11  15         39.66         46.12         7.50 o                         
  -6  11  15        546.22        633.85        24.76 o                         
  -5  11  15        205.03        215.45        17.22 o                         
  -4  11  15        485.57        457.02        41.81 o                         
  -9  12  15        216.33        245.03        16.24 o                         
  -8  12  15        148.41        138.32         9.95 o                         
  -7  12  15        807.13        874.85        19.46 o                         
  -6  12  15        541.61        552.35        44.96 o                         
 -15   0  16        183.32        185.96        21.94 o                         
 -14   0  16        107.07         59.91        30.60 o                         
 -13   0  16        460.43        428.04        22.70 o                         
 -12   0  16        113.77        133.72        14.57 o                         
 -11   0  16        613.11        629.68        30.72 o                         
 -10   0  16       2499.19       2425.97        40.98 o                         
  -9   0  16       1632.77       1644.89        33.24 o                         
  -8   0  16        195.06        279.18        12.11 o                         
  -7   0  16        788.83        774.10        20.42 o                         
  -6   0  16         58.50         60.68         9.30 o                         
  -5   0  16        243.78        253.67        27.80 o                         
  -4   0  16        960.37        974.32        24.28 o                         
  -3   0  16        377.57        377.11        20.38 o                         
  -2   0  16         67.90         35.64         8.83 o                         
  -1   0  16        887.25        830.50        65.87 o                         
 -15   1  16          0.78          3.00         9.33 o                         
 -14   1  16        151.09        113.40        26.73 o                         
 -13   1  16         20.54         25.98         7.21 o                         
 -12   1  16        280.94        327.29        22.82 o                         
 -11   1  16         24.16         28.36         6.92 o                         
 -10   1  16        448.99        443.30        12.69 o                         
  -9   1  16        308.40        337.55        13.56 o                         
  -8   1  16          0.88          8.97         5.08 o                         
  -7   1  16          0.14          3.16         4.16 o                         
  -6   1  16        440.20        430.18        11.22 o                         
  -5   1  16        271.73        300.49        18.88 o                         
  -4   1  16        490.11        465.34        11.48 o                         
  -3   1  16         97.42         89.94         5.85 o                         
  -2   1  16        126.46         97.27        12.21 o                         
  -1   1  16          0.26        -10.43        15.81 o                         
 -15   2  16          2.90         10.18         6.11 o                         
 -14   2  16          0.59          4.27         6.29 o                         
 -13   2  16         91.03         92.74        12.12 o                         
 -12   2  16        428.74        445.04        18.15 o                         
 -11   2  16         61.70         76.23         7.70 o                         
 -10   2  16       1749.09       1731.92        28.41 o                         
  -9   2  16        464.98        496.37        11.87 o                         
  -8   2  16         54.75         67.72         6.58 o                         
  -7   2  16         53.29         45.72         6.68 o                         
  -6   2  16        164.34        139.10        14.47 o                         
  -5   2  16        388.39        393.80        10.40 o                         
  -4   2  16       1357.56       1350.23        20.55 o                         
  -3   2  16          2.78         10.40         4.02 o                         
  -2   2  16        261.59        201.04        13.96 o                         
  -1   2  16        208.40        223.32        17.46 o                         
 -14   3  16        511.43        486.92        15.50 o                         
 -13   3  16        235.91        253.47        11.23 o                         
 -12   3  16       1320.44       1447.20        24.98 o                         
 -11   3  16       1100.43       1057.86        19.34 o                         
 -10   3  16        758.41        759.55        21.12 o                         
  -9   3  16        671.82        698.22        14.59 o                         
  -8   3  16        201.45        216.70         9.47 o                         
  -7   3  16        861.08        778.27        14.80 o                         
  -6   3  16        371.80        369.33         9.88 o                         
  -5   3  16       1362.44       1464.54        19.97 o                         
  -4   3  16        350.00        333.98         8.99 o                         
  -3   3  16        945.90        871.09        26.86 o                         
  -2   3  16          8.56         -7.32         7.32 o                         
  -1   3  16         13.25         11.27         9.90 o                         
 -14   4  16        153.89        155.76        11.85 o                         
 -13   4  16         53.99         75.67        10.21 o                         
 -12   4  16        127.34        128.97        10.24 o                         
 -11   4  16        571.59        564.74        16.45 o                         
 -10   4  16        295.08        311.17        20.11 o                         
  -9   4  16       1280.73       1205.40        25.48 o                         
  -8   4  16         28.33         35.35         6.38 o                         
  -7   4  16         43.30         49.99         6.63 o                         
  -6   4  16         12.55         12.05         4.57 o                         
  -5   4  16        490.17        472.21        28.70 o                         
  -4   4  16        143.83        163.72         7.09 o                         
  -3   4  16        202.34        245.66        66.39 o                         
  -2   4  16          0.25         15.76         8.84 o                         
 -14   5  16          4.56          9.23         5.51 o                         
 -13   5  16         35.06         31.79         8.41 o                         
 -12   5  16         59.52         62.06         7.98 o                         
 -11   5  16        663.57        633.38        15.80 o                         
 -10   5  16          5.35         -0.55         6.68 o                         
  -9   5  16       1733.21       1752.27        28.08 o                         
  -8   5  16       2629.06       2655.51        33.41 o                         
  -7   5  16         26.95         23.61         5.99 o                         
  -6   5  16        435.96        424.02        19.64 o                         
  -5   5  16          3.60          2.14         4.20 o                         
  -4   5  16        133.65         86.92         7.32 o                         
  -3   5  16        163.13        148.74        15.16 o                         
  -2   5  16        650.63        741.94        26.38 o                         
 -13   6  16       1234.28       1339.29        27.67 o                         
 -12   6  16        165.19        149.83        10.73 o                         
 -11   6  16         53.62         68.46         8.17 o                         
 -10   6  16        821.72        820.47        19.49 o                         
  -9   6  16        465.47        485.81        14.98 o                         
  -8   6  16        289.05        302.59        11.89 o                         
  -7   6  16        491.04        530.90        17.90 o                         
  -6   6  16        561.00        588.49        19.82 o                         
  -5   6  16        117.22        107.50         7.25 o                         
  -4   6  16        965.14        945.85        36.71 o                         
  -3   6  16         10.55         21.99        14.52 o                         
  -2   6  16        105.81        105.57        13.20 o                         
 -13   7  16          6.71          1.87         5.49 o                         
 -12   7  16         11.57         17.82         6.88 o                         
 -11   7  16          3.46         18.31         8.95 o                         
 -10   7  16          2.64          8.26         6.34 o                         
  -9   7  16         71.71         83.79         8.11 o                         
  -8   7  16         14.21         14.41         5.86 o                         
  -7   7  16         62.19         87.51         7.35 o                         
  -6   7  16         73.46         78.31         8.33 o                         
  -5   7  16         75.74         51.42         5.85 o                         
  -4   7  16          1.66          0.89        11.08 o                         
  -3   7  16         55.79         82.35        22.31 o                         
 -12   8  16        629.92        651.72        17.82 o                         
 -11   8  16        374.45        415.78        15.31 o                         
 -10   8  16        397.90        407.98        13.89 o                         
  -9   8  16          1.35          7.83         6.30 o                         
  -8   8  16         24.79         36.59         7.29 o                         
  -7   8  16        536.46        537.91        14.23 o                         
  -6   8  16        907.17        955.24        21.78 o                         
  -5   8  16        590.70        625.29        26.08 o                         
  -4   8  16       1330.00       1447.84        37.32 o                         
  -3   8  16        172.48        208.60        16.90 o                         
 -12   9  16         47.50         51.51         9.82 o                         
 -11   9  16        356.90        382.75        16.92 o                         
 -10   9  16         14.49         25.66         7.82 o                         
  -9   9  16       1178.23       1268.53        24.23 o                         
  -8   9  16       1117.96       1162.31        24.52 o                         
  -7   9  16        182.77        167.89        10.51 o                         
  -6   9  16        190.11        199.88        16.48 o                         
  -5   9  16        180.61        216.20        23.64 o                         
  -4   9  16        184.29        202.00        31.04 o                         
 -11  10  16         96.76         95.89        11.05 o                         
 -10  10  16         13.18          8.50         6.84 o                         
  -9  10  16        441.52        461.74        16.00 o                         
  -8  10  16          0.95          5.67         6.10 o                         
  -7  10  16        651.01        649.32        18.30 o                         
  -6  10  16          0.51         12.74        11.06 o                         
  -5  10  16         89.04        101.67        15.97 o                         
  -8  11  16       1097.91       1127.91        21.91 o                         
  -7  11  16          0.46        -10.21        10.21 o                         
 -14   1  17         42.49         34.93        12.97 o                         
 -13   1  17         10.62         13.48         6.57 o                         
 -12   1  17       1021.81        976.24        20.74 o                         
 -11   1  17       1497.42       1688.17        26.95 o                         
 -10   1  17        428.75        496.50        17.95 o                         
  -9   1  17       1367.56       1340.94        23.69 o                         
  -8   1  17         15.04         23.56         5.84 o                         
  -7   1  17        560.17        568.88        14.14 o                         
  -6   1  17       1548.29       1646.57        25.23 o                         
  -5   1  17        501.62        513.19        12.30 o                         
  -4   1  17        174.74        149.01         8.48 o                         
  -3   1  17        943.33        939.56        16.59 o                         
 -14   2  17        445.68        458.91        14.22 o                         
 -13   2  17       1147.13       1131.68        20.01 o                         
 -12   2  17         70.48         95.37        14.97 o                         
 -11   2  17        910.71        851.64        18.20 o                         
 -10   2  17         79.22         91.06         9.44 o                         
  -9   2  17         68.08         58.68         6.67 o                         
  -8   2  17         20.64         25.88         5.44 o                         
  -7   2  17        318.50        349.27        27.98 o                         
  -6   2  17        124.14        105.80         7.21 o                         
  -5   2  17       1746.37       1708.09        24.60 o                         
  -4   2  17          9.39         15.58         5.24 o                         
  -3   2  17        338.45        327.48        28.71 o                         
 -14   3  17        169.75        161.41        14.77 o                         
 -13   3  17          0.34         -4.74         6.90 o                         
 -12   3  17        213.75        192.27        11.40 o                         
 -11   3  17        141.21        133.80         9.80 o                         
 -10   3  17         10.36          0.35         4.70 o                         
  -9   3  17         23.46         31.90         6.42 o                         
  -8   3  17         50.34         40.63         7.98 o                         
  -7   3  17        361.91        387.61        24.31 o                         
  -6   3  17        412.13        406.31        12.32 o                         
  -5   3  17        367.38        336.71        22.48 o                         
  -4   3  17         87.91         79.97         7.99 o                         
  -3   3  17         37.18         27.64         9.83 o                         
 -14   4  17         74.16         65.71         8.86 o                         
 -13   4  17        543.04        554.16        20.38 o                         
 -12   4  17         21.04         24.83         6.73 o                         
 -11   4  17        708.14        708.69        17.12 o                         
 -10   4  17        316.80        358.04        16.49 o                         
  -9   4  17         75.35         55.13         7.62 o                         
  -8   4  17         62.14         43.59         6.98 o                         
  -7   4  17        179.06        214.42        10.07 o                         
  -6   4  17         67.69         83.97         8.16 o                         
  -5   4  17        721.65        738.18        15.88 o                         
  -4   4  17        623.59        620.63        27.72 o                         
  -3   4  17         51.50         64.75        11.02 o                         
 -13   5  17        243.37        249.75        13.21 o                         
 -12   5  17          4.08         -3.21         5.90 o                         
 -11   5  17        425.78        442.49        13.75 o                         
 -10   5  17        141.91        176.12        12.57 o                         
  -9   5  17        518.53        527.02        15.63 o                         
  -8   5  17          0.62         -1.48         5.65 o                         
  -7   5  17         54.10         61.80         7.11 o                         
  -6   5  17        120.12        108.43         7.57 o                         
  -5   5  17        110.15        103.72         9.45 o                         
  -4   5  17         16.88          9.89         8.40 o                         
  -3   5  17        126.03         79.65        18.45 o                         
 -13   6  17          1.38          7.47         6.85 o                         
 -12   6  17        303.55        378.06        15.47 o                         
 -11   6  17        188.75        176.30        11.44 o                         
 -10   6  17       1208.51       1300.66        26.50 o                         
  -9   6  17         73.58         77.73         8.54 o                         
  -8   6  17        606.52        602.45        19.92 o                         
  -7   6  17        207.04        165.95        10.16 o                         
  -6   6  17        176.77        191.11        12.47 o                         
  -5   6  17          4.29          5.21         8.03 o                         
  -4   6  17        220.59        235.67        19.07 o                         
 -12   7  17        852.65        811.48        20.03 o                         
 -11   7  17         19.55         19.46         7.95 o                         
 -10   7  17          2.08         -3.89         5.98 o                         
  -9   7  17         12.07         16.47         7.17 o                         
  -8   7  17        465.37        491.24        15.56 o                         
  -7   7  17         54.62         38.87         7.04 o                         
  -6   7  17       2063.01       2090.00        63.63 o                         
  -5   7  17         49.69         73.44        12.59 o                         
  -4   7  17        724.69        767.34        30.87 o                         
 -11   8  17         36.47         58.08         9.41 o                         
 -10   8  17         16.38         15.16         7.84 o                         
  -9   8  17         14.91         11.97         6.20 o                         
  -8   8  17        210.72        262.60        11.26 o                         
  -7   8  17          0.43         -4.13         5.20 o                         
  -6   8  17        336.85        364.25        18.92 o                         
  -5   8  17         38.63         27.33        10.79 o                         
 -10   9  17         11.98         13.19         8.33 o                         
  -9   9  17        682.51        690.40        19.25 o                         
  -8   9  17         96.28        112.45         9.79 o                         
  -7   9  17        510.61        499.82        16.08 o                         
  -6   9  17        601.77        627.74        25.43 o                         
 -14   0  18          5.37          5.64        10.18 o                         
 -13   0  18       1227.46       1376.01        48.54 o                         
 -12   0  18          3.92          1.64         9.89 o                         
 -11   0  18       2638.74       2707.53        58.90 o                         
 -10   0  18         66.23         60.78         9.81 o                         
  -9   0  18        467.97        461.87        31.85 o                         
  -8   0  18        299.44        297.88        15.59 o                         
  -7   0  18        362.96        322.25        15.43 o                         
  -6   0  18          6.25          8.13         8.62 o                         
  -5   0  18        804.18        837.10        21.96 o                         
  -4   0  18        925.89        873.41        21.82 o                         
 -14   1  18         93.16         72.17        16.22 o                         
 -13   1  18        669.41        715.51        22.40 o                         
 -12   1  18          5.61          8.72         6.95 o                         
 -11   1  18         60.01         62.16        10.25 o                         
 -10   1  18          1.97          1.95         5.00 o                         
  -9   1  18        287.63        299.68        13.27 o                         
  -8   1  18         27.16         29.25         6.29 o                         
  -7   1  18        721.67        736.28        15.26 o                         
  -6   1  18        313.45        374.35        13.86 o                         
  -5   1  18        261.67        296.89        10.09 o                         
  -4   1  18          1.32         -6.62         6.83 o                         
 -13   2  18        288.65        313.30        14.87 o                         
 -12   2  18         36.53         33.52         7.97 o                         
 -11   2  18        355.20        326.20        13.58 o                         
 -10   2  18        204.36        214.55        12.01 o                         
  -9   2  18         31.40         21.79         6.19 o                         
  -8   2  18        249.78        264.81        14.26 o                         
  -7   2  18        127.13        122.00        13.36 o                         
  -6   2  18        159.94        157.29         9.52 o                         
  -5   2  18        263.71        278.39        16.84 o                         
  -4   2  18         73.83         74.13        25.45 o                         
 -13   3  18        520.08        457.72        45.20 o                         
 -12   3  18        163.54        165.24        20.40 o                         
 -11   3  18         11.92         11.00         7.98 o                         
 -10   3  18         35.53         29.24         7.66 o                         
  -9   3  18        171.78        188.26        10.42 o                         
  -8   3  18          0.99          4.44         6.06 o                         
  -7   3  18        639.73        680.14        28.15 o                         
  -6   3  18       1208.45       1276.71        27.03 o                         
  -5   3  18         42.78         40.74         8.67 o                         
 -13   4  18        167.39        120.12        14.40 o                         
 -12   4  18         65.91         61.63        10.03 o                         
 -11   4  18        213.83        227.76        11.44 o                         
 -10   4  18          0.33          2.10         5.55 o                         
  -9   4  18        102.16        100.03         9.81 o                         
  -8   4  18          0.81         -4.45         5.61 o                         
  -7   4  18         96.38         90.31         9.47 o                         
  -6   4  18         20.26         11.83         5.66 o                         
  -5   4  18         19.17         18.92        15.00 o                         
 -12   5  18        483.09        542.71        16.26 o                         
 -11   5  18          0.34         -2.78         5.66 o                         
 -10   5  18        866.08        874.73        23.15 o                         
  -9   5  18        248.39        276.09        12.83 o                         
  -8   5  18        507.95        562.45        14.98 o                         
  -7   5  18        519.91        510.27        17.27 o                         
  -6   5  18         82.47         69.50         7.63 o                         
  -5   5  18        235.19        252.44        21.38 o                         
 -12   6  18        311.05        304.27        23.23 o                         
 -11   6  18        279.53        274.27        13.83 o                         
 -10   6  18         35.81         25.41         7.77 o                         
  -9   6  18         45.71         57.10        10.51 o                         
  -8   6  18       1578.97       1615.20        26.88 o                         
  -7   6  18        877.92        921.14        19.49 o                         
  -6   6  18       1016.78       1103.86        34.17 o                         
 -11   7  18         79.46         60.78         9.12 o                         
 -10   7  18        197.45        153.38        11.02 o                         
  -9   7  18         49.68         46.74         8.26 o                         
  -8   7  18         39.88         32.46         7.43 o                         
  -7   7  18         10.24         10.22         7.13 o                         
  -9   8  18        156.50        141.43        20.37 o                         
 -12   1  19       1189.84       1241.23        32.06 o                         
 -11   1  19        133.36        131.01        11.28 o                         
 -10   1  19        398.92        447.07        14.87 o                         
  -9   1  19         47.53         50.90         8.02 o                         
  -8   1  19        285.04        255.99        20.97 o                         
  -7   1  19        480.85        489.33        14.93 o                         
  -6   1  19        185.57        183.76        10.18 o                         
 -12   2  19        171.89        160.97        11.17 o                         
 -11   2  19        360.19        393.01        14.16 o                         
 -10   2  19        506.40        525.80        17.07 o                         
  -9   2  19        217.66        217.76        12.24 o                         
  -8   2  19        615.52        611.26        15.07 o                         
  -7   2  19         36.14         50.60         7.36 o                         
  -6   2  19        547.40        505.11        13.35 o                         
 -12   3  19          9.63          6.30         6.51 o                         
 -11   3  19         20.88          7.06        10.67 o                         
 -10   3  19         42.51         36.70         8.42 o                         
  -9   3  19          5.54          1.35         5.01 o                         
  -8   3  19         51.64         41.55         8.58 o                         
  -7   3  19        113.40        107.47         8.93 o                         
 -11   4  19        930.16        974.88        20.96 o                         
 -10   4  19         92.44         81.07         9.75 o                         
  -9   4  19        187.93        202.15        17.76 o                         
  -8   4  19        262.62        297.78        16.59 o                         
  -7   4  19        154.21        116.02         9.69 o                         
 -11   5  19        129.32        116.45        10.81 o                         
 -10   5  19        127.64        125.98        12.93 o                         
  -9   5  19        290.31        336.41        17.60 o                         
  -8   5  19         10.08         16.69         6.89 o                         
                                                                                
